# Supplementary material for: Activation and allosteric regulation of the orphan GPR88-Gi1 signaling complex
Source: Nat Commun. 2022 May 2;13:2375. doi: 10.1038/s41467-022-30081-5 (PMC9061749; doi:10.1038/s41467-022-30081-5)
Supplement: Supplementary file 4 — Supplementary Data 1 [file 41467_2022_30081_MOESM4_ESM.zip]

Archive with 8 entries (8 files):
- b2AR_calculated_inactive.pdb
- __MACOSX/._b2AR_calculated_inactive.pdb
- GPR88_calculated_inactive.pdb
- __MACOSX/._GPR88_calculated_inactive.pdb
- M2R_calculated_inactive.pdb
- __MACOSX/._M2R_calculated_inactive.pdb
- mOR_calculated_inactive.pdb
- __MACOSX/._mOR_calculated_inactive.pdb
