# Supplementary material for: Activation and allosteric regulation of the orphan GPR88-Gi1 signaling complex
Source: Nat Commun. 2022 May 2;13:2375. doi: 10.1038/s41467-022-30081-5 (PMC9061749; doi:10.1038/s41467-022-30081-5)
Supplement: Supplementary file 4 — Supplementary Data 1 [file 41467_2022_30081_MOESM4_ESM.zip › b2AR_calculated_inactive.pdb]

ATOM      1  CH3 ACE     1      58.703  52.178  73.074  1.00  0.00           C  
ATOM      2  C   ACE     1      59.511  51.024  72.537  1.00  0.00           C  
ATOM      3  O   ACE     1      60.677  51.201  72.187  1.00  0.00           O  
ATOM      4  N   GLU     2      58.909  49.840  72.485  1.00  0.00           N  
ATOM      5  CA  GLU     2      59.557  48.609  72.019  1.00  0.00           C  
ATOM      6  CB  GLU     2      58.772  47.398  72.553  1.00  0.00           C  
ATOM      7  CG  GLU     2      59.397  46.025  72.249  1.00  0.00           C  
ATOM      8  CD  GLU     2      60.637  45.690  73.088  1.00  0.00           C  
ATOM      9  OE1 GLU     2      61.384  44.767  72.686  1.00  0.00           O  
ATOM     10  OE2 GLU     2      60.851  46.286  74.169  1.00  0.00           O1-
ATOM     11  C   GLU     2      59.693  48.554  70.484  1.00  0.00           C  
ATOM     12  O   GLU     2      58.716  48.742  69.754  1.00  0.00           O  
ATOM     13  N   VAL     3      60.884  48.191  69.988  1.00  0.00           N  
ATOM     14  CA  VAL     3      61.216  48.098  68.549  1.00  0.00           C  
ATOM     15  CB  VAL     3      62.674  47.618  68.374  1.00  0.00           C  
ATOM     16  CG1 VAL     3      62.921  46.180  68.854  1.00  0.00           C  
ATOM     17  CG2 VAL     3      63.125  47.718  66.914  1.00  0.00           C  
ATOM     18  C   VAL     3      60.237  47.229  67.745  1.00  0.00           C  
ATOM     19  O   VAL     3      59.947  47.512  66.582  1.00  0.00           O  
ATOM     20  N   TRP     4      59.671  46.195  68.372  1.00  0.00           N  
ATOM     21  CA  TRP     4      58.652  45.330  67.777  1.00  0.00           C  
ATOM     22  CB  TRP     4      58.419  44.120  68.706  1.00  0.00           C  
ATOM     23  CG  TRP     4      57.002  43.833  69.093  1.00  0.00           C  
ATOM     24  CD1 TRP     4      56.391  44.311  70.198  1.00  0.00           C  
ATOM     25  NE1 TRP     4      55.077  43.899  70.219  1.00  0.00           N  
ATOM     26  CE2 TRP     4      54.782  43.092  69.143  1.00  0.00           C  
ATOM     27  CZ2 TRP     4      53.627  42.401  68.756  1.00  0.00           C  
ATOM     28  CH2 TRP     4      53.645  41.654  67.566  1.00  0.00           C  
ATOM     29  CZ3 TRP     4      54.812  41.609  66.783  1.00  0.00           C  
ATOM     30  CE3 TRP     4      55.972  42.301  67.188  1.00  0.00           C  
ATOM     31  CD2 TRP     4      55.989  43.056  68.381  1.00  0.00           C  
ATOM     32  C   TRP     4      57.355  46.082  67.424  1.00  0.00           C  
ATOM     33  O   TRP     4      56.779  45.825  66.369  1.00  0.00           O  
ATOM     34  N   VAL     5      56.915  47.041  68.249  1.00  0.00           N  
ATOM     35  CA  VAL     5      55.651  47.771  68.044  1.00  0.00           C  
ATOM     36  CB  VAL     5      55.182  48.468  69.337  1.00  0.00           C  
ATOM     37  CG1 VAL     5      53.848  49.191  69.134  1.00  0.00           C  
ATOM     38  CG2 VAL     5      54.979  47.473  70.483  1.00  0.00           C  
ATOM     39  C   VAL     5      55.774  48.785  66.905  1.00  0.00           C  
ATOM     40  O   VAL     5      54.896  48.844  66.041  1.00  0.00           O  
ATOM     41  N   VAL     6      56.876  49.545  66.861  1.00  0.00           N  
ATOM     42  CA  VAL     6      57.179  50.455  65.739  1.00  0.00           C  
ATOM     43  CB  VAL     6      58.320  51.441  66.085  1.00  0.00           C  
ATOM     44  CG1 VAL     6      59.603  50.776  66.587  1.00  0.00           C  
ATOM     45  CG2 VAL     6      58.694  52.337  64.897  1.00  0.00           C  
ATOM     46  C   VAL     6      57.431  49.677  64.444  1.00  0.00           C  
ATOM     47  O   VAL     6      56.890  50.046  63.402  1.00  0.00           O  
ATOM     48  N   GLY     7      58.158  48.555  64.498  1.00  0.00           N  
ATOM     49  CA  GLY     7      58.382  47.687  63.339  1.00  0.00           C  
ATOM     50  C   GLY     7      57.089  47.076  62.789  1.00  0.00           C  
ATOM     51  O   GLY     7      56.859  47.119  61.580  1.00  0.00           O  
ATOM     52  N   MET     8      56.199  46.587  63.659  1.00  0.00           N  
ATOM     53  CA  MET     8      54.861  46.136  63.261  1.00  0.00           C  
ATOM     54  CB  MET     8      54.154  45.455  64.447  1.00  0.00           C  
ATOM     55  CG  MET     8      52.718  45.051  64.085  1.00  0.00           C  
ATOM     56  SD  MET     8      52.019  43.692  65.064  1.00  0.00           S  
ATOM     57  CE  MET     8      51.934  44.500  66.681  1.00  0.00           C  
ATOM     58  C   MET     8      54.024  47.281  62.674  1.00  0.00           C  
ATOM     59  O   MET     8      53.400  47.094  61.633  1.00  0.00           O  
ATOM     60  N   GLY     9      54.069  48.479  63.265  1.00  0.00           N  
ATOM     61  CA  GLY     9      53.391  49.667  62.736  1.00  0.00           C  
ATOM     62  C   GLY     9      53.869  50.058  61.331  1.00  0.00           C  
ATOM     63  O   GLY     9      53.055  50.425  60.483  1.00  0.00           O  
ATOM     64  N   ILE    10      55.167  49.913  61.045  1.00  0.00           N  
ATOM     65  CA  ILE    10      55.744  50.101  59.703  1.00  0.00           C  
ATOM     66  CB  ILE    10      57.290  50.160  59.784  1.00  0.00           C  
ATOM     67  CG2 ILE    10      57.950  50.047  58.394  1.00  0.00           C  
ATOM     68  CG1 ILE    10      57.725  51.474  60.478  1.00  0.00           C  
ATOM     69  CD1 ILE    10      59.177  51.467  60.968  1.00  0.00           C  
ATOM     70  C   ILE    10      55.237  49.026  58.730  1.00  0.00           C  
ATOM     71  O   ILE    10      54.756  49.370  57.651  1.00  0.00           O  
ATOM     72  N   VAL    11      55.267  47.738  59.097  1.00  0.00           N  
ATOM     73  CA  VAL    11      54.748  46.660  58.229  1.00  0.00           C  
ATOM     74  CB  VAL    11      55.072  45.262  58.797  1.00  0.00           C  
ATOM     75  CG1 VAL    11      54.406  44.133  57.999  1.00  0.00           C  
ATOM     76  CG2 VAL    11      56.584  45.017  58.748  1.00  0.00           C  
ATOM     77  C   VAL    11      53.250  46.829  57.951  1.00  0.00           C  
ATOM     78  O   VAL    11      52.830  46.731  56.801  1.00  0.00           O  
ATOM     79  N   MET    12      52.447  47.168  58.962  1.00  0.00           N  
ATOM     80  CA  MET    12      51.023  47.479  58.794  1.00  0.00           C  
ATOM     81  CB  MET    12      50.367  47.685  60.165  1.00  0.00           C  
ATOM     82  CG  MET    12      50.256  46.377  60.957  1.00  0.00           C  
ATOM     83  SD  MET    12      49.468  46.577  62.576  1.00  0.00           S  
ATOM     84  CE  MET    12      49.133  44.838  62.957  1.00  0.00           C  
ATOM     85  C   MET    12      50.793  48.701  57.890  1.00  0.00           C  
ATOM     86  O   MET    12      49.904  48.664  57.041  1.00  0.00           O  
ATOM     87  N   SER    13      51.624  49.744  57.999  1.00  0.00           N  
ATOM     88  CA  SER    13      51.587  50.908  57.096  1.00  0.00           C  
ATOM     89  CB  SER    13      52.612  51.968  57.523  1.00  0.00           C  
ATOM     90  OG  SER    13      52.353  52.427  58.835  1.00  0.00           O  
ATOM     91  C   SER    13      51.853  50.509  55.638  1.00  0.00           C  
ATOM     92  O   SER    13      51.144  50.951  54.735  1.00  0.00           O  
ATOM     93  N   LEU    14      52.832  49.630  55.396  1.00  0.00           N  
ATOM     94  CA  LEU    14      53.139  49.112  54.058  1.00  0.00           C  
ATOM     95  CB  LEU    14      54.517  48.423  54.079  1.00  0.00           C  
ATOM     96  CG  LEU    14      55.695  49.371  54.389  1.00  0.00           C  
ATOM     97  CD1 LEU    14      56.965  48.558  54.636  1.00  0.00           C  
ATOM     98  CD2 LEU    14      55.977  50.359  53.256  1.00  0.00           C  
ATOM     99  C   LEU    14      52.036  48.185  53.514  1.00  0.00           C  
ATOM    100  O   LEU    14      51.730  48.258  52.326  1.00  0.00           O  
ATOM    101  N   ILE    15      51.383  47.379  54.363  1.00  0.00           N  
ATOM    102  CA  ILE    15      50.200  46.580  53.985  1.00  0.00           C  
ATOM    103  CB  ILE    15      49.775  45.632  55.137  1.00  0.00           C  
ATOM    104  CG2 ILE    15      48.388  45.007  54.887  1.00  0.00           C  
ATOM    105  CG1 ILE    15      50.816  44.505  55.340  1.00  0.00           C  
ATOM    106  CD1 ILE    15      50.679  43.783  56.688  1.00  0.00           C  
ATOM    107  C   ILE    15      49.047  47.495  53.536  1.00  0.00           C  
ATOM    108  O   ILE    15      48.466  47.263  52.475  1.00  0.00           O  
ATOM    109  N   VAL    16      48.747  48.558  54.295  1.00  0.00           N  
ATOM    110  CA  VAL    16      47.727  49.564  53.932  1.00  0.00           C  
ATOM    111  CB  VAL    16      47.605  50.643  55.032  1.00  0.00           C  
ATOM    112  CG1 VAL    16      46.789  51.868  54.602  1.00  0.00           C  
ATOM    113  CG2 VAL    16      46.926  50.070  56.279  1.00  0.00           C  
ATOM    114  C   VAL    16      48.042  50.195  52.573  1.00  0.00           C  
ATOM    115  O   VAL    16      47.193  50.192  51.680  1.00  0.00           O  
ATOM    116  N   LEU    17      49.271  50.688  52.389  1.00  0.00           N  
ATOM    117  CA  LEU    17      49.700  51.328  51.143  1.00  0.00           C  
ATOM    118  CB  LEU    17      51.108  51.924  51.334  1.00  0.00           C  
ATOM    119  CG  LEU    17      51.147  53.143  52.280  1.00  0.00           C  
ATOM    120  CD1 LEU    17      52.588  53.440  52.700  1.00  0.00           C  
ATOM    121  CD2 LEU    17      50.578  54.400  51.618  1.00  0.00           C  
ATOM    122  C   LEU    17      49.643  50.365  49.943  1.00  0.00           C  
ATOM    123  O   LEU    17      49.190  50.771  48.873  1.00  0.00           O  
ATOM    124  N   ALA    18      50.029  49.096  50.111  1.00  0.00           N  
ATOM    125  CA  ALA    18      49.954  48.082  49.057  1.00  0.00           C  
ATOM    126  CB  ALA    18      50.713  46.834  49.528  1.00  0.00           C  
ATOM    127  C   ALA    18      48.505  47.745  48.651  1.00  0.00           C  
ATOM    128  O   ALA    18      48.201  47.709  47.456  1.00  0.00           O  
ATOM    129  N   ILE    19      47.601  47.544  49.625  1.00  0.00           N  
ATOM    130  CA  ILE    19      46.173  47.275  49.370  1.00  0.00           C  
ATOM    131  CB  ILE    19      45.420  46.958  50.690  1.00  0.00           C  
ATOM    132  CG2 ILE    19      43.890  46.937  50.482  1.00  0.00           C  
ATOM    133  CG1 ILE    19      45.879  45.600  51.269  1.00  0.00           C  
ATOM    134  CD1 ILE    19      45.471  45.375  52.731  1.00  0.00           C  
ATOM    135  C   ILE    19      45.529  48.454  48.628  1.00  0.00           C  
ATOM    136  O   ILE    19      44.829  48.246  47.635  1.00  0.00           O  
ATOM    137  N   VAL    20      45.780  49.687  49.079  1.00  0.00           N  
ATOM    138  CA  VAL    20      45.239  50.898  48.445  1.00  0.00           C  
ATOM    139  CB  VAL    20      45.478  52.133  49.336  1.00  0.00           C  
ATOM    140  CG1 VAL    20      45.133  53.453  48.632  1.00  0.00           C  
ATOM    141  CG2 VAL    20      44.615  52.050  50.604  1.00  0.00           C  
ATOM    142  C   VAL    20      45.804  51.078  47.033  1.00  0.00           C  
ATOM    143  O   VAL    20      45.030  51.183  46.082  1.00  0.00           O  
ATOM    144  N   PHE    21      47.132  51.063  46.866  1.00  0.00           N  
ATOM    145  CA  PHE    21      47.776  51.310  45.572  1.00  0.00           C  
ATOM    146  CB  PHE    21      49.305  51.329  45.735  1.00  0.00           C  
ATOM    147  CG  PHE    21      50.038  51.535  44.422  1.00  0.00           C  
ATOM    148  CD1 PHE    21      50.460  50.429  43.658  1.00  0.00           C  
ATOM    149  CE1 PHE    21      51.056  50.625  42.400  1.00  0.00           C  
ATOM    150  CZ  PHE    21      51.238  51.928  41.903  1.00  0.00           C  
ATOM    151  CE2 PHE    21      50.827  53.035  42.667  1.00  0.00           C  
ATOM    152  CD2 PHE    21      50.237  52.837  43.927  1.00  0.00           C  
ATOM    153  C   PHE    21      47.357  50.298  44.501  1.00  0.00           C  
ATOM    154  O   PHE    21      46.951  50.694  43.408  1.00  0.00           O  
ATOM    155  N   GLY    22      47.410  48.997  44.807  1.00  0.00           N  
ATOM    156  CA  GLY    22      47.114  47.956  43.823  1.00  0.00           C  
ATOM    157  C   GLY    22      45.668  48.000  43.320  1.00  0.00           C  
ATOM    158  O   GLY    22      45.425  47.849  42.124  1.00  0.00           O  
ATOM    159  N   ASN    23      44.700  48.264  44.201  1.00  0.00           N  
ATOM    160  CA  ASN    23      43.294  48.363  43.802  1.00  0.00           C  
ATOM    161  CB  ASN    23      42.404  48.046  45.011  1.00  0.00           C  
ATOM    162  CG  ASN    23      42.535  46.576  45.364  1.00  0.00           C  
ATOM    163  OD1 ASN    23      42.040  45.710  44.662  1.00  0.00           O  
ATOM    164  ND2 ASN    23      43.260  46.248  46.406  1.00  0.00           N  
ATOM    165  C   ASN    23      42.965  49.692  43.101  1.00  0.00           C  
ATOM    166  O   ASN    23      42.200  49.683  42.136  1.00  0.00           O  
ATOM    167  N   VAL    24      43.600  50.810  43.482  1.00  0.00           N  
ATOM    168  CA  VAL    24      43.537  52.061  42.697  1.00  0.00           C  
ATOM    169  CB  VAL    24      44.237  53.225  43.436  1.00  0.00           C  
ATOM    170  CG1 VAL    24      44.432  54.477  42.566  1.00  0.00           C  
ATOM    171  CG2 VAL    24      43.398  53.657  44.645  1.00  0.00           C  
ATOM    172  C   VAL    24      44.106  51.858  41.287  1.00  0.00           C  
ATOM    173  O   VAL    24      43.515  52.349  40.326  1.00  0.00           O  
ATOM    174  N   LEU    25      45.193  51.096  41.130  1.00  0.00           N  
ATOM    175  CA  LEU    25      45.781  50.770  39.824  1.00  0.00           C  
ATOM    176  CB  LEU    25      47.152  50.105  40.057  1.00  0.00           C  
ATOM    177  CG  LEU    25      47.941  49.803  38.770  1.00  0.00           C  
ATOM    178  CD1 LEU    25      48.429  51.083  38.088  1.00  0.00           C  
ATOM    179  CD2 LEU    25      49.151  48.929  39.098  1.00  0.00           C  
ATOM    180  C   LEU    25      44.846  49.909  38.952  1.00  0.00           C  
ATOM    181  O   LEU    25      44.652  50.225  37.777  1.00  0.00           O  
ATOM    182  N   VAL    26      44.216  48.871  39.523  1.00  0.00           N  
ATOM    183  CA  VAL    26      43.199  48.040  38.840  1.00  0.00           C  
ATOM    184  CB  VAL    26      42.713  46.898  39.763  1.00  0.00           C  
ATOM    185  CG1 VAL    26      41.461  46.170  39.249  1.00  0.00           C  
ATOM    186  CG2 VAL    26      43.804  45.831  39.935  1.00  0.00           C  
ATOM    187  C   VAL    26      42.020  48.890  38.353  1.00  0.00           C  
ATOM    188  O   VAL    26      41.651  48.823  37.181  1.00  0.00           O  
ATOM    189  N   ILE    27      41.463  49.735  39.228  1.00  0.00           N  
ATOM    190  CA  ILE    27      40.344  50.631  38.895  1.00  0.00           C  
ATOM    191  CB  ILE    27      39.812  51.295  40.189  1.00  0.00           C  
ATOM    192  CG2 ILE    27      38.802  52.412  39.877  1.00  0.00           C  
ATOM    193  CG1 ILE    27      39.151  50.234  41.106  1.00  0.00           C  
ATOM    194  CD1 ILE    27      38.912  50.708  42.547  1.00  0.00           C  
ATOM    195  C   ILE    27      40.763  51.653  37.821  1.00  0.00           C  
ATOM    196  O   ILE    27      40.021  51.886  36.866  1.00  0.00           O  
ATOM    197  N   THR    28      41.975  52.209  37.919  1.00  0.00           N  
ATOM    198  CA  THR    28      42.526  53.154  36.931  1.00  0.00           C  
ATOM    199  CB  THR    28      43.894  53.698  37.380  1.00  0.00           C  
ATOM    200  CG2 THR    28      44.515  54.683  36.389  1.00  0.00           C  
ATOM    201  OG1 THR    28      43.752  54.394  38.595  1.00  0.00           O  
ATOM    202  C   THR    28      42.656  52.523  35.546  1.00  0.00           C  
ATOM    203  O   THR    28      42.293  53.155  34.556  1.00  0.00           O  
ATOM    204  N   ALA    29      43.126  51.274  35.450  1.00  0.00           N  
ATOM    205  CA  ALA    29      43.232  50.562  34.176  1.00  0.00           C  
ATOM    206  CB  ALA    29      43.915  49.212  34.432  1.00  0.00           C  
ATOM    207  C   ALA    29      41.861  50.392  33.491  1.00  0.00           C  
ATOM    208  O   ALA    29      41.729  50.676  32.298  1.00  0.00           O  
ATOM    209  N   ILE    30      40.835  49.990  34.252  1.00  0.00           N  
ATOM    210  CA  ILE    30      39.464  49.780  33.753  1.00  0.00           C  
ATOM    211  CB  ILE    30      38.652  48.979  34.802  1.00  0.00           C  
ATOM    212  CG2 ILE    30      37.170  48.867  34.396  1.00  0.00           C  
ATOM    213  CG1 ILE    30      39.264  47.566  34.988  1.00  0.00           C  
ATOM    214  CD1 ILE    30      38.798  46.844  36.260  1.00  0.00           C  
ATOM    215  C   ILE    30      38.791  51.109  33.358  1.00  0.00           C  
ATOM    216  O   ILE    30      38.068  51.172  32.362  1.00  0.00           O  
ATOM    217  N   ALA    31      39.069  52.195  34.084  1.00  0.00           N  
ATOM    218  CA  ALA    31      38.626  53.542  33.722  1.00  0.00           C  
ATOM    219  CB  ALA    31      38.822  54.443  34.945  1.00  0.00           C  
ATOM    220  C   ALA    31      39.351  54.113  32.481  1.00  0.00           C  
ATOM    221  O   ALA    31      38.780  54.924  31.753  1.00  0.00           O  
ATOM    222  N   LYS    32      40.609  53.723  32.227  1.00  0.00           N  
ATOM    223  CA  LYS    32      41.437  54.308  31.159  1.00  0.00           C  
ATOM    224  CB  LYS    32      42.901  54.381  31.624  1.00  0.00           C  
ATOM    225  CG  LYS    32      43.730  55.275  30.692  1.00  0.00           C  
ATOM    226  CD  LYS    32      45.156  55.471  31.218  1.00  0.00           C  
ATOM    227  CE  LYS    32      45.976  56.427  30.341  1.00  0.00           C  
ATOM    228  NZ  LYS    32      45.428  57.803  30.350  1.00  0.00           N1+
ATOM    229  C   LYS    32      41.310  53.616  29.799  1.00  0.00           C  
ATOM    230  O   LYS    32      41.140  54.313  28.800  1.00  0.00           O  
ATOM    231  N   PHE    33      41.465  52.293  29.724  1.00  0.00           N  
ATOM    232  CA  PHE    33      41.726  51.604  28.448  1.00  0.00           C  
ATOM    233  CB  PHE    33      42.786  50.514  28.654  1.00  0.00           C  
ATOM    234  CG  PHE    33      44.130  51.067  29.091  1.00  0.00           C  
ATOM    235  CD1 PHE    33      44.585  50.880  30.409  1.00  0.00           C  
ATOM    236  CE1 PHE    33      45.823  51.410  30.812  1.00  0.00           C  
ATOM    237  CZ  PHE    33      46.610  52.130  29.897  1.00  0.00           C  
ATOM    238  CE2 PHE    33      46.164  52.312  28.577  1.00  0.00           C  
ATOM    239  CD2 PHE    33      44.926  51.780  28.174  1.00  0.00           C  
ATOM    240  C   PHE    33      40.469  51.048  27.770  1.00  0.00           C  
ATOM    241  O   PHE    33      39.674  50.340  28.387  1.00  0.00           O  
ATOM    242  N   GLU    34      40.330  51.301  26.464  1.00  0.00           N  
ATOM    243  CA  GLU    34      39.149  50.946  25.664  1.00  0.00           C  
ATOM    244  CB  GLU    34      39.426  51.326  24.195  1.00  0.00           C  
ATOM    245  CG  GLU    34      38.251  51.083  23.234  1.00  0.00           C  
ATOM    246  CD  GLU    34      37.016  51.926  23.559  1.00  0.00           C  
ATOM    247  OE1 GLU    34      35.876  51.407  23.476  1.00  0.00           O  
ATOM    248  OE2 GLU    34      37.163  53.133  23.869  1.00  0.00           O1-
ATOM    249  C   GLU    34      38.767  49.461  25.781  1.00  0.00           C  
ATOM    250  O   GLU    34      37.593  49.135  25.972  1.00  0.00           O  
ATOM    251  N   ARG    35      39.749  48.553  25.733  1.00  0.00           N  
ATOM    252  CA  ARG    35      39.522  47.100  25.829  1.00  0.00           C  
ATOM    253  CB  ARG    35      40.803  46.360  25.415  1.00  0.00           C  
ATOM    254  CG  ARG    35      41.960  46.481  26.426  1.00  0.00           C  
ATOM    255  CD  ARG    35      43.270  45.904  25.878  1.00  0.00           C  
ATOM    256  NE  ARG    35      43.174  44.454  25.643  1.00  0.00           N  
ATOM    257  CZ  ARG    35      44.111  43.536  25.776  1.00  0.00           C  
ATOM    258  NH1 ARG    35      45.290  43.776  26.269  1.00  0.00           N1+
ATOM    259  NH2 ARG    35      43.849  42.321  25.403  1.00  0.00           N  
ATOM    260  C   ARG    35      38.998  46.610  27.188  1.00  0.00           C  
ATOM    261  O   ARG    35      38.466  45.497  27.260  1.00  0.00           O  
ATOM    262  N   LEU    36      39.150  47.415  28.247  1.00  0.00           N  
ATOM    263  CA  LEU    36      38.700  47.125  29.618  1.00  0.00           C  
ATOM    264  CB  LEU    36      39.829  47.445  30.620  1.00  0.00           C  
ATOM    265  CG  LEU    36      41.150  46.677  30.425  1.00  0.00           C  
ATOM    266  CD1 LEU    36      42.150  47.087  31.508  1.00  0.00           C  
ATOM    267  CD2 LEU    36      40.964  45.159  30.503  1.00  0.00           C  
ATOM    268  C   LEU    36      37.408  47.866  30.014  1.00  0.00           C  
ATOM    269  O   LEU    36      36.810  47.519  31.029  1.00  0.00           O  
ATOM    270  N   GLN    37      36.955  48.844  29.223  1.00  0.00           N  
ATOM    271  CA  GLN    37      35.730  49.641  29.426  1.00  0.00           C  
ATOM    272  CB  GLN    37      35.830  50.906  28.540  1.00  0.00           C  
ATOM    273  CG  GLN    37      36.883  51.917  29.029  1.00  0.00           C  
ATOM    274  CD  GLN    37      36.255  53.095  29.767  1.00  0.00           C  
ATOM    275  OE1 GLN    37      35.701  54.008  29.161  1.00  0.00           O  
ATOM    276  NE2 GLN    37      36.330  53.130  31.076  1.00  0.00           N  
ATOM    277  C   GLN    37      34.429  48.833  29.178  1.00  0.00           C  
ATOM    278  O   GLN    37      33.550  49.259  28.422  1.00  0.00           O  
ATOM    279  N   THR    38      34.311  47.643  29.781  1.00  0.00           N  
ATOM    280  CA  THR    38      33.364  46.575  29.412  1.00  0.00           C  
ATOM    281  CB  THR    38      34.045  45.518  28.520  1.00  0.00           C  
ATOM    282  CG2 THR    38      34.836  46.097  27.346  1.00  0.00           C  
ATOM    283  OG1 THR    38      34.949  44.747  29.273  1.00  0.00           O  
ATOM    284  C   THR    38      32.735  45.878  30.631  1.00  0.00           C  
ATOM    285  O   THR    38      33.294  45.881  31.730  1.00  0.00           O  
ATOM    286  N   VAL    39      31.569  45.248  30.433  1.00  0.00           N  
ATOM    287  CA  VAL    39      30.694  44.740  31.513  1.00  0.00           C  
ATOM    288  CB  VAL    39      29.434  44.078  30.915  1.00  0.00           C  
ATOM    289  CG1 VAL    39      28.643  43.249  31.934  1.00  0.00           C  
ATOM    290  CG2 VAL    39      28.491  45.155  30.366  1.00  0.00           C  
ATOM    291  C   VAL    39      31.382  43.808  32.521  1.00  0.00           C  
ATOM    292  O   VAL    39      31.270  44.053  33.722  1.00  0.00           O  
ATOM    293  N   THR    40      32.113  42.772  32.091  1.00  0.00           N  
ATOM    294  CA  THR    40      32.762  41.835  33.038  1.00  0.00           C  
ATOM    295  CB  THR    40      33.420  40.663  32.288  1.00  0.00           C  
ATOM    296  CG2 THR    40      34.682  41.047  31.519  1.00  0.00           C  
ATOM    297  OG1 THR    40      33.769  39.633  33.187  1.00  0.00           O  
ATOM    298  C   THR    40      33.742  42.548  33.992  1.00  0.00           C  
ATOM    299  O   THR    40      33.819  42.240  35.184  1.00  0.00           O  
ATOM    300  N   ASN    41      34.420  43.597  33.508  1.00  0.00           N  
ATOM    301  CA  ASN    41      35.343  44.406  34.303  1.00  0.00           C  
ATOM    302  CB  ASN    41      36.275  45.176  33.355  1.00  0.00           C  
ATOM    303  CG  ASN    41      37.141  44.244  32.527  1.00  0.00           C  
ATOM    304  OD1 ASN    41      37.923  43.464  33.049  1.00  0.00           O  
ATOM    305  ND2 ASN    41      37.007  44.255  31.225  1.00  0.00           N  
ATOM    306  C   ASN    41      34.637  45.335  35.310  1.00  0.00           C  
ATOM    307  O   ASN    41      35.263  45.767  36.281  1.00  0.00           O  
ATOM    308  N   TYR    42      33.336  45.609  35.165  1.00  0.00           N  
ATOM    309  CA  TYR    42      32.574  46.350  36.181  1.00  0.00           C  
ATOM    310  CB  TYR    42      31.204  46.782  35.644  1.00  0.00           C  
ATOM    311  CG  TYR    42      31.148  47.720  34.445  1.00  0.00           C  
ATOM    312  CD1 TYR    42      29.875  48.093  33.979  1.00  0.00           C  
ATOM    313  CE1 TYR    42      29.748  48.971  32.889  1.00  0.00           C  
ATOM    314  CZ  TYR    42      30.895  49.476  32.246  1.00  0.00           C  
ATOM    315  OH  TYR    42      30.741  50.323  31.199  1.00  0.00           O  
ATOM    316  CE2 TYR    42      32.176  49.111  32.708  1.00  0.00           C  
ATOM    317  CD2 TYR    42      32.300  48.245  33.813  1.00  0.00           C  
ATOM    318  C   TYR    42      32.399  45.515  37.461  1.00  0.00           C  
ATOM    319  O   TYR    42      32.486  46.056  38.564  1.00  0.00           O  
ATOM    320  N   PHE    43      32.240  44.192  37.347  1.00  0.00           N  
ATOM    321  CA  PHE    43      32.237  43.303  38.513  1.00  0.00           C  
ATOM    322  CB  PHE    43      31.721  41.914  38.125  1.00  0.00           C  
ATOM    323  CG  PHE    43      30.318  41.896  37.545  1.00  0.00           C  
ATOM    324  CD1 PHE    43      29.204  42.109  38.378  1.00  0.00           C  
ATOM    325  CE1 PHE    43      27.904  42.095  37.838  1.00  0.00           C  
ATOM    326  CZ  PHE    43      27.715  41.868  36.464  1.00  0.00           C  
ATOM    327  CE2 PHE    43      28.826  41.650  35.631  1.00  0.00           C  
ATOM    328  CD2 PHE    43      30.124  41.661  36.171  1.00  0.00           C  
ATOM    329  C   PHE    43      33.623  43.225  39.175  1.00  0.00           C  
ATOM    330  O   PHE    43      33.714  43.296  40.400  1.00  0.00           O  
ATOM    331  N   ILE    44      34.709  43.191  38.391  1.00  0.00           N  
ATOM    332  CA  ILE    44      36.090  43.310  38.914  1.00  0.00           C  
ATOM    333  CB  ILE    44      37.123  43.072  37.782  1.00  0.00           C  
ATOM    334  CG2 ILE    44      38.562  43.393  38.232  1.00  0.00           C  
ATOM    335  CG1 ILE    44      37.007  41.610  37.291  1.00  0.00           C  
ATOM    336  CD1 ILE    44      37.908  41.261  36.104  1.00  0.00           C  
ATOM    337  C   ILE    44      36.303  44.661  39.619  1.00  0.00           C  
ATOM    338  O   ILE    44      36.950  44.719  40.665  1.00  0.00           O  
ATOM    339  N   THR    45      35.703  45.738  39.101  1.00  0.00           N  
ATOM    340  CA  THR    45      35.705  47.072  39.726  1.00  0.00           C  
ATOM    341  CB  THR    45      35.119  48.131  38.777  1.00  0.00           C  
ATOM    342  CG2 THR    45      35.138  49.548  39.347  1.00  0.00           C  
ATOM    343  OG1 THR    45      35.872  48.167  37.591  1.00  0.00           O  
ATOM    344  C   THR    45      34.958  47.069  41.061  1.00  0.00           C  
ATOM    345  O   THR    45      35.488  47.582  42.043  1.00  0.00           O  
ATOM    346  N   SER    46      33.781  46.435  41.148  1.00  0.00           N  
ATOM    347  CA  SER    46      33.053  46.224  42.415  1.00  0.00           C  
ATOM    348  CB  SER    46      31.743  45.468  42.137  1.00  0.00           C  
ATOM    349  OG  SER    46      31.025  45.203  43.328  1.00  0.00           O  
ATOM    350  C   SER    46      33.905  45.462  43.438  1.00  0.00           C  
ATOM    351  O   SER    46      34.048  45.885  44.588  1.00  0.00           O  
ATOM    352  N   LEU    47      34.544  44.376  42.996  1.00  0.00           N  
ATOM    353  CA  LEU    47      35.412  43.533  43.814  1.00  0.00           C  
ATOM    354  CB  LEU    47      35.733  42.277  42.975  1.00  0.00           C  
ATOM    355  CG  LEU    47      36.434  41.130  43.715  1.00  0.00           C  
ATOM    356  CD1 LEU    47      35.564  40.556  44.839  1.00  0.00           C  
ATOM    357  CD2 LEU    47      36.722  39.996  42.732  1.00  0.00           C  
ATOM    358  C   LEU    47      36.663  44.293  44.303  1.00  0.00           C  
ATOM    359  O   LEU    47      37.048  44.155  45.465  1.00  0.00           O  
ATOM    360  N   ALA    48      37.245  45.157  43.464  1.00  0.00           N  
ATOM    361  CA  ALA    48      38.354  46.044  43.824  1.00  0.00           C  
ATOM    362  CB  ALA    48      38.991  46.585  42.536  1.00  0.00           C  
ATOM    363  C   ALA    48      37.928  47.188  44.760  1.00  0.00           C  
ATOM    364  O   ALA    48      38.691  47.567  45.648  1.00  0.00           O  
ATOM    365  N   CYS    49      36.704  47.713  44.625  1.00  0.00           N  
ATOM    366  CA  CYS    49      36.150  48.691  45.564  1.00  0.00           C  
ATOM    367  CB  CYS    49      34.833  49.264  45.024  1.00  0.00           C  
ATOM    368  SG  CYS    49      35.164  50.296  43.567  1.00  0.00           S  
ATOM    369  C   CYS    49      35.966  48.095  46.968  1.00  0.00           C  
ATOM    370  O   CYS    49      36.251  48.784  47.944  1.00  0.00           O  
ATOM    371  N   ALA    50      35.569  46.821  47.085  1.00  0.00           N  
ATOM    372  CA  ALA    50      35.481  46.122  48.372  1.00  0.00           C  
ATOM    373  CB  ALA    50      34.774  44.779  48.153  1.00  0.00           C  
ATOM    374  C   ALA    50      36.852  45.939  49.060  1.00  0.00           C  
ATOM    375  O   ALA    50      36.943  46.015  50.289  1.00  0.00           O  
ATOM    376  N   ASP    51      37.931  45.736  48.294  1.00  0.00           N  
ATOM    377  CA  ASP    51      39.308  45.737  48.813  1.00  0.00           C  
ATOM    378  CB  ASP    51      40.254  45.103  47.775  1.00  0.00           C  
ATOM    379  CG  ASP    51      40.133  43.579  47.686  1.00  0.00           C  
ATOM    380  OD1 ASP    51      39.780  42.934  48.698  1.00  0.00           O  
ATOM    381  OD2 ASP    51      40.389  42.995  46.608  1.00  0.00           O1-
ATOM    382  C   ASP    51      39.791  47.148  49.195  1.00  0.00           C  
ATOM    383  O   ASP    51      40.337  47.348  50.282  1.00  0.00           O  
ATOM    384  N   LEU    52      39.556  48.143  48.333  1.00  0.00           N  
ATOM    385  CA  LEU    52      39.976  49.531  48.541  1.00  0.00           C  
ATOM    386  CB  LEU    52      39.738  50.315  47.235  1.00  0.00           C  
ATOM    387  CG  LEU    52      40.081  51.816  47.292  1.00  0.00           C  
ATOM    388  CD1 LEU    52      41.538  52.069  47.683  1.00  0.00           C  
ATOM    389  CD2 LEU    52      39.849  52.449  45.918  1.00  0.00           C  
ATOM    390  C   LEU    52      39.277  50.183  49.744  1.00  0.00           C  
ATOM    391  O   LEU    52      39.938  50.824  50.562  1.00  0.00           O  
ATOM    392  N   VAL    53      37.958  50.009  49.891  1.00  0.00           N  
ATOM    393  CA  VAL    53      37.210  50.592  51.016  1.00  0.00           C  
ATOM    394  CB  VAL    53      35.689  50.589  50.759  1.00  0.00           C  
ATOM    395  CG1 VAL    53      35.026  49.222  50.945  1.00  0.00           C  
ATOM    396  CG2 VAL    53      34.979  51.580  51.688  1.00  0.00           C  
ATOM    397  C   VAL    53      37.605  49.951  52.349  1.00  0.00           C  
ATOM    398  O   VAL    53      37.760  50.674  53.330  1.00  0.00           O  
ATOM    399  N   MET    54      37.895  48.643  52.392  1.00  0.00           N  
ATOM    400  CA  MET    54      38.498  48.006  53.571  1.00  0.00           C  
ATOM    401  CB  MET    54      38.570  46.482  53.367  1.00  0.00           C  
ATOM    402  CG  MET    54      39.164  45.761  54.590  1.00  0.00           C  
ATOM    403  SD  MET    54      40.163  44.290  54.263  1.00  0.00           S  
ATOM    404  CE  MET    54      41.459  44.962  53.188  1.00  0.00           C  
ATOM    405  C   MET    54      39.893  48.587  53.868  1.00  0.00           C  
ATOM    406  O   MET    54      40.189  48.937  55.015  1.00  0.00           O  
ATOM    407  N   GLY    55      40.734  48.740  52.839  1.00  0.00           N  
ATOM    408  CA  GLY    55      42.083  49.308  52.945  1.00  0.00           C  
ATOM    409  C   GLY    55      42.136  50.741  53.488  1.00  0.00           C  
ATOM    410  O   GLY    55      43.167  51.138  54.024  1.00  0.00           O  
ATOM    411  N   LEU    56      41.036  51.498  53.402  1.00  0.00           N  
ATOM    412  CA  LEU    56      40.909  52.853  53.953  1.00  0.00           C  
ATOM    413  CB  LEU    56      40.274  53.763  52.882  1.00  0.00           C  
ATOM    414  CG  LEU    56      41.114  53.918  51.596  1.00  0.00           C  
ATOM    415  CD1 LEU    56      40.299  54.635  50.521  1.00  0.00           C  
ATOM    416  CD2 LEU    56      42.397  54.715  51.841  1.00  0.00           C  
ATOM    417  C   LEU    56      40.119  52.900  55.274  1.00  0.00           C  
ATOM    418  O   LEU    56      40.546  53.561  56.218  1.00  0.00           O  
ATOM    419  N   ALA    57      38.971  52.219  55.359  1.00  0.00           N  
ATOM    420  CA  ALA    57      38.037  52.320  56.485  1.00  0.00           C  
ATOM    421  CB  ALA    57      36.608  52.229  55.935  1.00  0.00           C  
ATOM    422  C   ALA    57      38.257  51.288  57.607  1.00  0.00           C  
ATOM    423  O   ALA    57      37.755  51.491  58.711  1.00  0.00           O  
ATOM    424  N   VAL    58      38.993  50.196  57.360  1.00  0.00           N  
ATOM    425  CA  VAL    58      39.202  49.110  58.339  1.00  0.00           C  
ATOM    426  CB  VAL    58      38.629  47.765  57.842  1.00  0.00           C  
ATOM    427  CG1 VAL    58      38.795  46.646  58.877  1.00  0.00           C  
ATOM    428  CG2 VAL    58      37.139  47.862  57.504  1.00  0.00           C  
ATOM    429  C   VAL    58      40.670  48.980  58.741  1.00  0.00           C  
ATOM    430  O   VAL    58      41.002  49.128  59.920  1.00  0.00           O  
ATOM    431  N   VAL    59      41.560  48.721  57.777  1.00  0.00           N  
ATOM    432  CA  VAL    59      42.950  48.311  58.056  1.00  0.00           C  
ATOM    433  CB  VAL    59      43.681  47.827  56.785  1.00  0.00           C  
ATOM    434  CG1 VAL    59      45.046  47.211  57.121  1.00  0.00           C  
ATOM    435  CG2 VAL    59      42.884  46.752  56.040  1.00  0.00           C  
ATOM    436  C   VAL    59      43.776  49.360  58.827  1.00  0.00           C  
ATOM    437  O   VAL    59      44.343  48.990  59.856  1.00  0.00           O  
ATOM    438  N   PRO    60      43.856  50.653  58.434  1.00  0.00           N  
ATOM    439  CD  PRO    60      43.278  51.276  57.250  1.00  0.00           C  
ATOM    440  CG  PRO    60      43.453  52.781  57.439  1.00  0.00           C  
ATOM    441  CB  PRO    60      44.736  52.872  58.260  1.00  0.00           C  
ATOM    442  CA  PRO    60      44.682  51.630  59.157  1.00  0.00           C  
ATOM    443  C   PRO    60      44.143  51.954  60.558  1.00  0.00           C  
ATOM    444  O   PRO    60      44.926  52.162  61.484  1.00  0.00           O  
ATOM    445  N   PHE    61      42.820  51.933  60.754  1.00  0.00           N  
ATOM    446  CA  PHE    61      42.210  52.062  62.081  1.00  0.00           C  
ATOM    447  CB  PHE    61      40.693  52.256  61.937  1.00  0.00           C  
ATOM    448  CG  PHE    61      40.296  53.570  61.288  1.00  0.00           C  
ATOM    449  CD1 PHE    61      40.264  54.749  62.056  1.00  0.00           C  
ATOM    450  CE1 PHE    61      39.922  55.976  61.463  1.00  0.00           C  
ATOM    451  CZ  PHE    61      39.589  56.029  60.099  1.00  0.00           C  
ATOM    452  CE2 PHE    61      39.610  54.854  59.328  1.00  0.00           C  
ATOM    453  CD2 PHE    61      39.971  53.629  59.919  1.00  0.00           C  
ATOM    454  C   PHE    61      42.548  50.858  62.975  1.00  0.00           C  
ATOM    455  O   PHE    61      42.934  51.052  64.127  1.00  0.00           O  
ATOM    456  N   GLY    62      42.506  49.632  62.435  1.00  0.00           N  
ATOM    457  CA  GLY    62      42.947  48.418  63.135  1.00  0.00           C  
ATOM    458  C   GLY    62      44.444  48.433  63.475  1.00  0.00           C  
ATOM    459  O   GLY    62      44.839  48.089  64.586  1.00  0.00           O  
ATOM    460  N   ALA    63      45.287  48.915  62.557  1.00  0.00           N  
ATOM    461  CA  ALA    63      46.719  49.085  62.790  1.00  0.00           C  
ATOM    462  CB  ALA    63      47.370  49.535  61.478  1.00  0.00           C  
ATOM    463  C   ALA    63      47.013  50.078  63.928  1.00  0.00           C  
ATOM    464  O   ALA    63      47.845  49.801  64.794  1.00  0.00           O  
ATOM    465  N   ALA    64      46.306  51.213  63.969  1.00  0.00           N  
ATOM    466  CA  ALA    64      46.410  52.197  65.047  1.00  0.00           C  
ATOM    467  CB  ALA    64      45.620  53.440  64.615  1.00  0.00           C  
ATOM    468  C   ALA    64      45.931  51.627  66.400  1.00  0.00           C  
ATOM    469  O   ALA    64      46.634  51.741  67.405  1.00  0.00           O  
ATOM    470  N   HIE    65      44.784  50.941  66.400  1.00  0.00           N  
ATOM    471  CA  HIE    65      44.169  50.246  67.542  1.00  0.00           C  
ATOM    472  CB  HIE    65      42.866  49.636  66.993  1.00  0.00           C  
ATOM    473  CG  HIE    65      42.066  48.722  67.878  1.00  0.00           C  
ATOM    474  ND1 HIE    65      41.193  47.745  67.396  1.00  0.00           N  
ATOM    475  CE1 HIE    65      40.572  47.238  68.472  1.00  0.00           C  
ATOM    476  NE2 HIE    65      41.002  47.855  69.585  1.00  0.00           N  
ATOM    477  CD2 HIE    65      41.940  48.798  69.232  1.00  0.00           C  
ATOM    478  C   HIE    65      45.091  49.185  68.171  1.00  0.00           C  
ATOM    479  O   HIE    65      45.219  49.112  69.397  1.00  0.00           O  
ATOM    480  N   ILE    66      45.788  48.397  67.347  1.00  0.00           N  
ATOM    481  CA  ILE    66      46.799  47.420  67.792  1.00  0.00           C  
ATOM    482  CB  ILE    66      47.061  46.397  66.657  1.00  0.00           C  
ATOM    483  CG2 ILE    66      48.305  45.535  66.940  1.00  0.00           C  
ATOM    484  CG1 ILE    66      45.819  45.492  66.465  1.00  0.00           C  
ATOM    485  CD1 ILE    66      45.804  44.744  65.127  1.00  0.00           C  
ATOM    486  C   ILE    66      48.087  48.116  68.269  1.00  0.00           C  
ATOM    487  O   ILE    66      48.672  47.717  69.277  1.00  0.00           O  
ATOM    488  N   THR    67      48.531  49.175  67.582  1.00  0.00           N  
ATOM    489  CA  THR    67      49.789  49.888  67.886  1.00  0.00           C  
ATOM    490  CB  THR    67      50.173  50.796  66.703  1.00  0.00           C  
ATOM    491  CG2 THR    67      51.444  51.606  66.922  1.00  0.00           C  
ATOM    492  OG1 THR    67      50.414  50.002  65.561  1.00  0.00           O  
ATOM    493  C   THR    67      49.732  50.687  69.195  1.00  0.00           C  
ATOM    494  O   THR    67      50.713  50.720  69.941  1.00  0.00           O  
ATOM    495  N   MET    68      48.583  51.297  69.509  1.00  0.00           N  
ATOM    496  CA  MET    68      48.350  52.045  70.756  1.00  0.00           C  
ATOM    497  CB  MET    68      47.464  53.270  70.471  1.00  0.00           C  
ATOM    498  CG  MET    68      48.149  54.273  69.531  1.00  0.00           C  
ATOM    499  SD  MET    68      47.195  55.781  69.198  1.00  0.00           S  
ATOM    500  CE  MET    68      45.809  55.080  68.266  1.00  0.00           C  
ATOM    501  C   MET    68      47.750  51.195  71.893  1.00  0.00           C  
ATOM    502  O   MET    68      47.572  51.705  72.999  1.00  0.00           O  
ATOM    503  N   LYS    69      47.419  49.917  71.652  1.00  0.00           N  
ATOM    504  CA  LYS    69      46.813  48.993  72.637  1.00  0.00           C  
ATOM    505  CB  LYS    69      47.853  48.526  73.688  1.00  0.00           C  
ATOM    506  CG  LYS    69      49.027  47.670  73.171  1.00  0.00           C  
ATOM    507  CD  LYS    69      50.152  48.452  72.474  1.00  0.00           C  
ATOM    508  CE  LYS    69      51.349  47.548  72.151  1.00  0.00           C  
ATOM    509  NZ  LYS    69      52.265  47.369  73.301  1.00  0.00           N1+
ATOM    510  C   LYS    69      45.506  49.526  73.275  1.00  0.00           C  
ATOM    511  O   LYS    69      45.183  49.195  74.419  1.00  0.00           O  
ATOM    512  N   MET    70      44.768  50.373  72.552  1.00  0.00           N  
ATOM    513  CA  MET    70      43.466  50.948  72.933  1.00  0.00           C  
ATOM    514  CB  MET    70      43.626  52.079  73.968  1.00  0.00           C  
ATOM    515  CG  MET    70      44.423  53.294  73.471  1.00  0.00           C  
ATOM    516  SD  MET    70      44.518  54.688  74.630  1.00  0.00           S  
ATOM    517  CE  MET    70      45.372  53.920  76.033  1.00  0.00           C  
ATOM    518  C   MET    70      42.733  51.475  71.694  1.00  0.00           C  
ATOM    519  O   MET    70      43.362  51.787  70.681  1.00  0.00           O  
ATOM    520  N   TRP    71      41.408  51.606  71.772  1.00  0.00           N  
ATOM    521  CA  TRP    71      40.626  52.372  70.796  1.00  0.00           C  
ATOM    522  CB  TRP    71      39.195  51.834  70.725  1.00  0.00           C  
ATOM    523  CG  TRP    71      38.395  52.388  69.585  1.00  0.00           C  
ATOM    524  CD1 TRP    71      37.462  53.362  69.671  1.00  0.00           C  
ATOM    525  NE1 TRP    71      36.949  53.627  68.416  1.00  0.00           N  
ATOM    526  CE2 TRP    71      37.534  52.834  67.451  1.00  0.00           C  
ATOM    527  CZ2 TRP    71      37.363  52.716  66.064  1.00  0.00           C  
ATOM    528  CH2 TRP    71      38.128  51.778  65.353  1.00  0.00           C  
ATOM    529  CZ3 TRP    71      39.050  50.966  66.035  1.00  0.00           C  
ATOM    530  CE3 TRP    71      39.217  51.092  67.428  1.00  0.00           C  
ATOM    531  CD2 TRP    71      38.467  52.029  68.171  1.00  0.00           C  
ATOM    532  C   TRP    71      40.658  53.883  71.102  1.00  0.00           C  
ATOM    533  O   TRP    71      40.740  54.285  72.268  1.00  0.00           O  
ATOM    534  N   THR    72      40.605  54.713  70.053  1.00  0.00           N  
ATOM    535  CA  THR    72      40.818  56.176  70.139  1.00  0.00           C  
ATOM    536  CB  THR    72      42.265  56.533  69.758  1.00  0.00           C  
ATOM    537  CG2 THR    72      43.302  55.877  70.665  1.00  0.00           C  
ATOM    538  OG1 THR    72      42.537  56.115  68.436  1.00  0.00           O  
ATOM    539  C   THR    72      39.863  57.028  69.293  1.00  0.00           C  
ATOM    540  O   THR    72      39.977  58.256  69.267  1.00  0.00           O  
ATOM    541  N   PHE    73      38.935  56.414  68.556  1.00  0.00           N  
ATOM    542  CA  PHE    73      38.070  57.094  67.578  1.00  0.00           C  
ATOM    543  CB  PHE    73      38.202  56.382  66.222  1.00  0.00           C  
ATOM    544  CG  PHE    73      39.637  56.198  65.751  1.00  0.00           C  
ATOM    545  CD1 PHE    73      40.306  54.974  65.954  1.00  0.00           C  
ATOM    546  CE1 PHE    73      41.648  54.824  65.558  1.00  0.00           C  
ATOM    547  CZ  PHE    73      42.326  55.895  64.953  1.00  0.00           C  
ATOM    548  CE2 PHE    73      41.661  57.117  64.741  1.00  0.00           C  
ATOM    549  CD2 PHE    73      40.319  57.268  65.141  1.00  0.00           C  
ATOM    550  C   PHE    73      36.610  57.253  68.052  1.00  0.00           C  
ATOM    551  O   PHE    73      35.744  57.675  67.289  1.00  0.00           O  
ATOM    552  N   GLY    74      36.318  56.915  69.307  1.00  0.00           N  
ATOM    553  CA  GLY    74      34.983  56.937  69.904  1.00  0.00           C  
ATOM    554  C   GLY    74      34.124  55.715  69.555  1.00  0.00           C  
ATOM    555  O   GLY    74      34.409  54.961  68.615  1.00  0.00           O  
ATOM    556  N   ASN    75      33.069  55.495  70.341  1.00  0.00           N  
ATOM    557  CA  ASN    75      32.192  54.326  70.225  1.00  0.00           C  
ATOM    558  CB  ASN    75      31.231  54.297  71.427  1.00  0.00           C  
ATOM    559  CG  ASN    75      31.916  54.027  72.757  1.00  0.00           C  
ATOM    560  OD1 ASN    75      32.672  53.076  72.893  1.00  0.00           O  
ATOM    561  ND2 ASN    75      31.667  54.822  73.768  1.00  0.00           N  
ATOM    562  C   ASN    75      31.420  54.268  68.890  1.00  0.00           C  
ATOM    563  O   ASN    75      31.204  53.175  68.359  1.00  0.00           O  
ATOM    564  N   PHE    76      31.016  55.408  68.320  1.00  0.00           N  
ATOM    565  CA  PHE    76      30.311  55.453  67.030  1.00  0.00           C  
ATOM    566  CB  PHE    76      29.758  56.867  66.784  1.00  0.00           C  
ATOM    567  CG  PHE    76      29.349  57.136  65.348  1.00  0.00           C  
ATOM    568  CD1 PHE    76      28.186  56.546  64.820  1.00  0.00           C  
ATOM    569  CE1 PHE    76      27.832  56.767  63.477  1.00  0.00           C  
ATOM    570  CZ  PHE    76      28.636  57.579  62.658  1.00  0.00           C  
ATOM    571  CE2 PHE    76      29.799  58.171  63.183  1.00  0.00           C  
ATOM    572  CD2 PHE    76      30.156  57.946  64.525  1.00  0.00           C  
ATOM    573  C   PHE    76      31.204  54.967  65.878  1.00  0.00           C  
ATOM    574  O   PHE    76      30.786  54.100  65.105  1.00  0.00           O  
ATOM    575  N   TRP    77      32.453  55.439  65.797  1.00  0.00           N  
ATOM    576  CA  TRP    77      33.406  54.981  64.784  1.00  0.00           C  
ATOM    577  CB  TRP    77      34.592  55.943  64.663  1.00  0.00           C  
ATOM    578  CG  TRP    77      35.326  55.826  63.360  1.00  0.00           C  
ATOM    579  CD1 TRP    77      36.550  55.281  63.164  1.00  0.00           C  
ATOM    580  NE1 TRP    77      36.881  55.347  61.824  1.00  0.00           N  
ATOM    581  CE2 TRP    77      35.887  55.944  61.083  1.00  0.00           C  
ATOM    582  CZ2 TRP    77      35.757  56.245  59.719  1.00  0.00           C  
ATOM    583  CH2 TRP    77      34.582  56.872  59.267  1.00  0.00           C  
ATOM    584  CZ3 TRP    77      33.559  57.184  60.180  1.00  0.00           C  
ATOM    585  CE3 TRP    77      33.702  56.879  61.549  1.00  0.00           C  
ATOM    586  CD2 TRP    77      34.871  56.253  62.037  1.00  0.00           C  
ATOM    587  C   TRP    77      33.882  53.542  65.021  1.00  0.00           C  
ATOM    588  O   TRP    77      34.128  52.830  64.054  1.00  0.00           O  
ATOM    589  N   CYX    78      33.945  53.065  66.273  1.00  0.00           N  
ATOM    590  CA  CYX    78      34.158  51.636  66.557  1.00  0.00           C  
ATOM    591  CB  CYX    78      34.211  51.398  68.074  1.00  0.00           C  
ATOM    592  SG  CYX    78      34.131  49.651  68.554  1.00  0.00           S  
ATOM    593  C   CYX    78      33.057  50.773  65.923  1.00  0.00           C  
ATOM    594  O   CYX    78      33.332  49.767  65.268  1.00  0.00           O  
ATOM    595  N   GLU    79      31.798  51.176  66.078  1.00  0.00           N  
ATOM    596  CA  GLU    79      30.650  50.453  65.531  1.00  0.00           C  
ATOM    597  CB  GLU    79      29.410  50.959  66.271  1.00  0.00           C  
ATOM    598  CG  GLU    79      28.169  50.073  66.131  1.00  0.00           C  
ATOM    599  CD  GLU    79      27.330  50.197  67.408  1.00  0.00           C  
ATOM    600  OE1 GLU    79      26.932  51.340  67.765  1.00  0.00           O  
ATOM    601  OE2 GLU    79      27.147  49.176  68.112  1.00  0.00           O1-
ATOM    602  C   GLU    79      30.558  50.572  63.997  1.00  0.00           C  
ATOM    603  O   GLU    79      30.196  49.606  63.321  1.00  0.00           O  
ATOM    604  N   PHE    80      31.007  51.695  63.425  1.00  0.00           N  
ATOM    605  CA  PHE    80      31.196  51.870  61.980  1.00  0.00           C  
ATOM    606  CB  PHE    80      31.521  53.340  61.676  1.00  0.00           C  
ATOM    607  CG  PHE    80      31.603  53.656  60.195  1.00  0.00           C  
ATOM    608  CD1 PHE    80      32.843  53.643  59.530  1.00  0.00           C  
ATOM    609  CE1 PHE    80      32.908  53.930  58.154  1.00  0.00           C  
ATOM    610  CZ  PHE    80      31.735  54.238  57.442  1.00  0.00           C  
ATOM    611  CE2 PHE    80      30.495  54.256  58.106  1.00  0.00           C  
ATOM    612  CD2 PHE    80      30.430  53.965  59.481  1.00  0.00           C  
ATOM    613  C   PHE    80      32.284  50.927  61.442  1.00  0.00           C  
ATOM    614  O   PHE    80      32.035  50.149  60.528  1.00  0.00           O  
ATOM    615  N   TRP    81      33.461  50.911  62.072  1.00  0.00           N  
ATOM    616  CA  TRP    81      34.588  50.017  61.772  1.00  0.00           C  
ATOM    617  CB  TRP    81      35.753  50.468  62.663  1.00  0.00           C  
ATOM    618  CG  TRP    81      36.992  49.639  62.610  1.00  0.00           C  
ATOM    619  CD1 TRP    81      38.021  49.827  61.759  1.00  0.00           C  
ATOM    620  NE1 TRP    81      38.979  48.853  61.964  1.00  0.00           N  
ATOM    621  CE2 TRP    81      38.608  47.982  62.966  1.00  0.00           C  
ATOM    622  CZ2 TRP    81      39.204  46.841  63.521  1.00  0.00           C  
ATOM    623  CH2 TRP    81      38.551  46.167  64.566  1.00  0.00           C  
ATOM    624  CZ3 TRP    81      37.313  46.638  65.040  1.00  0.00           C  
ATOM    625  CE3 TRP    81      36.713  47.773  64.464  1.00  0.00           C  
ATOM    626  CD2 TRP    81      37.343  48.472  63.412  1.00  0.00           C  
ATOM    627  C   TRP    81      34.250  48.523  61.961  1.00  0.00           C  
ATOM    628  O   TRP    81      34.777  47.655  61.260  1.00  0.00           O  
ATOM    629  N   THR    82      33.330  48.210  62.877  1.00  0.00           N  
ATOM    630  CA  THR    82      32.803  46.854  63.105  1.00  0.00           C  
ATOM    631  CB  THR    82      32.179  46.758  64.509  1.00  0.00           C  
ATOM    632  CG2 THR    82      31.696  45.356  64.870  1.00  0.00           C  
ATOM    633  OG1 THR    82      33.137  47.110  65.488  1.00  0.00           O  
ATOM    634  C   THR    82      31.787  46.445  62.026  1.00  0.00           C  
ATOM    635  O   THR    82      31.850  45.329  61.509  1.00  0.00           O  
ATOM    636  N   SER    83      30.867  47.340  61.649  1.00  0.00           N  
ATOM    637  CA  SER    83      29.824  47.082  60.638  1.00  0.00           C  
ATOM    638  CB  SER    83      28.645  48.057  60.809  1.00  0.00           C  
ATOM    639  OG  SER    83      29.049  49.407  60.892  1.00  0.00           O  
ATOM    640  C   SER    83      30.349  47.103  59.196  1.00  0.00           C  
ATOM    641  O   SER    83      29.952  46.257  58.393  1.00  0.00           O  
ATOM    642  N   ILE    84      31.272  48.006  58.849  1.00  0.00           N  
ATOM    643  CA  ILE    84      31.854  48.065  57.498  1.00  0.00           C  
ATOM    644  CB  ILE    84      32.499  49.445  57.230  1.00  0.00           C  
ATOM    645  CG2 ILE    84      33.880  49.596  57.888  1.00  0.00           C  
ATOM    646  CG1 ILE    84      32.592  49.697  55.708  1.00  0.00           C  
ATOM    647  CD1 ILE    84      32.850  51.163  55.345  1.00  0.00           C  
ATOM    648  C   ILE    84      32.797  46.883  57.217  1.00  0.00           C  
ATOM    649  O   ILE    84      32.873  46.422  56.082  1.00  0.00           O  
ATOM    650  N   ASP    85      33.459  46.331  58.239  1.00  0.00           N  
ATOM    651  CA  ASP    85      34.307  45.138  58.119  1.00  0.00           C  
ATOM    652  CB  ASP    85      34.942  44.857  59.489  1.00  0.00           C  
ATOM    653  CG  ASP    85      35.446  43.422  59.638  1.00  0.00           C  
ATOM    654  OD1 ASP    85      36.538  43.090  59.116  1.00  0.00           O  
ATOM    655  OD2 ASP    85      34.766  42.608  60.301  1.00  0.00           O1-
ATOM    656  C   ASP    85      33.532  43.916  57.593  1.00  0.00           C  
ATOM    657  O   ASP    85      33.958  43.297  56.611  1.00  0.00           O  
ATOM    658  N   VAL    86      32.388  43.587  58.205  1.00  0.00           N  
ATOM    659  CA  VAL    86      31.547  42.468  57.749  1.00  0.00           C  
ATOM    660  CB  VAL    86      30.559  42.025  58.848  1.00  0.00           C  
ATOM    661  CG1 VAL    86      29.509  43.083  59.204  1.00  0.00           C  
ATOM    662  CG2 VAL    86      29.854  40.715  58.475  1.00  0.00           C  
ATOM    663  C   VAL    86      30.885  42.774  56.396  1.00  0.00           C  
ATOM    664  O   VAL    86      30.723  41.867  55.576  1.00  0.00           O  
ATOM    665  N   LEU    87      30.594  44.047  56.098  1.00  0.00           N  
ATOM    666  CA  LEU    87      30.113  44.472  54.778  1.00  0.00           C  
ATOM    667  CB  LEU    87      29.678  45.949  54.829  1.00  0.00           C  
ATOM    668  CG  LEU    87      29.196  46.526  53.482  1.00  0.00           C  
ATOM    669  CD1 LEU    87      27.961  45.800  52.953  1.00  0.00           C  
ATOM    670  CD2 LEU    87      28.854  48.009  53.630  1.00  0.00           C  
ATOM    671  C   LEU    87      31.136  44.215  53.663  1.00  0.00           C  
ATOM    672  O   LEU    87      30.756  43.689  52.621  1.00  0.00           O  
ATOM    673  N   CYS    88      32.418  44.533  53.869  1.00  0.00           N  
ATOM    674  CA  CYS    88      33.453  44.370  52.840  1.00  0.00           C  
ATOM    675  CB  CYS    88      34.794  44.903  53.367  1.00  0.00           C  
ATOM    676  SG  CYS    88      34.728  46.699  53.611  1.00  0.00           S  
ATOM    677  C   CYS    88      33.588  42.910  52.373  1.00  0.00           C  
ATOM    678  O   CYS    88      33.579  42.636  51.168  1.00  0.00           O  
ATOM    679  N   VAL    89      33.642  41.956  53.308  1.00  0.00           N  
ATOM    680  CA  VAL    89      33.703  40.519  52.982  1.00  0.00           C  
ATOM    681  CB  VAL    89      34.221  39.709  54.188  1.00  0.00           C  
ATOM    682  CG1 VAL    89      33.318  39.783  55.423  1.00  0.00           C  
ATOM    683  CG2 VAL    89      34.444  38.237  53.830  1.00  0.00           C  
ATOM    684  C   VAL    89      32.376  39.998  52.405  1.00  0.00           C  
ATOM    685  O   VAL    89      32.400  39.246  51.431  1.00  0.00           O  
ATOM    686  N   THR    90      31.225  40.470  52.905  1.00  0.00           N  
ATOM    687  CA  THR    90      29.891  40.112  52.373  1.00  0.00           C  
ATOM    688  CB  THR    90      28.764  40.719  53.230  1.00  0.00           C  
ATOM    689  CG2 THR    90      27.367  40.333  52.749  1.00  0.00           C  
ATOM    690  OG1 THR    90      28.858  40.271  54.561  1.00  0.00           O  
ATOM    691  C   THR    90      29.724  40.561  50.915  1.00  0.00           C  
ATOM    692  O   THR    90      29.342  39.768  50.053  1.00  0.00           O  
ATOM    693  N   ALA    91      30.061  41.819  50.616  1.00  0.00           N  
ATOM    694  CA  ALA    91      30.027  42.375  49.264  1.00  0.00           C  
ATOM    695  CB  ALA    91      30.260  43.886  49.360  1.00  0.00           C  
ATOM    696  C   ALA    91      31.053  41.711  48.333  1.00  0.00           C  
ATOM    697  O   ALA    91      30.781  41.550  47.142  1.00  0.00           O  
ATOM    698  N   SER    92      32.198  41.265  48.865  1.00  0.00           N  
ATOM    699  CA  SER    92      33.192  40.495  48.105  1.00  0.00           C  
ATOM    700  CB  SER    92      34.469  40.255  48.916  1.00  0.00           C  
ATOM    701  OG  SER    92      35.084  41.481  49.267  1.00  0.00           O  
ATOM    702  C   SER    92      32.625  39.158  47.623  1.00  0.00           C  
ATOM    703  O   SER    92      32.583  38.925  46.416  1.00  0.00           O  
ATOM    704  N   ILE    93      32.119  38.300  48.520  1.00  0.00           N  
ATOM    705  CA  ILE    93      31.579  36.989  48.111  1.00  0.00           C  
ATOM    706  CB  ILE    93      31.428  36.029  49.314  1.00  0.00           C  
ATOM    707  CG2 ILE    93      30.363  36.496  50.318  1.00  0.00           C  
ATOM    708  CG1 ILE    93      31.088  34.579  48.904  1.00  0.00           C  
ATOM    709  CD1 ILE    93      32.115  33.929  47.972  1.00  0.00           C  
ATOM    710  C   ILE    93      30.296  37.116  47.274  1.00  0.00           C  
ATOM    711  O   ILE    93      30.104  36.360  46.322  1.00  0.00           O  
ATOM    712  N   GLH    94      29.445  38.112  47.545  1.00  0.00           N  
ATOM    713  CA  GLH    94      28.276  38.393  46.703  1.00  0.00           C  
ATOM    714  CB  GLH    94      27.294  39.310  47.454  1.00  0.00           C  
ATOM    715  CG  GLH    94      26.628  38.568  48.637  1.00  0.00           C  
ATOM    716  CD  GLH    94      25.802  39.467  49.557  1.00  0.00           C  
ATOM    717  OE1 GLH    94      25.641  40.672  49.414  1.00  0.00           O  
ATOM    718  OE2 GLH    94      25.227  38.831  50.601  1.00  0.00           O  
ATOM    719  C   GLH    94      28.679  38.928  45.309  1.00  0.00           C  
ATOM    720  O   GLH    94      28.057  38.546  44.318  1.00  0.00           O  
ATOM    721  N   THR    95      29.769  39.705  45.192  1.00  0.00           N  
ATOM    722  CA  THR    95      30.352  40.085  43.887  1.00  0.00           C  
ATOM    723  CB  THR    95      31.414  41.195  44.004  1.00  0.00           C  
ATOM    724  CG2 THR    95      31.965  41.598  42.637  1.00  0.00           C  
ATOM    725  OG1 THR    95      30.862  42.379  44.536  1.00  0.00           O  
ATOM    726  C   THR    95      30.933  38.869  43.148  1.00  0.00           C  
ATOM    727  O   THR    95      30.663  38.689  41.960  1.00  0.00           O  
ATOM    728  N   LEU    96      31.671  37.991  43.842  1.00  0.00           N  
ATOM    729  CA  LEU    96      32.190  36.734  43.278  1.00  0.00           C  
ATOM    730  CB  LEU    96      33.078  36.013  44.310  1.00  0.00           C  
ATOM    731  CG  LEU    96      34.431  36.690  44.602  1.00  0.00           C  
ATOM    732  CD1 LEU    96      35.114  36.008  45.789  1.00  0.00           C  
ATOM    733  CD2 LEU    96      35.377  36.604  43.404  1.00  0.00           C  
ATOM    734  C   LEU    96      31.065  35.803  42.791  1.00  0.00           C  
ATOM    735  O   LEU    96      31.210  35.140  41.765  1.00  0.00           O  
ATOM    736  N   CYS    97      29.924  35.785  43.483  1.00  0.00           N  
ATOM    737  CA  CYS    97      28.746  35.027  43.067  1.00  0.00           C  
ATOM    738  CB  CYS    97      27.738  35.032  44.223  1.00  0.00           C  
ATOM    739  SG  CYS    97      26.389  33.873  43.866  1.00  0.00           S  
ATOM    740  C   CYS    97      28.128  35.562  41.758  1.00  0.00           C  
ATOM    741  O   CYS    97      27.754  34.768  40.896  1.00  0.00           O  
ATOM    742  N   VAL    98      28.020  36.886  41.573  1.00  0.00           N  
ATOM    743  CA  VAL    98      27.427  37.459  40.345  1.00  0.00           C  
ATOM    744  CB  VAL    98      26.760  38.826  40.605  1.00  0.00           C  
ATOM    745  CG1 VAL    98      27.745  39.932  40.974  1.00  0.00           C  
ATOM    746  CG2 VAL    98      25.943  39.294  39.397  1.00  0.00           C  
ATOM    747  C   VAL    98      28.388  37.465  39.146  1.00  0.00           C  
ATOM    748  O   VAL    98      27.937  37.204  38.032  1.00  0.00           O  
ATOM    749  N   ILE    99      29.705  37.651  39.326  1.00  0.00           N  
ATOM    750  CA  ILE    99      30.660  37.522  38.201  1.00  0.00           C  
ATOM    751  CB  ILE    99      32.044  38.114  38.545  1.00  0.00           C  
ATOM    752  CG2 ILE    99      32.815  37.226  39.528  1.00  0.00           C  
ATOM    753  CG1 ILE    99      32.862  38.363  37.256  1.00  0.00           C  
ATOM    754  CD1 ILE    99      34.211  39.055  37.485  1.00  0.00           C  
ATOM    755  C   ILE    99      30.748  36.073  37.679  1.00  0.00           C  
ATOM    756  O   ILE    99      30.957  35.844  36.487  1.00  0.00           O  
ATOM    757  N   ALA   100      30.502  35.077  38.542  1.00  0.00           N  
ATOM    758  CA  ALA   100      30.338  33.691  38.112  1.00  0.00           C  
ATOM    759  CB  ALA   100      30.246  32.799  39.355  1.00  0.00           C  
ATOM    760  C   ALA   100      29.118  33.520  37.182  1.00  0.00           C  
ATOM    761  O   ALA   100      29.201  32.789  36.196  1.00  0.00           O  
ATOM    762  N   VAL   101      28.011  34.231  37.446  1.00  0.00           N  
ATOM    763  CA  VAL   101      26.825  34.261  36.567  1.00  0.00           C  
ATOM    764  CB  VAL   101      25.589  34.827  37.300  1.00  0.00           C  
ATOM    765  CG1 VAL   101      24.359  34.955  36.391  1.00  0.00           C  
ATOM    766  CG2 VAL   101      25.189  33.915  38.469  1.00  0.00           C  
ATOM    767  C   VAL   101      27.101  35.009  35.255  1.00  0.00           C  
ATOM    768  O   VAL   101      26.686  34.527  34.205  1.00  0.00           O  
ATOM    769  N   ASP   102      27.843  36.123  35.283  1.00  0.00           N  
ATOM    770  CA  ASP   102      28.303  36.851  34.083  1.00  0.00           C  
ATOM    771  CB  ASP   102      29.165  38.056  34.520  1.00  0.00           C  
ATOM    772  CG  ASP   102      30.053  38.639  33.414  1.00  0.00           C  
ATOM    773  OD1 ASP   102      31.297  38.632  33.558  1.00  0.00           O  
ATOM    774  OD2 ASP   102      29.527  39.047  32.357  1.00  0.00           O1-
ATOM    775  C   ASP   102      29.059  35.922  33.115  1.00  0.00           C  
ATOM    776  O   ASP   102      28.645  35.747  31.966  1.00  0.00           O  
ATOM    777  N   ARG   103      30.126  35.262  33.587  1.00  0.00           N  
ATOM    778  CA  ARG   103      30.898  34.327  32.752  1.00  0.00           C  
ATOM    779  CB  ARG   103      32.262  34.018  33.394  1.00  0.00           C  
ATOM    780  CG  ARG   103      33.218  35.226  33.511  1.00  0.00           C  
ATOM    781  CD  ARG   103      33.578  35.905  32.175  1.00  0.00           C  
ATOM    782  NE  ARG   103      32.564  36.895  31.762  1.00  0.00           N  
ATOM    783  CZ  ARG   103      32.202  37.237  30.541  1.00  0.00           C  
ATOM    784  NH1 ARG   103      32.760  36.785  29.459  1.00  0.00           N1+
ATOM    785  NH2 ARG   103      31.226  38.068  30.354  1.00  0.00           N  
ATOM    786  C   ARG   103      30.115  33.058  32.398  1.00  0.00           C  
ATOM    787  O   ARG   103      30.244  32.583  31.273  1.00  0.00           O  
ATOM    788  N   TYR   104      29.261  32.532  33.282  1.00  0.00           N  
ATOM    789  CA  TYR   104      28.397  31.392  32.949  1.00  0.00           C  
ATOM    790  CB  TYR   104      27.634  30.912  34.195  1.00  0.00           C  
ATOM    791  CG  TYR   104      26.646  29.772  33.972  1.00  0.00           C  
ATOM    792  CD1 TYR   104      26.948  28.706  33.097  1.00  0.00           C  
ATOM    793  CE1 TYR   104      26.016  27.673  32.887  1.00  0.00           C  
ATOM    794  CZ  TYR   104      24.778  27.693  33.562  1.00  0.00           C  
ATOM    795  OH  TYR   104      23.890  26.681  33.389  1.00  0.00           O  
ATOM    796  CE2 TYR   104      24.480  28.746  34.452  1.00  0.00           C  
ATOM    797  CD2 TYR   104      25.412  29.783  34.654  1.00  0.00           C  
ATOM    798  C   TYR   104      27.429  31.709  31.800  1.00  0.00           C  
ATOM    799  O   TYR   104      27.349  30.942  30.838  1.00  0.00           O  
ATOM    800  N   PHE   105      26.745  32.855  31.858  1.00  0.00           N  
ATOM    801  CA  PHE   105      25.796  33.278  30.828  1.00  0.00           C  
ATOM    802  CB  PHE   105      25.034  34.515  31.333  1.00  0.00           C  
ATOM    803  CG  PHE   105      23.775  34.947  30.588  1.00  0.00           C  
ATOM    804  CD1 PHE   105      23.142  36.138  30.997  1.00  0.00           C  
ATOM    805  CE1 PHE   105      21.905  36.514  30.444  1.00  0.00           C  
ATOM    806  CZ  PHE   105      21.295  35.709  29.469  1.00  0.00           C  
ATOM    807  CE2 PHE   105      21.933  34.536  29.034  1.00  0.00           C  
ATOM    808  CD2 PHE   105      23.166  34.154  29.591  1.00  0.00           C  
ATOM    809  C   PHE   105      26.505  33.517  29.485  1.00  0.00           C  
ATOM    810  O   PHE   105      26.052  33.016  28.456  1.00  0.00           O  
ATOM    811  N   ALA   106      27.665  34.186  29.501  1.00  0.00           N  
ATOM    812  CA  ALA   106      28.493  34.394  28.312  1.00  0.00           C  
ATOM    813  CB  ALA   106      29.665  35.299  28.704  1.00  0.00           C  
ATOM    814  C   ALA   106      29.006  33.085  27.678  1.00  0.00           C  
ATOM    815  O   ALA   106      29.148  33.012  26.457  1.00  0.00           O  
ATOM    816  N   ILE   107      29.281  32.044  28.474  1.00  0.00           N  
ATOM    817  CA  ILE   107      29.713  30.729  27.971  1.00  0.00           C  
ATOM    818  CB  ILE   107      30.510  29.983  29.069  1.00  0.00           C  
ATOM    819  CG2 ILE   107      30.668  28.476  28.789  1.00  0.00           C  
ATOM    820  CG1 ILE   107      31.898  30.630  29.308  1.00  0.00           C  
ATOM    821  CD1 ILE   107      32.948  30.405  28.209  1.00  0.00           C  
ATOM    822  C   ILE   107      28.534  29.910  27.416  1.00  0.00           C  
ATOM    823  O   ILE   107      28.654  29.358  26.322  1.00  0.00           O  
ATOM    824  N   THR   108      27.401  29.819  28.127  1.00  0.00           N  
ATOM    825  CA  THR   108      26.262  28.978  27.698  1.00  0.00           C  
ATOM    826  CB  THR   108      25.401  28.533  28.898  1.00  0.00           C  
ATOM    827  CG2 THR   108      24.469  29.611  29.451  1.00  0.00           C  
ATOM    828  OG1 THR   108      24.572  27.454  28.529  1.00  0.00           O  
ATOM    829  C   THR   108      25.423  29.608  26.575  1.00  0.00           C  
ATOM    830  O   THR   108      25.042  28.906  25.636  1.00  0.00           O  
ATOM    831  N   SER   109      25.174  30.925  26.614  1.00  0.00           N  
ATOM    832  CA  SER   109      24.362  31.639  25.616  1.00  0.00           C  
ATOM    833  CB  SER   109      22.868  31.460  25.909  1.00  0.00           C  
ATOM    834  OG  SER   109      22.103  31.958  24.826  1.00  0.00           O  
ATOM    835  C   SER   109      24.749  33.126  25.496  1.00  0.00           C  
ATOM    836  O   SER   109      24.012  34.016  25.945  1.00  0.00           O  
ATOM    837  N   PRO   110      25.881  33.445  24.833  1.00  0.00           N  
ATOM    838  CD  PRO   110      26.800  32.522  24.173  1.00  0.00           C  
ATOM    839  CG  PRO   110      27.625  33.372  23.206  1.00  0.00           C  
ATOM    840  CB  PRO   110      27.601  34.762  23.839  1.00  0.00           C  
ATOM    841  CA  PRO   110      26.229  34.836  24.518  1.00  0.00           C  
ATOM    842  C   PRO   110      25.161  35.495  23.624  1.00  0.00           C  
ATOM    843  O   PRO   110      24.970  36.711  23.656  1.00  0.00           O  
ATOM    844  N   PHE   111      24.391  34.683  22.892  1.00  0.00           N  
ATOM    845  CA  PHE   111      23.262  35.079  22.049  1.00  0.00           C  
ATOM    846  CB  PHE   111      22.673  33.819  21.379  1.00  0.00           C  
ATOM    847  CG  PHE   111      23.673  32.706  21.096  1.00  0.00           C  
ATOM    848  CD1 PHE   111      23.529  31.451  21.721  1.00  0.00           C  
ATOM    849  CE1 PHE   111      24.497  30.450  21.534  1.00  0.00           C  
ATOM    850  CZ  PHE   111      25.614  30.699  20.720  1.00  0.00           C  
ATOM    851  CE2 PHE   111      25.757  31.944  20.086  1.00  0.00           C  
ATOM    852  CD2 PHE   111      24.790  32.947  20.275  1.00  0.00           C  
ATOM    853  C   PHE   111      22.164  35.827  22.828  1.00  0.00           C  
ATOM    854  O   PHE   111      21.552  36.746  22.281  1.00  0.00           O  
ATOM    855  N   LYS   112      21.938  35.478  24.106  1.00  0.00           N  
ATOM    856  CA  LYS   112      20.920  36.087  24.991  1.00  0.00           C  
ATOM    857  CB  LYS   112      20.002  34.948  25.484  1.00  0.00           C  
ATOM    858  CG  LYS   112      18.741  35.362  26.265  1.00  0.00           C  
ATOM    859  CD  LYS   112      17.816  36.335  25.515  1.00  0.00           C  
ATOM    860  CE  LYS   112      16.491  36.452  26.276  1.00  0.00           C  
ATOM    861  NZ  LYS   112      15.586  37.463  25.683  1.00  0.00           N1+
ATOM    862  C   LYS   112      21.512  36.942  26.127  1.00  0.00           C  
ATOM    863  O   LYS   112      20.788  37.755  26.706  1.00  0.00           O  
ATOM    864  N   TYR   113      22.818  36.825  26.397  1.00  0.00           N  
ATOM    865  CA  TYR   113      23.580  37.565  27.421  1.00  0.00           C  
ATOM    866  CB  TYR   113      25.074  37.344  27.124  1.00  0.00           C  
ATOM    867  CG  TYR   113      26.065  38.148  27.946  1.00  0.00           C  
ATOM    868  CD1 TYR   113      26.554  37.622  29.156  1.00  0.00           C  
ATOM    869  CE1 TYR   113      27.529  38.323  29.889  1.00  0.00           C  
ATOM    870  CZ  TYR   113      28.013  39.565  29.426  1.00  0.00           C  
ATOM    871  OH  TYR   113      28.953  40.244  30.139  1.00  0.00           O  
ATOM    872  CE2 TYR   113      27.521  40.094  28.216  1.00  0.00           C  
ATOM    873  CD2 TYR   113      26.556  39.384  27.474  1.00  0.00           C  
ATOM    874  C   TYR   113      23.246  39.066  27.495  1.00  0.00           C  
ATOM    875  O   TYR   113      22.890  39.595  28.552  1.00  0.00           O  
ATOM    876  N   GLN   114      23.295  39.753  26.350  1.00  0.00           N  
ATOM    877  CA  GLN   114      23.102  41.205  26.265  1.00  0.00           C  
ATOM    878  CB  GLN   114      23.549  41.707  24.880  1.00  0.00           C  
ATOM    879  CG  GLN   114      22.546  41.494  23.734  1.00  0.00           C  
ATOM    880  CD  GLN   114      22.112  40.045  23.545  1.00  0.00           C  
ATOM    881  OE1 GLN   114      21.065  39.610  24.004  1.00  0.00           O  
ATOM    882  NE2 GLN   114      22.907  39.211  22.922  1.00  0.00           N  
ATOM    883  C   GLN   114      21.682  41.682  26.634  1.00  0.00           C  
ATOM    884  O   GLN   114      21.496  42.868  26.897  1.00  0.00           O  
ATOM    885  N   SER   115      20.679  40.796  26.714  1.00  0.00           N  
ATOM    886  CA  SER   115      19.335  41.153  27.203  1.00  0.00           C  
ATOM    887  CB  SER   115      18.346  40.000  26.993  1.00  0.00           C  
ATOM    888  OG  SER   115      18.635  38.880  27.817  1.00  0.00           O  
ATOM    889  C   SER   115      19.333  41.584  28.676  1.00  0.00           C  
ATOM    890  O   SER   115      18.481  42.375  29.082  1.00  0.00           O  
ATOM    891  N   LEU   116      20.315  41.122  29.462  1.00  0.00           N  
ATOM    892  CA  LEU   116      20.497  41.475  30.875  1.00  0.00           C  
ATOM    893  CB  LEU   116      20.407  40.170  31.685  1.00  0.00           C  
ATOM    894  CG  LEU   116      20.462  40.320  33.218  1.00  0.00           C  
ATOM    895  CD1 LEU   116      19.297  41.148  33.766  1.00  0.00           C  
ATOM    896  CD2 LEU   116      20.399  38.932  33.855  1.00  0.00           C  
ATOM    897  C   LEU   116      21.807  42.238  31.139  1.00  0.00           C  
ATOM    898  O   LEU   116      21.871  43.024  32.079  1.00  0.00           O  
ATOM    899  N   LEU   117      22.847  42.023  30.323  1.00  0.00           N  
ATOM    900  CA  LEU   117      24.216  42.484  30.587  1.00  0.00           C  
ATOM    901  CB  LEU   117      25.096  41.251  30.893  1.00  0.00           C  
ATOM    902  CG  LEU   117      24.739  40.547  32.223  1.00  0.00           C  
ATOM    903  CD1 LEU   117      25.546  39.263  32.392  1.00  0.00           C  
ATOM    904  CD2 LEU   117      25.019  41.424  33.450  1.00  0.00           C  
ATOM    905  C   LEU   117      24.754  43.431  29.495  1.00  0.00           C  
ATOM    906  O   LEU   117      25.684  43.115  28.752  1.00  0.00           O  
ATOM    907  N   THR   118      24.158  44.625  29.429  1.00  0.00           N  
ATOM    908  CA  THR   118      24.744  45.841  28.821  1.00  0.00           C  
ATOM    909  CB  THR   118      23.683  46.680  28.092  1.00  0.00           C  
ATOM    910  CG2 THR   118      22.944  45.874  27.031  1.00  0.00           C  
ATOM    911  OG1 THR   118      22.735  47.196  29.003  1.00  0.00           O  
ATOM    912  C   THR   118      25.419  46.712  29.890  1.00  0.00           C  
ATOM    913  O   THR   118      25.215  46.491  31.088  1.00  0.00           O  
ATOM    914  N   LYS   119      26.205  47.724  29.490  1.00  0.00           N  
ATOM    915  CA  LYS   119      26.925  48.624  30.416  1.00  0.00           C  
ATOM    916  CB  LYS   119      27.773  49.638  29.621  1.00  0.00           C  
ATOM    917  CG  LYS   119      28.923  48.969  28.840  1.00  0.00           C  
ATOM    918  CD  LYS   119      29.613  49.955  27.885  1.00  0.00           C  
ATOM    919  CE  LYS   119      30.637  49.233  26.996  1.00  0.00           C  
ATOM    920  NZ  LYS   119      31.194  50.125  25.950  1.00  0.00           N1+
ATOM    921  C   LYS   119      25.979  49.324  31.406  1.00  0.00           C  
ATOM    922  O   LYS   119      26.236  49.292  32.609  1.00  0.00           O  
ATOM    923  N   ASN   120      24.846  49.860  30.936  1.00  0.00           N  
ATOM    924  CA  ASN   120      23.815  50.437  31.812  1.00  0.00           C  
ATOM    925  CB  ASN   120      22.654  51.007  30.973  1.00  0.00           C  
ATOM    926  CG  ASN   120      23.002  52.135  30.019  1.00  0.00           C  
ATOM    927  OD1 ASN   120      22.555  52.149  28.882  1.00  0.00           O  
ATOM    928  ND2 ASN   120      23.745  53.131  30.436  1.00  0.00           N  
ATOM    929  C   ASN   120      23.260  49.405  32.813  1.00  0.00           C  
ATOM    930  O   ASN   120      23.291  49.627  34.026  1.00  0.00           O  
ATOM    931  N   LYS   121      22.775  48.258  32.313  1.00  0.00           N  
ATOM    932  CA  LYS   121      22.108  47.233  33.134  1.00  0.00           C  
ATOM    933  CB  LYS   121      21.502  46.147  32.230  1.00  0.00           C  
ATOM    934  CG  LYS   121      20.332  46.665  31.378  1.00  0.00           C  
ATOM    935  CD  LYS   121      19.750  45.556  30.488  1.00  0.00           C  
ATOM    936  CE  LYS   121      18.517  46.089  29.751  1.00  0.00           C  
ATOM    937  NZ  LYS   121      17.951  45.089  28.819  1.00  0.00           N1+
ATOM    938  C   LYS   121      23.053  46.618  34.170  1.00  0.00           C  
ATOM    939  O   LYS   121      22.657  46.431  35.319  1.00  0.00           O  
ATOM    940  N   ALA   122      24.317  46.386  33.812  1.00  0.00           N  
ATOM    941  CA  ALA   122      25.342  45.881  34.724  1.00  0.00           C  
ATOM    942  CB  ALA   122      26.628  45.661  33.924  1.00  0.00           C  
ATOM    943  C   ALA   122      25.574  46.815  35.926  1.00  0.00           C  
ATOM    944  O   ALA   122      25.636  46.342  37.062  1.00  0.00           O  
ATOM    945  N   ARG   123      25.625  48.138  35.713  1.00  0.00           N  
ATOM    946  CA  ARG   123      25.731  49.120  36.810  1.00  0.00           C  
ATOM    947  CB  ARG   123      25.940  50.532  36.238  1.00  0.00           C  
ATOM    948  CG  ARG   123      27.352  50.737  35.668  1.00  0.00           C  
ATOM    949  CD  ARG   123      27.581  52.201  35.272  1.00  0.00           C  
ATOM    950  NE  ARG   123      27.045  52.530  33.940  1.00  0.00           N  
ATOM    951  CZ  ARG   123      27.720  52.552  32.807  1.00  0.00           C  
ATOM    952  NH1 ARG   123      28.954  52.177  32.699  1.00  0.00           N1+
ATOM    953  NH2 ARG   123      27.141  52.972  31.729  1.00  0.00           N  
ATOM    954  C   ARG   123      24.519  49.083  37.749  1.00  0.00           C  
ATOM    955  O   ARG   123      24.697  49.123  38.966  1.00  0.00           O  
ATOM    956  N   VAL   124      23.303  48.956  37.207  1.00  0.00           N  
ATOM    957  CA  VAL   124      22.064  48.810  38.002  1.00  0.00           C  
ATOM    958  CB  VAL   124      20.815  48.907  37.095  1.00  0.00           C  
ATOM    959  CG1 VAL   124      19.507  48.680  37.863  1.00  0.00           C  
ATOM    960  CG2 VAL   124      20.718  50.291  36.439  1.00  0.00           C  
ATOM    961  C   VAL   124      22.065  47.507  38.818  1.00  0.00           C  
ATOM    962  O   VAL   124      21.731  47.522  40.004  1.00  0.00           O  
ATOM    963  N   ILE   125      22.498  46.392  38.220  1.00  0.00           N  
ATOM    964  CA  ILE   125      22.638  45.092  38.896  1.00  0.00           C  
ATOM    965  CB  ILE   125      23.007  43.996  37.862  1.00  0.00           C  
ATOM    966  CG2 ILE   125      23.509  42.698  38.523  1.00  0.00           C  
ATOM    967  CG1 ILE   125      21.786  43.689  36.963  1.00  0.00           C  
ATOM    968  CD1 ILE   125      22.154  42.977  35.655  1.00  0.00           C  
ATOM    969  C   ILE   125      23.651  45.172  40.049  1.00  0.00           C  
ATOM    970  O   ILE   125      23.360  44.695  41.145  1.00  0.00           O  
ATOM    971  N   ILE   126      24.814  45.798  39.842  1.00  0.00           N  
ATOM    972  CA  ILE   126      25.844  45.934  40.887  1.00  0.00           C  
ATOM    973  CB  ILE   126      27.174  46.426  40.266  1.00  0.00           C  
ATOM    974  CG2 ILE   126      28.193  46.834  41.346  1.00  0.00           C  
ATOM    975  CG1 ILE   126      27.773  45.306  39.380  1.00  0.00           C  
ATOM    976  CD1 ILE   126      28.875  45.783  38.426  1.00  0.00           C  
ATOM    977  C   ILE   126      25.352  46.811  42.051  1.00  0.00           C  
ATOM    978  O   ILE   126      25.560  46.446  43.208  1.00  0.00           O  
ATOM    979  N   LEU   127      24.638  47.911  41.777  1.00  0.00           N  
ATOM    980  CA  LEU   127      24.003  48.726  42.823  1.00  0.00           C  
ATOM    981  CB  LEU   127      23.363  49.970  42.170  1.00  0.00           C  
ATOM    982  CG  LEU   127      22.578  50.885  43.133  1.00  0.00           C  
ATOM    983  CD1 LEU   127      23.459  51.485  44.231  1.00  0.00           C  
ATOM    984  CD2 LEU   127      21.950  52.040  42.351  1.00  0.00           C  
ATOM    985  C   LEU   127      22.992  47.910  43.652  1.00  0.00           C  
ATOM    986  O   LEU   127      23.001  47.987  44.880  1.00  0.00           O  
ATOM    987  N   MET   128      22.164  47.087  42.998  1.00  0.00           N  
ATOM    988  CA  MET   128      21.233  46.172  43.673  1.00  0.00           C  
ATOM    989  CB  MET   128      20.322  45.522  42.613  1.00  0.00           C  
ATOM    990  CG  MET   128      19.341  44.468  43.152  1.00  0.00           C  
ATOM    991  SD  MET   128      20.007  42.808  43.491  1.00  0.00           S  
ATOM    992  CE  MET   128      20.513  42.275  41.833  1.00  0.00           C  
ATOM    993  C   MET   128      21.967  45.153  44.565  1.00  0.00           C  
ATOM    994  O   MET   128      21.581  44.975  45.722  1.00  0.00           O  
ATOM    995  N   VAL   129      23.062  44.549  44.083  1.00  0.00           N  
ATOM    996  CA  VAL   129      23.878  43.608  44.876  1.00  0.00           C  
ATOM    997  CB  VAL   129      24.974  42.942  44.013  1.00  0.00           C  
ATOM    998  CG1 VAL   129      25.981  42.126  44.837  1.00  0.00           C  
ATOM    999  CG2 VAL   129      24.344  41.975  42.999  1.00  0.00           C  
ATOM   1000  C   VAL   129      24.462  44.278  46.126  1.00  0.00           C  
ATOM   1001  O   VAL   129      24.329  43.725  47.214  1.00  0.00           O  
ATOM   1002  N   TRP   130      25.025  45.487  46.019  1.00  0.00           N  
ATOM   1003  CA  TRP   130      25.543  46.222  47.185  1.00  0.00           C  
ATOM   1004  CB  TRP   130      26.305  47.468  46.717  1.00  0.00           C  
ATOM   1005  CG  TRP   130      27.756  47.236  46.429  1.00  0.00           C  
ATOM   1006  CD1 TRP   130      28.279  46.921  45.225  1.00  0.00           C  
ATOM   1007  NE1 TRP   130      29.641  46.731  45.344  1.00  0.00           N  
ATOM   1008  CE2 TRP   130      30.073  46.926  46.637  1.00  0.00           C  
ATOM   1009  CZ2 TRP   130      31.335  46.853  47.246  1.00  0.00           C  
ATOM   1010  CH2 TRP   130      31.439  47.091  48.628  1.00  0.00           C  
ATOM   1011  CZ3 TRP   130      30.284  47.383  49.378  1.00  0.00           C  
ATOM   1012  CE3 TRP   130      29.021  47.451  48.753  1.00  0.00           C  
ATOM   1013  CD2 TRP   130      28.883  47.233  47.364  1.00  0.00           C  
ATOM   1014  C   TRP   130      24.457  46.601  48.206  1.00  0.00           C  
ATOM   1015  O   TRP   130      24.722  46.592  49.409  1.00  0.00           O  
ATOM   1016  N   ILE   131      23.224  46.884  47.765  1.00  0.00           N  
ATOM   1017  CA  ILE   131      22.080  47.086  48.672  1.00  0.00           C  
ATOM   1018  CB  ILE   131      20.870  47.663  47.898  1.00  0.00           C  
ATOM   1019  CG2 ILE   131      19.576  47.635  48.738  1.00  0.00           C  
ATOM   1020  CG1 ILE   131      21.173  49.113  47.450  1.00  0.00           C  
ATOM   1021  CD1 ILE   131      20.236  49.619  46.345  1.00  0.00           C  
ATOM   1022  C   ILE   131      21.752  45.784  49.424  1.00  0.00           C  
ATOM   1023  O   ILE   131      21.564  45.815  50.643  1.00  0.00           O  
ATOM   1024  N   VAL   132      21.762  44.630  48.743  1.00  0.00           N  
ATOM   1025  CA  VAL   132      21.634  43.311  49.393  1.00  0.00           C  
ATOM   1026  CB  VAL   132      21.527  42.170  48.354  1.00  0.00           C  
ATOM   1027  CG1 VAL   132      21.546  40.775  48.996  1.00  0.00           C  
ATOM   1028  CG2 VAL   132      20.221  42.285  47.556  1.00  0.00           C  
ATOM   1029  C   VAL   132      22.776  43.073  50.391  1.00  0.00           C  
ATOM   1030  O   VAL   132      22.513  42.611  51.504  1.00  0.00           O  
ATOM   1031  N   SER   133      24.020  43.447  50.072  1.00  0.00           N  
ATOM   1032  CA  SER   133      25.155  43.359  51.007  1.00  0.00           C  
ATOM   1033  CB  SER   133      26.475  43.761  50.335  1.00  0.00           C  
ATOM   1034  OG  SER   133      26.643  43.119  49.091  1.00  0.00           O  
ATOM   1035  C   SER   133      24.943  44.216  52.259  1.00  0.00           C  
ATOM   1036  O   SER   133      25.143  43.732  53.375  1.00  0.00           O  
ATOM   1037  N   GLY   134      24.475  45.459  52.096  1.00  0.00           N  
ATOM   1038  CA  GLY   134      24.161  46.371  53.202  1.00  0.00           C  
ATOM   1039  C   GLY   134      23.089  45.823  54.148  1.00  0.00           C  
ATOM   1040  O   GLY   134      23.268  45.851  55.367  1.00  0.00           O  
ATOM   1041  N   LEU   135      22.007  45.270  53.592  1.00  0.00           N  
ATOM   1042  CA  LEU   135      20.916  44.661  54.361  1.00  0.00           C  
ATOM   1043  CB  LEU   135      19.707  44.450  53.426  1.00  0.00           C  
ATOM   1044  CG  LEU   135      19.071  45.758  52.906  1.00  0.00           C  
ATOM   1045  CD1 LEU   135      18.089  45.451  51.777  1.00  0.00           C  
ATOM   1046  CD2 LEU   135      18.318  46.509  54.006  1.00  0.00           C  
ATOM   1047  C   LEU   135      21.327  43.344  55.046  1.00  0.00           C  
ATOM   1048  O   LEU   135      20.942  43.109  56.187  1.00  0.00           O  
ATOM   1049  N   THR   136      22.128  42.499  54.386  1.00  0.00           N  
ATOM   1050  CA  THR   136      22.567  41.192  54.924  1.00  0.00           C  
ATOM   1051  CB  THR   136      22.896  40.178  53.804  1.00  0.00           C  
ATOM   1052  CG2 THR   136      21.643  39.735  53.049  1.00  0.00           C  
ATOM   1053  OG1 THR   136      23.802  40.679  52.843  1.00  0.00           O  
ATOM   1054  C   THR   136      23.721  41.263  55.938  1.00  0.00           C  
ATOM   1055  O   THR   136      24.053  40.240  56.540  1.00  0.00           O  
ATOM   1056  N   SER   137      24.326  42.438  56.174  1.00  0.00           N  
ATOM   1057  CA  SER   137      25.507  42.551  57.052  1.00  0.00           C  
ATOM   1058  CB  SER   137      26.768  42.259  56.232  1.00  0.00           C  
ATOM   1059  OG  SER   137      26.985  43.246  55.243  1.00  0.00           O  
ATOM   1060  C   SER   137      25.650  43.876  57.815  1.00  0.00           C  
ATOM   1061  O   SER   137      25.774  43.857  59.037  1.00  0.00           O  
ATOM   1062  N   PHE   138      25.614  45.030  57.144  1.00  0.00           N  
ATOM   1063  CA  PHE   138      25.898  46.327  57.774  1.00  0.00           C  
ATOM   1064  CB  PHE   138      26.123  47.372  56.671  1.00  0.00           C  
ATOM   1065  CG  PHE   138      26.627  48.707  57.183  1.00  0.00           C  
ATOM   1066  CD1 PHE   138      28.011  48.925  57.311  1.00  0.00           C  
ATOM   1067  CE1 PHE   138      28.488  50.140  57.831  1.00  0.00           C  
ATOM   1068  CZ  PHE   138      27.585  51.142  58.219  1.00  0.00           C  
ATOM   1069  CE2 PHE   138      26.202  50.939  58.068  1.00  0.00           C  
ATOM   1070  CD2 PHE   138      25.723  49.721  57.553  1.00  0.00           C  
ATOM   1071  C   PHE   138      24.788  46.777  58.737  1.00  0.00           C  
ATOM   1072  O   PHE   138      25.044  47.136  59.889  1.00  0.00           O  
ATOM   1073  N   LEU   139      23.539  46.739  58.262  1.00  0.00           N  
ATOM   1074  CA  LEU   139      22.361  47.197  59.000  1.00  0.00           C  
ATOM   1075  CB  LEU   139      21.154  47.179  58.040  1.00  0.00           C  
ATOM   1076  CG  LEU   139      19.835  47.695  58.647  1.00  0.00           C  
ATOM   1077  CD1 LEU   139      19.946  49.118  59.197  1.00  0.00           C  
ATOM   1078  CD2 LEU   139      18.744  47.704  57.578  1.00  0.00           C  
ATOM   1079  C   LEU   139      22.114  46.458  60.339  1.00  0.00           C  
ATOM   1080  O   LEU   139      21.949  47.148  61.345  1.00  0.00           O  
ATOM   1081  N   PRO   140      22.140  45.111  60.437  1.00  0.00           N  
ATOM   1082  CD  PRO   140      22.290  44.132  59.368  1.00  0.00           C  
ATOM   1083  CG  PRO   140      22.635  42.824  60.069  1.00  0.00           C  
ATOM   1084  CB  PRO   140      21.832  42.930  61.364  1.00  0.00           C  
ATOM   1085  CA  PRO   140      21.903  44.419  61.713  1.00  0.00           C  
ATOM   1086  C   PRO   140      22.967  44.702  62.792  1.00  0.00           C  
ATOM   1087  O   PRO   140      22.636  44.730  63.980  1.00  0.00           O  
ATOM   1088  N   ILE   141      24.221  44.991  62.412  1.00  0.00           N  
ATOM   1089  CA  ILE   141      25.240  45.475  63.362  1.00  0.00           C  
ATOM   1090  CB  ILE   141      26.648  45.519  62.723  1.00  0.00           C  
ATOM   1091  CG2 ILE   141      27.685  46.104  63.707  1.00  0.00           C  
ATOM   1092  CG1 ILE   141      27.140  44.153  62.197  1.00  0.00           C  
ATOM   1093  CD1 ILE   141      27.393  43.077  63.259  1.00  0.00           C  
ATOM   1094  C   ILE   141      24.838  46.853  63.910  1.00  0.00           C  
ATOM   1095  O   ILE   141      24.855  47.069  65.122  1.00  0.00           O  
ATOM   1096  N   GLN   142      24.406  47.772  63.039  1.00  0.00           N  
ATOM   1097  CA  GLN   142      23.929  49.106  63.429  1.00  0.00           C  
ATOM   1098  CB  GLN   142      23.739  49.964  62.165  1.00  0.00           C  
ATOM   1099  CG  GLN   142      25.066  50.337  61.474  1.00  0.00           C  
ATOM   1100  CD  GLN   142      25.904  51.330  62.276  1.00  0.00           C  
ATOM   1101  OE1 GLN   142      25.419  51.993  63.184  1.00  0.00           O  
ATOM   1102  NE2 GLN   142      27.177  51.465  61.993  1.00  0.00           N  
ATOM   1103  C   GLN   142      22.642  49.076  64.282  1.00  0.00           C  
ATOM   1104  O   GLN   142      22.446  49.967  65.112  1.00  0.00           O  
ATOM   1105  N   MET   143      21.806  48.041  64.139  1.00  0.00           N  
ATOM   1106  CA  MET   143      20.651  47.728  65.006  1.00  0.00           C  
ATOM   1107  CB  MET   143      19.652  46.849  64.233  1.00  0.00           C  
ATOM   1108  CG  MET   143      19.069  47.538  62.991  1.00  0.00           C  
ATOM   1109  SD  MET   143      18.219  46.412  61.852  1.00  0.00           S  
ATOM   1110  CE  MET   143      16.740  46.044  62.821  1.00  0.00           C  
ATOM   1111  C   MET   143      21.034  47.047  66.341  1.00  0.00           C  
ATOM   1112  O   MET   143      20.157  46.699  67.135  1.00  0.00           O  
ATOM   1113  N   HIE   144      22.332  46.850  66.602  1.00  0.00           N  
ATOM   1114  CA  HIE   144      22.918  46.258  67.821  1.00  0.00           C  
ATOM   1115  CB  HIE   144      22.696  47.165  69.051  1.00  0.00           C  
ATOM   1116  CG  HIE   144      23.130  48.611  68.909  1.00  0.00           C  
ATOM   1117  ND1 HIE   144      22.791  49.647  69.787  1.00  0.00           N  
ATOM   1118  CE1 HIE   144      23.428  50.741  69.338  1.00  0.00           C  
ATOM   1119  NE2 HIE   144      24.163  50.439  68.257  1.00  0.00           N  
ATOM   1120  CD2 HIE   144      23.999  49.104  67.978  1.00  0.00           C  
ATOM   1121  C   HIE   144      22.570  44.779  68.082  1.00  0.00           C  
ATOM   1122  O   HIE   144      22.893  44.263  69.153  1.00  0.00           O  
ATOM   1123  N   TRP   145      22.017  44.056  67.094  1.00  0.00           N  
ATOM   1124  CA  TRP   145      21.644  42.631  67.214  1.00  0.00           C  
ATOM   1125  CB  TRP   145      21.040  42.133  65.889  1.00  0.00           C  
ATOM   1126  CG  TRP   145      19.683  42.639  65.487  1.00  0.00           C  
ATOM   1127  CD1 TRP   145      18.950  43.584  66.120  1.00  0.00           C  
ATOM   1128  NE1 TRP   145      17.729  43.728  65.492  1.00  0.00           N  
ATOM   1129  CE2 TRP   145      17.608  42.883  64.415  1.00  0.00           C  
ATOM   1130  CZ2 TRP   145      16.575  42.651  63.496  1.00  0.00           C  
ATOM   1131  CH2 TRP   145      16.762  41.696  62.483  1.00  0.00           C  
ATOM   1132  CZ3 TRP   145      17.970  40.979  62.416  1.00  0.00           C  
ATOM   1133  CE3 TRP   145      19.002  41.219  63.347  1.00  0.00           C  
ATOM   1134  CD2 TRP   145      18.851  42.181  64.372  1.00  0.00           C  
ATOM   1135  C   TRP   145      22.820  41.717  67.606  1.00  0.00           C  
ATOM   1136  O   TRP   145      22.615  40.650  68.182  1.00  0.00           O  
ATOM   1137  N   TYR   146      24.056  42.145  67.333  1.00  0.00           N  
ATOM   1138  CA  TYR   146      25.283  41.433  67.698  1.00  0.00           C  
ATOM   1139  CB  TYR   146      26.460  42.059  66.930  1.00  0.00           C  
ATOM   1140  CG  TYR   146      26.971  43.396  67.456  1.00  0.00           C  
ATOM   1141  CD1 TYR   146      26.353  44.606  67.080  1.00  0.00           C  
ATOM   1142  CE1 TYR   146      26.860  45.839  67.541  1.00  0.00           C  
ATOM   1143  CZ  TYR   146      27.991  45.868  68.384  1.00  0.00           C  
ATOM   1144  OH  TYR   146      28.484  47.050  68.843  1.00  0.00           O  
ATOM   1145  CE2 TYR   146      28.605  44.657  68.766  1.00  0.00           C  
ATOM   1146  CD2 TYR   146      28.096  43.427  68.305  1.00  0.00           C  
ATOM   1147  C   TYR   146      25.583  41.409  69.205  1.00  0.00           C  
ATOM   1148  O   TYR   146      26.291  40.512  69.666  1.00  0.00           O  
ATOM   1149  N   ARG   147      25.101  42.384  69.990  1.00  0.00           N  
ATOM   1150  CA  ARG   147      25.621  42.619  71.349  1.00  0.00           C  
ATOM   1151  CB  ARG   147      25.170  43.987  71.889  1.00  0.00           C  
ATOM   1152  CG  ARG   147      25.812  45.150  71.110  1.00  0.00           C  
ATOM   1153  CD  ARG   147      25.545  46.478  71.824  1.00  0.00           C  
ATOM   1154  NE  ARG   147      26.021  47.641  71.057  1.00  0.00           N  
ATOM   1155  CZ  ARG   147      25.942  48.901  71.447  1.00  0.00           C  
ATOM   1156  NH1 ARG   147      25.467  49.264  72.605  1.00  0.00           N1+
ATOM   1157  NH2 ARG   147      26.347  49.854  70.671  1.00  0.00           N  
ATOM   1158  C   ARG   147      25.304  41.474  72.319  1.00  0.00           C  
ATOM   1159  O   ARG   147      24.179  40.973  72.355  1.00  0.00           O  
ATOM   1160  N   ALA   148      26.311  41.071  73.092  1.00  0.00           N  
ATOM   1161  CA  ALA   148      26.242  40.089  74.178  1.00  0.00           C  
ATOM   1162  CB  ALA   148      27.619  39.410  74.257  1.00  0.00           C  
ATOM   1163  C   ALA   148      25.816  40.715  75.526  1.00  0.00           C  
ATOM   1164  O   ALA   148      25.582  41.925  75.615  1.00  0.00           O  
ATOM   1165  N   THR   149      25.724  39.896  76.580  1.00  0.00           N  
ATOM   1166  CA  THR   149      25.269  40.295  77.930  1.00  0.00           C  
ATOM   1167  CB  THR   149      23.823  39.832  78.195  1.00  0.00           C  
ATOM   1168  CG2 THR   149      22.811  40.536  77.295  1.00  0.00           C  
ATOM   1169  OG1 THR   149      23.657  38.445  77.978  1.00  0.00           O  
ATOM   1170  C   THR   149      26.207  39.869  79.072  1.00  0.00           C  
ATOM   1171  O   THR   149      25.928  40.176  80.232  1.00  0.00           O  
ATOM   1172  N   HIE   150      27.343  39.220  78.789  1.00  0.00           N  
ATOM   1173  CA  HIE   150      28.387  38.955  79.796  1.00  0.00           C  
ATOM   1174  CB  HIE   150      29.274  37.783  79.357  1.00  0.00           C  
ATOM   1175  CG  HIE   150      30.194  38.027  78.187  1.00  0.00           C  
ATOM   1176  ND1 HIE   150      31.474  38.582  78.269  1.00  0.00           N  
ATOM   1177  CE1 HIE   150      32.000  38.472  77.039  1.00  0.00           C  
ATOM   1178  NE2 HIE   150      31.118  37.905  76.197  1.00  0.00           N  
ATOM   1179  CD2 HIE   150      29.975  37.611  76.906  1.00  0.00           C  
ATOM   1180  C   HIE   150      29.183  40.215  80.185  1.00  0.00           C  
ATOM   1181  O   HIE   150      29.241  41.188  79.425  1.00  0.00           O  
ATOM   1182  N   GLN   151      29.785  40.217  81.383  1.00  0.00           N  
ATOM   1183  CA  GLN   151      30.361  41.417  82.009  1.00  0.00           C  
ATOM   1184  CB  GLN   151      30.913  41.060  83.411  1.00  0.00           C  
ATOM   1185  CG  GLN   151      31.227  42.310  84.258  1.00  0.00           C  
ATOM   1186  CD  GLN   151      32.074  42.064  85.513  1.00  0.00           C  
ATOM   1187  OE1 GLN   151      32.468  40.961  85.862  1.00  0.00           O  
ATOM   1188  NE2 GLN   151      32.376  43.093  86.269  1.00  0.00           N  
ATOM   1189  C   GLN   151      31.437  42.086  81.135  1.00  0.00           C  
ATOM   1190  O   GLN   151      31.429  43.309  80.966  1.00  0.00           O  
ATOM   1191  N   GLU   152      32.345  41.308  80.542  1.00  0.00           N  
ATOM   1192  CA  GLU   152      33.440  41.841  79.722  1.00  0.00           C  
ATOM   1193  CB  GLU   152      34.417  40.700  79.394  1.00  0.00           C  
ATOM   1194  CG  GLU   152      35.781  41.230  78.947  1.00  0.00           C  
ATOM   1195  CD  GLU   152      36.487  41.950  80.092  1.00  0.00           C  
ATOM   1196  OE1 GLU   152      36.713  41.316  81.152  1.00  0.00           O  
ATOM   1197  OE2 GLU   152      36.801  43.156  79.946  1.00  0.00           O1-
ATOM   1198  C   GLU   152      32.952  42.521  78.431  1.00  0.00           C  
ATOM   1199  O   GLU   152      33.477  43.571  78.039  1.00  0.00           O  
ATOM   1200  N   ALA   153      31.912  41.954  77.806  1.00  0.00           N  
ATOM   1201  CA  ALA   153      31.252  42.527  76.638  1.00  0.00           C  
ATOM   1202  CB  ALA   153      30.255  41.506  76.084  1.00  0.00           C  
ATOM   1203  C   ALA   153      30.546  43.843  76.982  1.00  0.00           C  
ATOM   1204  O   ALA   153      30.803  44.863  76.343  1.00  0.00           O  
ATOM   1205  N   ILE   154      29.718  43.840  78.037  1.00  0.00           N  
ATOM   1206  CA  ILE   154      28.981  45.022  78.509  1.00  0.00           C  
ATOM   1207  CB  ILE   154      28.120  44.650  79.745  1.00  0.00           C  
ATOM   1208  CG2 ILE   154      27.629  45.891  80.518  1.00  0.00           C  
ATOM   1209  CG1 ILE   154      26.915  43.801  79.274  1.00  0.00           C  
ATOM   1210  CD1 ILE   154      25.953  43.364  80.388  1.00  0.00           C  
ATOM   1211  C   ILE   154      29.939  46.190  78.777  1.00  0.00           C  
ATOM   1212  O   ILE   154      29.672  47.312  78.343  1.00  0.00           O  
ATOM   1213  N   ASN   155      31.080  45.938  79.425  1.00  0.00           N  
ATOM   1214  CA  ASN   155      32.073  46.982  79.676  1.00  0.00           C  
ATOM   1215  CB  ASN   155      33.008  46.553  80.814  1.00  0.00           C  
ATOM   1216  CG  ASN   155      32.284  46.635  82.145  1.00  0.00           C  
ATOM   1217  OD1 ASN   155      32.197  47.681  82.769  1.00  0.00           O  
ATOM   1218  ND2 ASN   155      31.704  45.551  82.602  1.00  0.00           N  
ATOM   1219  C   ASN   155      32.816  47.425  78.403  1.00  0.00           C  
ATOM   1220  O   ASN   155      33.070  48.618  78.263  1.00  0.00           O  
ATOM   1221  N   CYX   156      33.083  46.544  77.429  1.00  0.00           N  
ATOM   1222  CA  CYX   156      33.643  46.990  76.145  1.00  0.00           C  
ATOM   1223  CB  CYX   156      34.095  45.803  75.294  1.00  0.00           C  
ATOM   1224  SG  CYX   156      35.110  46.284  73.863  1.00  0.00           S  
ATOM   1225  C   CYX   156      32.666  47.876  75.352  1.00  0.00           C  
ATOM   1226  O   CYX   156      33.084  48.882  74.781  1.00  0.00           O  
ATOM   1227  N   TYR   157      31.362  47.572  75.365  1.00  0.00           N  
ATOM   1228  CA  TYR   157      30.324  48.415  74.745  1.00  0.00           C  
ATOM   1229  CB  TYR   157      28.991  47.649  74.678  1.00  0.00           C  
ATOM   1230  CG  TYR   157      28.996  46.257  74.061  1.00  0.00           C  
ATOM   1231  CD1 TYR   157      29.836  45.928  72.976  1.00  0.00           C  
ATOM   1232  CE1 TYR   157      29.823  44.627  72.432  1.00  0.00           C  
ATOM   1233  CZ  TYR   157      28.957  43.653  72.972  1.00  0.00           C  
ATOM   1234  OH  TYR   157      28.912  42.398  72.451  1.00  0.00           O  
ATOM   1235  CE2 TYR   157      28.111  43.983  74.049  1.00  0.00           C  
ATOM   1236  CD2 TYR   157      28.125  45.281  74.584  1.00  0.00           C  
ATOM   1237  C   TYR   157      30.120  49.770  75.459  1.00  0.00           C  
ATOM   1238  O   TYR   157      29.404  50.635  74.942  1.00  0.00           O  
ATOM   1239  N   ALA   158      30.716  49.970  76.641  1.00  0.00           N  
ATOM   1240  CA  ALA   158      30.717  51.236  77.380  1.00  0.00           C  
ATOM   1241  CB  ALA   158      30.378  50.942  78.848  1.00  0.00           C  
ATOM   1242  C   ALA   158      32.042  52.010  77.232  1.00  0.00           C  
ATOM   1243  O   ALA   158      32.030  53.193  76.886  1.00  0.00           O  
ATOM   1244  N   ASN   159      33.179  51.343  77.457  1.00  0.00           N  
ATOM   1245  CA  ASN   159      34.516  51.926  77.376  1.00  0.00           C  
ATOM   1246  CB  ASN   159      35.540  50.937  77.976  1.00  0.00           C  
ATOM   1247  CG  ASN   159      35.438  50.767  79.486  1.00  0.00           C  
ATOM   1248  OD1 ASN   159      35.132  51.692  80.230  1.00  0.00           O  
ATOM   1249  ND2 ASN   159      35.728  49.595  80.001  1.00  0.00           N  
ATOM   1250  C   ASN   159      34.876  52.309  75.929  1.00  0.00           C  
ATOM   1251  O   ASN   159      35.049  51.450  75.061  1.00  0.00           O  
ATOM   1252  N   GLU   160      35.069  53.600  75.671  1.00  0.00           N  
ATOM   1253  CA  GLU   160      35.574  54.141  74.404  1.00  0.00           C  
ATOM   1254  CB  GLU   160      35.255  55.646  74.298  1.00  0.00           C  
ATOM   1255  CG  GLU   160      36.253  56.640  74.922  1.00  0.00           C  
ATOM   1256  CD  GLU   160      36.381  56.613  76.453  1.00  0.00           C  
ATOM   1257  OE1 GLU   160      35.784  55.765  77.153  1.00  0.00           O  
ATOM   1258  OE2 GLU   160      37.129  57.463  76.989  1.00  0.00           O1-
ATOM   1259  C   GLU   160      37.063  53.833  74.167  1.00  0.00           C  
ATOM   1260  O   GLU   160      37.547  53.980  73.049  1.00  0.00           O  
ATOM   1261  N   THR   161      37.783  53.359  75.189  1.00  0.00           N  
ATOM   1262  CA  THR   161      39.106  52.718  75.052  1.00  0.00           C  
ATOM   1263  CB  THR   161      39.863  52.694  76.393  1.00  0.00           C  
ATOM   1264  CG2 THR   161      40.376  54.061  76.827  1.00  0.00           C  
ATOM   1265  OG1 THR   161      39.051  52.190  77.432  1.00  0.00           O  
ATOM   1266  C   THR   161      39.044  51.286  74.495  1.00  0.00           C  
ATOM   1267  O   THR   161      40.097  50.706  74.225  1.00  0.00           O  
ATOM   1268  N   CYX   162      37.855  50.693  74.309  1.00  0.00           N  
ATOM   1269  CA  CYX   162      37.672  49.313  73.841  1.00  0.00           C  
ATOM   1270  CB  CYX   162      37.021  48.484  74.960  1.00  0.00           C  
ATOM   1271  SG  CYX   162      36.948  46.689  74.665  1.00  0.00           S  
ATOM   1272  C   CYX   162      36.879  49.225  72.523  1.00  0.00           C  
ATOM   1273  O   CYX   162      35.871  49.909  72.345  1.00  0.00           O  
ATOM   1274  N   CYX   163      37.305  48.341  71.619  1.00  0.00           N  
ATOM   1275  CA  CYX   163      36.596  47.952  70.392  1.00  0.00           C  
ATOM   1276  CB  CYX   163      36.965  48.926  69.262  1.00  0.00           C  
ATOM   1277  SG  CYX   163      35.861  48.863  67.831  1.00  0.00           S  
ATOM   1278  C   CYX   163      36.813  46.456  70.038  1.00  0.00           C  
ATOM   1279  O   CYX   163      36.753  46.042  68.876  1.00  0.00           O  
ATOM   1280  N   ASP   164      37.109  45.640  71.053  1.00  0.00           N  
ATOM   1281  CA  ASP   164      37.370  44.196  70.959  1.00  0.00           C  
ATOM   1282  CB  ASP   164      37.816  43.680  72.336  1.00  0.00           C  
ATOM   1283  CG  ASP   164      39.144  44.249  72.826  1.00  0.00           C  
ATOM   1284  OD1 ASP   164      39.985  44.674  71.999  1.00  0.00           O  
ATOM   1285  OD2 ASP   164      39.393  44.246  74.053  1.00  0.00           O1-
ATOM   1286  C   ASP   164      36.158  43.375  70.486  1.00  0.00           C  
ATOM   1287  O   ASP   164      35.003  43.781  70.656  1.00  0.00           O  
ATOM   1288  N   PHE   165      36.416  42.185  69.928  1.00  0.00           N  
ATOM   1289  CA  PHE   165      35.357  41.252  69.550  1.00  0.00           C  
ATOM   1290  CB  PHE   165      35.908  40.093  68.701  1.00  0.00           C  
ATOM   1291  CG  PHE   165      34.822  39.133  68.229  1.00  0.00           C  
ATOM   1292  CD1 PHE   165      34.212  39.325  66.975  1.00  0.00           C  
ATOM   1293  CE1 PHE   165      33.173  38.476  66.553  1.00  0.00           C  
ATOM   1294  CZ  PHE   165      32.740  37.424  67.377  1.00  0.00           C  
ATOM   1295  CE2 PHE   165      33.346  37.225  68.629  1.00  0.00           C  
ATOM   1296  CD2 PHE   165      34.385  38.074  69.052  1.00  0.00           C  
ATOM   1297  C   PHE   165      34.618  40.721  70.788  1.00  0.00           C  
ATOM   1298  O   PHE   165      35.165  39.938  71.574  1.00  0.00           O  
ATOM   1299  N   PHE   166      33.341  41.082  70.901  1.00  0.00           N  
ATOM   1300  CA  PHE   166      32.365  40.466  71.795  1.00  0.00           C  
ATOM   1301  CB  PHE   166      32.258  41.248  73.109  1.00  0.00           C  
ATOM   1302  CG  PHE   166      33.523  41.271  73.947  1.00  0.00           C  
ATOM   1303  CD1 PHE   166      34.285  42.449  74.062  1.00  0.00           C  
ATOM   1304  CE1 PHE   166      35.460  42.451  74.834  1.00  0.00           C  
ATOM   1305  CZ  PHE   166      35.898  41.272  75.458  1.00  0.00           C  
ATOM   1306  CE2 PHE   166      35.140  40.095  75.348  1.00  0.00           C  
ATOM   1307  CD2 PHE   166      33.948  40.102  74.603  1.00  0.00           C  
ATOM   1308  C   PHE   166      31.013  40.409  71.084  1.00  0.00           C  
ATOM   1309  O   PHE   166      30.572  41.417  70.524  1.00  0.00           O  
ATOM   1310  N   THR   167      30.349  39.252  71.049  1.00  0.00           N  
ATOM   1311  CA  THR   167      29.128  39.034  70.241  1.00  0.00           C  
ATOM   1312  CB  THR   167      29.505  38.854  68.753  1.00  0.00           C  
ATOM   1313  CG2 THR   167      28.375  38.410  67.826  1.00  0.00           C  
ATOM   1314  OG1 THR   167      29.954  40.087  68.228  1.00  0.00           O  
ATOM   1315  C   THR   167      28.327  37.837  70.764  1.00  0.00           C  
ATOM   1316  O   THR   167      28.912  36.833  71.174  1.00  0.00           O  
ATOM   1317  N   ASN   168      26.991  37.928  70.784  1.00  0.00           N  
ATOM   1318  CA  ASN   168      26.145  36.834  71.275  1.00  0.00           C  
ATOM   1319  CB  ASN   168      24.723  37.320  71.617  1.00  0.00           C  
ATOM   1320  CG  ASN   168      23.864  37.660  70.415  1.00  0.00           C  
ATOM   1321  OD1 ASN   168      23.477  36.793  69.645  1.00  0.00           O  
ATOM   1322  ND2 ASN   168      23.528  38.918  70.254  1.00  0.00           N  
ATOM   1323  C   ASN   168      26.169  35.612  70.331  1.00  0.00           C  
ATOM   1324  O   ASN   168      26.317  35.731  69.112  1.00  0.00           O  
ATOM   1325  N   GLN   169      26.034  34.423  70.919  1.00  0.00           N  
ATOM   1326  CA  GLN   169      26.287  33.146  70.247  1.00  0.00           C  
ATOM   1327  CB  GLN   169      26.165  32.056  71.321  1.00  0.00           C  
ATOM   1328  CG  GLN   169      26.475  30.636  70.841  1.00  0.00           C  
ATOM   1329  CD  GLN   169      26.483  29.691  72.035  1.00  0.00           C  
ATOM   1330  OE1 GLN   169      25.458  29.171  72.453  1.00  0.00           O  
ATOM   1331  NE2 GLN   169      27.615  29.484  72.665  1.00  0.00           N  
ATOM   1332  C   GLN   169      25.364  32.889  69.043  1.00  0.00           C  
ATOM   1333  O   GLN   169      25.823  32.396  68.013  1.00  0.00           O  
ATOM   1334  N   ALA   170      24.082  33.256  69.143  1.00  0.00           N  
ATOM   1335  CA  ALA   170      23.130  33.113  68.041  1.00  0.00           C  
ATOM   1336  CB  ALA   170      21.718  33.396  68.562  1.00  0.00           C  
ATOM   1337  C   ALA   170      23.475  34.029  66.852  1.00  0.00           C  
ATOM   1338  O   ALA   170      23.469  33.567  65.709  1.00  0.00           O  
ATOM   1339  N   TYR   171      23.808  35.301  67.106  1.00  0.00           N  
ATOM   1340  CA  TYR   171      24.150  36.249  66.045  1.00  0.00           C  
ATOM   1341  CB  TYR   171      24.255  37.674  66.600  1.00  0.00           C  
ATOM   1342  CG  TYR   171      24.437  38.688  65.487  1.00  0.00           C  
ATOM   1343  CD1 TYR   171      23.300  39.227  64.858  1.00  0.00           C  
ATOM   1344  CE1 TYR   171      23.447  40.068  63.741  1.00  0.00           C  
ATOM   1345  CZ  TYR   171      24.733  40.376  63.250  1.00  0.00           C  
ATOM   1346  OH  TYR   171      24.860  41.159  62.148  1.00  0.00           O  
ATOM   1347  CE2 TYR   171      25.875  39.851  63.893  1.00  0.00           C  
ATOM   1348  CD2 TYR   171      25.724  39.012  65.013  1.00  0.00           C  
ATOM   1349  C   TYR   171      25.438  35.860  65.308  1.00  0.00           C  
ATOM   1350  O   TYR   171      25.465  35.899  64.079  1.00  0.00           O  
ATOM   1351  N   ALA   172      26.485  35.440  66.029  1.00  0.00           N  
ATOM   1352  CA  ALA   172      27.752  35.032  65.412  1.00  0.00           C  
ATOM   1353  CB  ALA   172      28.743  34.668  66.523  1.00  0.00           C  
ATOM   1354  C   ALA   172      27.573  33.862  64.425  1.00  0.00           C  
ATOM   1355  O   ALA   172      28.113  33.897  63.316  1.00  0.00           O  
ATOM   1356  N   ILE   173      26.764  32.861  64.799  1.00  0.00           N  
ATOM   1357  CA  ILE   173      26.397  31.741  63.921  1.00  0.00           C  
ATOM   1358  CB  ILE   173      25.659  30.643  64.729  1.00  0.00           C  
ATOM   1359  CG2 ILE   173      25.039  29.571  63.809  1.00  0.00           C  
ATOM   1360  CG1 ILE   173      26.630  29.982  65.738  1.00  0.00           C  
ATOM   1361  CD1 ILE   173      25.943  29.108  66.797  1.00  0.00           C  
ATOM   1362  C   ILE   173      25.579  32.245  62.723  1.00  0.00           C  
ATOM   1363  O   ILE   173      25.939  31.972  61.578  1.00  0.00           O  
ATOM   1364  N   ALA   174      24.503  33.004  62.963  1.00  0.00           N  
ATOM   1365  CA  ALA   174      23.607  33.474  61.905  1.00  0.00           C  
ATOM   1366  CB  ALA   174      22.419  34.198  62.555  1.00  0.00           C  
ATOM   1367  C   ALA   174      24.323  34.363  60.870  1.00  0.00           C  
ATOM   1368  O   ALA   174      24.176  34.142  59.666  1.00  0.00           O  
ATOM   1369  N   SER   175      25.143  35.317  61.322  1.00  0.00           N  
ATOM   1370  CA  SER   175      25.912  36.204  60.445  1.00  0.00           C  
ATOM   1371  CB  SER   175      26.609  37.300  61.256  1.00  0.00           C  
ATOM   1372  OG  SER   175      27.456  38.063  60.415  1.00  0.00           O  
ATOM   1373  C   SER   175      26.919  35.432  59.599  1.00  0.00           C  
ATOM   1374  O   SER   175      26.932  35.590  58.383  1.00  0.00           O  
ATOM   1375  N   SER   176      27.732  34.554  60.189  1.00  0.00           N  
ATOM   1376  CA  SER   176      28.745  33.811  59.424  1.00  0.00           C  
ATOM   1377  CB  SER   176      29.747  33.187  60.394  1.00  0.00           C  
ATOM   1378  OG  SER   176      30.418  34.257  61.039  1.00  0.00           O  
ATOM   1379  C   SER   176      28.139  32.788  58.449  1.00  0.00           C  
ATOM   1380  O   SER   176      28.708  32.543  57.384  1.00  0.00           O  
ATOM   1381  N   ILE   177      26.951  32.242  58.742  1.00  0.00           N  
ATOM   1382  CA  ILE   177      26.166  31.452  57.777  1.00  0.00           C  
ATOM   1383  CB  ILE   177      24.987  30.754  58.505  1.00  0.00           C  
ATOM   1384  CG2 ILE   177      23.886  30.252  57.553  1.00  0.00           C  
ATOM   1385  CG1 ILE   177      25.476  29.593  59.407  1.00  0.00           C  
ATOM   1386  CD1 ILE   177      26.013  28.343  58.690  1.00  0.00           C  
ATOM   1387  C   ILE   177      25.713  32.315  56.582  1.00  0.00           C  
ATOM   1388  O   ILE   177      25.924  31.914  55.435  1.00  0.00           O  
ATOM   1389  N   VAL   178      25.129  33.493  56.837  1.00  0.00           N  
ATOM   1390  CA  VAL   178      24.560  34.389  55.807  1.00  0.00           C  
ATOM   1391  CB  VAL   178      23.570  35.381  56.463  1.00  0.00           C  
ATOM   1392  CG1 VAL   178      23.111  36.514  55.533  1.00  0.00           C  
ATOM   1393  CG2 VAL   178      22.308  34.641  56.930  1.00  0.00           C  
ATOM   1394  C   VAL   178      25.626  35.126  54.985  1.00  0.00           C  
ATOM   1395  O   VAL   178      25.526  35.166  53.763  1.00  0.00           O  
ATOM   1396  N   SER   179      26.649  35.695  55.626  1.00  0.00           N  
ATOM   1397  CA  SER   179      27.713  36.492  54.990  1.00  0.00           C  
ATOM   1398  CB  SER   179      28.357  37.432  56.019  1.00  0.00           C  
ATOM   1399  OG  SER   179      27.539  38.562  56.236  1.00  0.00           O  
ATOM   1400  C   SER   179      28.833  35.676  54.341  1.00  0.00           C  
ATOM   1401  O   SER   179      29.618  36.255  53.592  1.00  0.00           O  
ATOM   1402  N   PHE   180      28.951  34.371  54.620  1.00  0.00           N  
ATOM   1403  CA  PHE   180      30.058  33.555  54.108  1.00  0.00           C  
ATOM   1404  CB  PHE   180      31.208  33.521  55.129  1.00  0.00           C  
ATOM   1405  CG  PHE   180      32.433  32.755  54.666  1.00  0.00           C  
ATOM   1406  CD1 PHE   180      33.306  33.330  53.723  1.00  0.00           C  
ATOM   1407  CE1 PHE   180      34.468  32.645  53.323  1.00  0.00           C  
ATOM   1408  CZ  PHE   180      34.760  31.382  53.866  1.00  0.00           C  
ATOM   1409  CE2 PHE   180      33.882  30.798  54.798  1.00  0.00           C  
ATOM   1410  CD2 PHE   180      32.720  31.483  55.197  1.00  0.00           C  
ATOM   1411  C   PHE   180      29.631  32.163  53.639  1.00  0.00           C  
ATOM   1412  O   PHE   180      29.664  31.908  52.436  1.00  0.00           O  
ATOM   1413  N   TYR   181      29.218  31.257  54.536  1.00  0.00           N  
ATOM   1414  CA  TYR   181      29.076  29.836  54.178  1.00  0.00           C  
ATOM   1415  CB  TYR   181      28.801  28.985  55.427  1.00  0.00           C  
ATOM   1416  CG  TYR   181      29.989  28.850  56.363  1.00  0.00           C  
ATOM   1417  CD1 TYR   181      30.021  29.536  57.593  1.00  0.00           C  
ATOM   1418  CE1 TYR   181      31.135  29.413  58.447  1.00  0.00           C  
ATOM   1419  CZ  TYR   181      32.212  28.580  58.078  1.00  0.00           C  
ATOM   1420  OH  TYR   181      33.284  28.439  58.897  1.00  0.00           O  
ATOM   1421  CE2 TYR   181      32.173  27.879  56.856  1.00  0.00           C  
ATOM   1422  CD2 TYR   181      31.066  28.018  55.999  1.00  0.00           C  
ATOM   1423  C   TYR   181      28.023  29.561  53.089  1.00  0.00           C  
ATOM   1424  O   TYR   181      28.299  28.788  52.170  1.00  0.00           O  
ATOM   1425  N   VAL   182      26.842  30.190  53.148  1.00  0.00           N  
ATOM   1426  CA  VAL   182      25.798  30.002  52.120  1.00  0.00           C  
ATOM   1427  CB  VAL   182      24.403  30.396  52.646  1.00  0.00           C  
ATOM   1428  CG1 VAL   182      23.333  30.393  51.547  1.00  0.00           C  
ATOM   1429  CG2 VAL   182      23.955  29.404  53.727  1.00  0.00           C  
ATOM   1430  C   VAL   182      26.174  30.655  50.775  1.00  0.00           C  
ATOM   1431  O   VAL   182      26.139  29.949  49.766  1.00  0.00           O  
ATOM   1432  N   PRO   183      26.616  31.932  50.709  1.00  0.00           N  
ATOM   1433  CD  PRO   183      26.486  32.968  51.728  1.00  0.00           C  
ATOM   1434  CG  PRO   183      26.690  34.298  51.004  1.00  0.00           C  
ATOM   1435  CB  PRO   183      27.623  33.920  49.864  1.00  0.00           C  
ATOM   1436  CA  PRO   183      27.162  32.511  49.478  1.00  0.00           C  
ATOM   1437  C   PRO   183      28.317  31.705  48.863  1.00  0.00           C  
ATOM   1438  O   PRO   183      28.374  31.557  47.642  1.00  0.00           O  
ATOM   1439  N   LEU   184      29.212  31.148  49.688  1.00  0.00           N  
ATOM   1440  CA  LEU   184      30.366  30.380  49.225  1.00  0.00           C  
ATOM   1441  CB  LEU   184      31.307  30.109  50.415  1.00  0.00           C  
ATOM   1442  CG  LEU   184      32.567  29.292  50.071  1.00  0.00           C  
ATOM   1443  CD1 LEU   184      33.475  30.017  49.077  1.00  0.00           C  
ATOM   1444  CD2 LEU   184      33.366  29.033  51.345  1.00  0.00           C  
ATOM   1445  C   LEU   184      29.963  29.095  48.490  1.00  0.00           C  
ATOM   1446  O   LEU   184      30.460  28.857  47.390  1.00  0.00           O  
ATOM   1447  N   VAL   185      29.050  28.280  49.036  1.00  0.00           N  
ATOM   1448  CA  VAL   185      28.625  27.046  48.339  1.00  0.00           C  
ATOM   1449  CB  VAL   185      27.834  26.074  49.235  1.00  0.00           C  
ATOM   1450  CG1 VAL   185      28.698  25.603  50.410  1.00  0.00           C  
ATOM   1451  CG2 VAL   185      26.511  26.626  49.771  1.00  0.00           C  
ATOM   1452  C   VAL   185      27.867  27.337  47.038  1.00  0.00           C  
ATOM   1453  O   VAL   185      28.000  26.573  46.084  1.00  0.00           O  
ATOM   1454  N   ILE   186      27.148  28.463  46.953  1.00  0.00           N  
ATOM   1455  CA  ILE   186      26.517  28.921  45.704  1.00  0.00           C  
ATOM   1456  CB  ILE   186      25.521  30.074  45.968  1.00  0.00           C  
ATOM   1457  CG2 ILE   186      24.907  30.588  44.651  1.00  0.00           C  
ATOM   1458  CG1 ILE   186      24.387  29.635  46.923  1.00  0.00           C  
ATOM   1459  CD1 ILE   186      23.655  30.828  47.547  1.00  0.00           C  
ATOM   1460  C   ILE   186      27.592  29.327  44.685  1.00  0.00           C  
ATOM   1461  O   ILE   186      27.562  28.858  43.549  1.00  0.00           O  
ATOM   1462  N   MET   187      28.577  30.138  45.088  1.00  0.00           N  
ATOM   1463  CA  MET   187      29.693  30.557  44.231  1.00  0.00           C  
ATOM   1464  CB  MET   187      30.600  31.508  45.033  1.00  0.00           C  
ATOM   1465  CG  MET   187      31.770  32.074  44.214  1.00  0.00           C  
ATOM   1466  SD  MET   187      33.304  32.308  45.153  1.00  0.00           S  
ATOM   1467  CE  MET   187      33.867  30.589  45.287  1.00  0.00           C  
ATOM   1468  C   MET   187      30.480  29.351  43.687  1.00  0.00           C  
ATOM   1469  O   MET   187      30.738  29.275  42.484  1.00  0.00           O  
ATOM   1470  N   VAL   188      30.796  28.375  44.548  1.00  0.00           N  
ATOM   1471  CA  VAL   188      31.445  27.110  44.163  1.00  0.00           C  
ATOM   1472  CB  VAL   188      31.759  26.252  45.409  1.00  0.00           C  
ATOM   1473  CG1 VAL   188      32.232  24.836  45.058  1.00  0.00           C  
ATOM   1474  CG2 VAL   188      32.867  26.887  46.262  1.00  0.00           C  
ATOM   1475  C   VAL   188      30.591  26.332  43.156  1.00  0.00           C  
ATOM   1476  O   VAL   188      31.121  25.871  42.141  1.00  0.00           O  
ATOM   1477  N   PHE   189      29.276  26.213  43.380  1.00  0.00           N  
ATOM   1478  CA  PHE   189      28.374  25.529  42.449  1.00  0.00           C  
ATOM   1479  CB  PHE   189      26.975  25.378  43.073  1.00  0.00           C  
ATOM   1480  CG  PHE   189      26.032  24.484  42.278  1.00  0.00           C  
ATOM   1481  CD1 PHE   189      25.392  24.968  41.119  1.00  0.00           C  
ATOM   1482  CE1 PHE   189      24.568  24.120  40.355  1.00  0.00           C  
ATOM   1483  CZ  PHE   189      24.358  22.792  40.759  1.00  0.00           C  
ATOM   1484  CE2 PHE   189      24.962  22.315  41.935  1.00  0.00           C  
ATOM   1485  CD2 PHE   189      25.804  23.155  42.688  1.00  0.00           C  
ATOM   1486  C   PHE   189      28.315  26.232  41.083  1.00  0.00           C  
ATOM   1487  O   PHE   189      28.424  25.562  40.060  1.00  0.00           O  
ATOM   1488  N   VAL   190      28.191  27.565  41.033  1.00  0.00           N  
ATOM   1489  CA  VAL   190      28.109  28.316  39.763  1.00  0.00           C  
ATOM   1490  CB  VAL   190      27.614  29.764  39.974  1.00  0.00           C  
ATOM   1491  CG1 VAL   190      27.541  30.550  38.656  1.00  0.00           C  
ATOM   1492  CG2 VAL   190      26.193  29.785  40.558  1.00  0.00           C  
ATOM   1493  C   VAL   190      29.430  28.273  38.985  1.00  0.00           C  
ATOM   1494  O   VAL   190      29.402  28.018  37.782  1.00  0.00           O  
ATOM   1495  N   TYR   191      30.588  28.417  39.645  1.00  0.00           N  
ATOM   1496  CA  TYR   191      31.894  28.229  38.987  1.00  0.00           C  
ATOM   1497  CB  TYR   191      33.031  28.554  39.970  1.00  0.00           C  
ATOM   1498  CG  TYR   191      34.416  28.498  39.345  1.00  0.00           C  
ATOM   1499  CD1 TYR   191      34.971  29.650  38.749  1.00  0.00           C  
ATOM   1500  CE1 TYR   191      36.245  29.599  38.148  1.00  0.00           C  
ATOM   1501  CZ  TYR   191      36.973  28.389  38.143  1.00  0.00           C  
ATOM   1502  OH  TYR   191      38.204  28.320  37.573  1.00  0.00           O  
ATOM   1503  CE2 TYR   191      36.418  27.237  38.739  1.00  0.00           C  
ATOM   1504  CD2 TYR   191      35.143  27.290  39.338  1.00  0.00           C  
ATOM   1505  C   TYR   191      32.035  26.806  38.414  1.00  0.00           C  
ATOM   1506  O   TYR   191      32.462  26.611  37.276  1.00  0.00           O  
ATOM   1507  N   SER   192      31.581  25.797  39.163  1.00  0.00           N  
ATOM   1508  CA  SER   192      31.567  24.399  38.715  1.00  0.00           C  
ATOM   1509  CB  SER   192      31.193  23.494  39.883  1.00  0.00           C  
ATOM   1510  OG  SER   192      32.076  23.676  40.967  1.00  0.00           O  
ATOM   1511  C   SER   192      30.599  24.148  37.547  1.00  0.00           C  
ATOM   1512  O   SER   192      30.920  23.387  36.634  1.00  0.00           O  
ATOM   1513  N   ARG   193      29.431  24.808  37.538  1.00  0.00           N  
ATOM   1514  CA  ARG   193      28.422  24.749  36.464  1.00  0.00           C  
ATOM   1515  CB  ARG   193      27.186  25.559  36.912  1.00  0.00           C  
ATOM   1516  CG  ARG   193      25.988  25.542  35.952  1.00  0.00           C  
ATOM   1517  CD  ARG   193      25.215  24.220  35.976  1.00  0.00           C  
ATOM   1518  NE  ARG   193      23.981  24.310  35.174  1.00  0.00           N  
ATOM   1519  CZ  ARG   193      23.002  23.425  35.140  1.00  0.00           C  
ATOM   1520  NH1 ARG   193      23.044  22.329  35.840  1.00  0.00           N1+
ATOM   1521  NH2 ARG   193      21.949  23.642  34.408  1.00  0.00           N  
ATOM   1522  C   ARG   193      28.983  25.261  35.135  1.00  0.00           C  
ATOM   1523  O   ARG   193      28.760  24.617  34.108  1.00  0.00           O  
ATOM   1524  N   VAL   194      29.737  26.368  35.151  1.00  0.00           N  
ATOM   1525  CA  VAL   194      30.417  26.888  33.951  1.00  0.00           C  
ATOM   1526  CB  VAL   194      30.680  28.404  34.037  1.00  0.00           C  
ATOM   1527  CG1 VAL   194      31.648  28.824  35.142  1.00  0.00           C  
ATOM   1528  CG2 VAL   194      31.198  28.958  32.705  1.00  0.00           C  
ATOM   1529  C   VAL   194      31.664  26.079  33.573  1.00  0.00           C  
ATOM   1530  O   VAL   194      31.883  25.868  32.385  1.00  0.00           O  
ATOM   1531  N   PHE   195      32.431  25.534  34.525  1.00  0.00           N  
ATOM   1532  CA  PHE   195      33.546  24.624  34.210  1.00  0.00           C  
ATOM   1533  CB  PHE   195      34.341  24.320  35.487  1.00  0.00           C  
ATOM   1534  CG  PHE   195      35.496  23.361  35.258  1.00  0.00           C  
ATOM   1535  CD1 PHE   195      35.351  21.991  35.554  1.00  0.00           C  
ATOM   1536  CE1 PHE   195      36.403  21.095  35.290  1.00  0.00           C  
ATOM   1537  CZ  PHE   195      37.600  21.565  34.719  1.00  0.00           C  
ATOM   1538  CE2 PHE   195      37.743  22.930  34.413  1.00  0.00           C  
ATOM   1539  CD2 PHE   195      36.695  23.828  34.687  1.00  0.00           C  
ATOM   1540  C   PHE   195      33.079  23.328  33.518  1.00  0.00           C  
ATOM   1541  O   PHE   195      33.707  22.873  32.562  1.00  0.00           O  
ATOM   1542  N   GLN   196      31.942  22.768  33.950  1.00  0.00           N  
ATOM   1543  CA  GLN   196      31.255  21.652  33.285  1.00  0.00           C  
ATOM   1544  CB  GLN   196      30.095  21.211  34.200  1.00  0.00           C  
ATOM   1545  CG  GLN   196      29.162  20.116  33.655  1.00  0.00           C  
ATOM   1546  CD  GLN   196      29.748  18.705  33.628  1.00  0.00           C  
ATOM   1547  OE1 GLN   196      30.922  18.460  33.870  1.00  0.00           O  
ATOM   1548  NE2 GLN   196      28.933  17.712  33.357  1.00  0.00           N  
ATOM   1549  C   GLN   196      30.767  22.034  31.873  1.00  0.00           C  
ATOM   1550  O   GLN   196      30.910  21.259  30.932  1.00  0.00           O  
ATOM   1551  N   GLU   197      30.226  23.242  31.701  1.00  0.00           N  
ATOM   1552  CA  GLU   197      29.758  23.760  30.407  1.00  0.00           C  
ATOM   1553  CB  GLU   197      28.910  25.009  30.705  1.00  0.00           C  
ATOM   1554  CG  GLU   197      28.146  25.614  29.529  1.00  0.00           C  
ATOM   1555  CD  GLU   197      26.993  24.729  29.036  1.00  0.00           C  
ATOM   1556  OE1 GLU   197      25.824  25.175  29.112  1.00  0.00           O  
ATOM   1557  OE2 GLU   197      27.226  23.594  28.563  1.00  0.00           O1-
ATOM   1558  C   GLU   197      30.914  24.050  29.419  1.00  0.00           C  
ATOM   1559  O   GLU   197      30.796  23.828  28.209  1.00  0.00           O  
ATOM   1560  N   ALA   198      32.076  24.461  29.936  1.00  0.00           N  
ATOM   1561  CA  ALA   198      33.313  24.675  29.182  1.00  0.00           C  
ATOM   1562  CB  ALA   198      34.312  25.416  30.082  1.00  0.00           C  
ATOM   1563  C   ALA   198      33.922  23.386  28.585  1.00  0.00           C  
ATOM   1564  O   ALA   198      34.886  23.478  27.824  1.00  0.00           O  
ATOM   1565  N   LYS   199      33.352  22.203  28.867  1.00  0.00           N  
ATOM   1566  CA  LYS   199      33.642  20.923  28.185  1.00  0.00           C  
ATOM   1567  CB  LYS   199      33.242  19.752  29.103  1.00  0.00           C  
ATOM   1568  CG  LYS   199      33.914  19.754  30.483  1.00  0.00           C  
ATOM   1569  CD  LYS   199      33.364  18.595  31.320  1.00  0.00           C  
ATOM   1570  CE  LYS   199      34.027  18.573  32.698  1.00  0.00           C  
ATOM   1571  NZ  LYS   199      33.493  17.466  33.521  1.00  0.00           N1+
ATOM   1572  C   LYS   199      32.910  20.758  26.839  1.00  0.00           C  
ATOM   1573  O   LYS   199      33.141  19.765  26.134  1.00  0.00           O  
ATOM   1574  N   ARG   200      31.970  21.662  26.518  1.00  0.00           N  
ATOM   1575  CA  ARG   200      31.014  21.534  25.399  1.00  0.00           C  
ATOM   1576  CB  ARG   200      29.615  21.226  25.972  1.00  0.00           C  
ATOM   1577  CG  ARG   200      29.592  19.933  26.810  1.00  0.00           C  
ATOM   1578  CD  ARG   200      28.212  19.621  27.391  1.00  0.00           C  
ATOM   1579  NE  ARG   200      27.785  20.624  28.385  1.00  0.00           N  
ATOM   1580  CZ  ARG   200      27.397  20.415  29.627  1.00  0.00           C  
ATOM   1581  NH1 ARG   200      27.530  19.283  30.266  1.00  0.00           N1+
ATOM   1582  NH2 ARG   200      26.846  21.409  30.247  1.00  0.00           N  
ATOM   1583  C   ARG   200      30.968  22.757  24.474  1.00  0.00           C  
ATOM   1584  O   ARG   200      31.063  22.608  23.256  1.00  0.00           O  
ATOM   1585  N   GLN   201      30.794  23.958  25.030  1.00  0.00           N  
ATOM   1586  CA  GLN   201      30.439  25.160  24.247  1.00  0.00           C  
ATOM   1587  CB  GLN   201      29.829  26.223  25.176  1.00  0.00           C  
ATOM   1588  CG  GLN   201      28.660  25.719  26.037  1.00  0.00           C  
ATOM   1589  CD  GLN   201      27.475  25.168  25.258  1.00  0.00           C  
ATOM   1590  OE1 GLN   201      27.180  25.577  24.145  1.00  0.00           O  
ATOM   1591  NE2 GLN   201      26.732  24.250  25.835  1.00  0.00           N  
ATOM   1592  C   GLN   201      31.608  25.781  23.459  1.00  0.00           C  
ATOM   1593  O   GLN   201      31.390  26.521  22.497  1.00  0.00           O  
ATOM   1594  N   LEU   202      32.849  25.495  23.860  1.00  0.00           N  
ATOM   1595  CA  LEU   202      34.066  26.011  23.221  1.00  0.00           C  
ATOM   1596  CB  LEU   202      35.168  26.121  24.293  1.00  0.00           C  
ATOM   1597  CG  LEU   202      34.789  26.933  25.548  1.00  0.00           C  
ATOM   1598  CD1 LEU   202      35.947  26.925  26.545  1.00  0.00           C  
ATOM   1599  CD2 LEU   202      34.428  28.374  25.190  1.00  0.00           C  
ATOM   1600  C   LEU   202      34.498  25.101  22.058  1.00  0.00           C  
ATOM   1601  O   LEU   202      34.752  25.549  20.941  1.00  0.00           O  
ATOM   1602  N   GLN   203      34.446  23.795  22.315  1.00  0.00           N  
ATOM   1603  CA  GLN   203      34.812  22.694  21.426  1.00  0.00           C  
ATOM   1604  CB  GLN   203      34.690  21.366  22.199  1.00  0.00           C  
ATOM   1605  CG  GLN   203      35.628  21.244  23.418  1.00  0.00           C  
ATOM   1606  CD  GLN   203      35.222  22.044  24.656  1.00  0.00           C  
ATOM   1607  OE1 GLN   203      34.135  22.599  24.771  1.00  0.00           O  
ATOM   1608  NE2 GLN   203      36.073  22.156  25.644  1.00  0.00           N  
ATOM   1609  C   GLN   203      33.941  22.661  20.164  1.00  0.00           C  
ATOM   1610  O   GLN   203      34.382  22.172  19.127  1.00  0.00           O  
ATOM   1611  N   LYS   204      32.744  23.256  20.221  1.00  0.00           N  
ATOM   1612  CA  LYS   204      31.874  23.541  19.071  1.00  0.00           C  
ATOM   1613  CB  LYS   204      30.702  24.389  19.592  1.00  0.00           C  
ATOM   1614  CG  LYS   204      29.629  24.694  18.532  1.00  0.00           C  
ATOM   1615  CD  LYS   204      28.485  25.541  19.112  1.00  0.00           C  
ATOM   1616  CE  LYS   204      27.711  24.788  20.199  1.00  0.00           C  
ATOM   1617  NZ  LYS   204      26.694  25.639  20.848  1.00  0.00           N1+
ATOM   1618  C   LYS   204      32.631  24.245  17.938  1.00  0.00           C  
ATOM   1619  O   LYS   204      32.477  23.858  16.779  1.00  0.00           O  
ATOM   1620  N   ILE   205      33.481  25.219  18.274  1.00  0.00           N  
ATOM   1621  CA  ILE   205      34.342  25.917  17.310  1.00  0.00           C  
ATOM   1622  CB  ILE   205      34.864  27.250  17.889  1.00  0.00           C  
ATOM   1623  CG2 ILE   205      35.666  28.021  16.824  1.00  0.00           C  
ATOM   1624  CG1 ILE   205      33.759  28.146  18.494  1.00  0.00           C  
ATOM   1625  CD1 ILE   205      32.612  28.551  17.563  1.00  0.00           C  
ATOM   1626  C   ILE   205      35.503  25.021  16.872  1.00  0.00           C  
ATOM   1627  O   ILE   205      35.729  24.867  15.677  1.00  0.00           O  
ATOM   1628  N   ASP   206      36.199  24.368  17.810  1.00  0.00           N  
ATOM   1629  CA  ASP   206      37.349  23.499  17.507  1.00  0.00           C  
ATOM   1630  CB  ASP   206      37.954  22.910  18.793  1.00  0.00           C  
ATOM   1631  CG  ASP   206      38.472  23.897  19.846  1.00  0.00           C  
ATOM   1632  OD1 ASP   206      38.934  23.404  20.904  1.00  0.00           O  
ATOM   1633  OD2 ASP   206      38.440  25.128  19.648  1.00  0.00           O1-
ATOM   1634  C   ASP   206      37.007  22.336  16.549  1.00  0.00           C  
ATOM   1635  O   ASP   206      37.840  21.971  15.716  1.00  0.00           O  
ATOM   1636  N   LYS   207      35.780  21.794  16.643  1.00  0.00           N  
ATOM   1637  CA  LYS   207      35.164  20.793  15.742  1.00  0.00           C  
ATOM   1638  CB  LYS   207      33.851  20.299  16.389  1.00  0.00           C  
ATOM   1639  CG  LYS   207      34.026  19.375  17.609  1.00  0.00           C  
ATOM   1640  CD  LYS   207      32.688  19.228  18.357  1.00  0.00           C  
ATOM   1641  CE  LYS   207      32.803  18.317  19.587  1.00  0.00           C  
ATOM   1642  NZ  LYS   207      31.524  18.256  20.337  1.00  0.00           N1+
ATOM   1643  C   LYS   207      34.866  21.326  14.325  1.00  0.00           C  
ATOM   1644  O   LYS   207      34.533  20.553  13.426  1.00  0.00           O  
ATOM   1645  N   SER   208      34.954  22.639  14.112  1.00  0.00           N  
ATOM   1646  CA  SER   208      34.620  23.343  12.866  1.00  0.00           C  
ATOM   1647  CB  SER   208      33.185  23.886  12.951  1.00  0.00           C  
ATOM   1648  OG  SER   208      32.795  24.488  11.724  1.00  0.00           O  
ATOM   1649  C   SER   208      35.659  24.425  12.525  1.00  0.00           C  
ATOM   1650  O   SER   208      35.323  25.482  11.988  1.00  0.00           O  
ATOM   1651  N   GLU   209      36.927  24.169  12.851  1.00  0.00           N  
ATOM   1652  CA  GLU   209      38.056  25.082  12.642  1.00  0.00           C  
ATOM   1653  CB  GLU   209      38.290  25.877  13.945  1.00  0.00           C  
ATOM   1654  CG  GLU   209      39.441  26.893  13.951  1.00  0.00           C  
ATOM   1655  CD  GLU   209      39.223  28.055  12.979  1.00  0.00           C  
ATOM   1656  OE1 GLU   209      38.992  29.204  13.434  1.00  0.00           O  
ATOM   1657  OE2 GLU   209      39.350  27.822  11.753  1.00  0.00           O1-
ATOM   1658  C   GLU   209      39.288  24.303  12.136  1.00  0.00           C  
ATOM   1659  O   GLU   209      39.464  23.112  12.437  1.00  0.00           O  
ATOM   1660  N   GLY   210      40.112  24.961  11.315  1.00  0.00           N  
ATOM   1661  CA  GLY   210      41.223  24.343  10.581  1.00  0.00           C  
ATOM   1662  C   GLY   210      42.356  23.826  11.474  1.00  0.00           C  
ATOM   1663  O   GLY   210      42.497  24.235  12.626  1.00  0.00           O  
ATOM   1664  N   ARG   211      43.188  22.920  10.945  1.00  0.00           N  
ATOM   1665  CA  ARG   211      44.195  22.145  11.704  1.00  0.00           C  
ATOM   1666  CB  ARG   211      44.955  21.261  10.697  1.00  0.00           C  
ATOM   1667  CG  ARG   211      45.845  20.198  11.364  1.00  0.00           C  
ATOM   1668  CD  ARG   211      46.479  19.247  10.342  1.00  0.00           C  
ATOM   1669  NE  ARG   211      47.357  19.953   9.387  1.00  0.00           N  
ATOM   1670  CZ  ARG   211      47.710  19.534   8.187  1.00  0.00           C  
ATOM   1671  NH1 ARG   211      47.451  18.337   7.758  1.00  0.00           N1+
ATOM   1672  NH2 ARG   211      48.334  20.335   7.377  1.00  0.00           N  
ATOM   1673  C   ARG   211      45.160  22.989  12.560  1.00  0.00           C  
ATOM   1674  O   ARG   211      45.574  22.540  13.629  1.00  0.00           O  
ATOM   1675  N   GLY   212      45.479  24.213  12.133  1.00  0.00           N  
ATOM   1676  CA  GLY   212      46.334  25.171  12.852  1.00  0.00           C  
ATOM   1677  C   GLY   212      45.666  25.953  13.998  1.00  0.00           C  
ATOM   1678  O   GLY   212      46.353  26.698  14.700  1.00  0.00           O  
ATOM   1679  N   SER   213      44.350  25.820  14.210  1.00  0.00           N  
ATOM   1680  CA  SER   213      43.583  26.641  15.171  1.00  0.00           C  
ATOM   1681  CB  SER   213      43.077  27.881  14.423  1.00  0.00           C  
ATOM   1682  OG  SER   213      42.417  28.775  15.292  1.00  0.00           O  
ATOM   1683  C   SER   213      42.423  25.913  15.877  1.00  0.00           C  
ATOM   1684  O   SER   213      42.018  26.304  16.973  1.00  0.00           O  
ATOM   1685  N   GLY   214      41.891  24.847  15.276  1.00  0.00           N  
ATOM   1686  CA  GLY   214      40.880  23.963  15.853  1.00  0.00           C  
ATOM   1687  C   GLY   214      41.483  22.706  16.478  1.00  0.00           C  
ATOM   1688  O   GLY   214      42.653  22.676  16.864  1.00  0.00           O  
ATOM   1689  N   SER   215      40.685  21.638  16.536  1.00  0.00           N  
ATOM   1690  CA  SER   215      40.997  20.363  17.204  1.00  0.00           C  
ATOM   1691  CB  SER   215      39.885  19.365  16.864  1.00  0.00           C  
ATOM   1692  OG  SER   215      39.785  19.202  15.460  1.00  0.00           O  
ATOM   1693  C   SER   215      42.368  19.758  16.853  1.00  0.00           C  
ATOM   1694  O   SER   215      43.035  19.221  17.742  1.00  0.00           O  
ATOM   1695  N   GLY   216      42.847  19.906  15.610  1.00  0.00           N  
ATOM   1696  CA  GLY   216      44.167  19.425  15.174  1.00  0.00           C  
ATOM   1697  C   GLY   216      45.358  20.055  15.917  1.00  0.00           C  
ATOM   1698  O   GLY   216      46.404  19.410  16.057  1.00  0.00           O  
ATOM   1699  N   SER   217      45.175  21.263  16.464  1.00  0.00           N  
ATOM   1700  CA  SER   217      46.104  21.991  17.347  1.00  0.00           C  
ATOM   1701  CB  SER   217      46.614  23.272  16.666  1.00  0.00           C  
ATOM   1702  OG  SER   217      47.453  22.948  15.567  1.00  0.00           O  
ATOM   1703  C   SER   217      45.495  22.300  18.726  1.00  0.00           C  
ATOM   1704  O   SER   217      46.012  23.154  19.446  1.00  0.00           O  
ATOM   1705  N   GLY   218      44.418  21.607  19.125  1.00  0.00           N  
ATOM   1706  CA  GLY   218      43.709  21.828  20.395  1.00  0.00           C  
ATOM   1707  C   GLY   218      44.603  21.710  21.638  1.00  0.00           C  
ATOM   1708  O   GLY   218      44.443  22.471  22.590  1.00  0.00           O  
ATOM   1709  N   SER   219      45.639  20.867  21.563  1.00  0.00           N  
ATOM   1710  CA  SER   219      46.740  20.751  22.539  1.00  0.00           C  
ATOM   1711  CB  SER   219      47.785  19.768  22.000  1.00  0.00           C  
ATOM   1712  OG  SER   219      48.348  20.264  20.793  1.00  0.00           O  
ATOM   1713  C   SER   219      47.455  22.071  22.880  1.00  0.00           C  
ATOM   1714  O   SER   219      48.181  22.137  23.877  1.00  0.00           O  
ATOM   1715  N   GLY   220      47.263  23.131  22.092  1.00  0.00           N  
ATOM   1716  CA  GLY   220      47.796  24.466  22.350  1.00  0.00           C  
ATOM   1717  C   GLY   220      46.936  25.620  21.826  1.00  0.00           C  
ATOM   1718  O   GLY   220      47.462  26.727  21.679  1.00  0.00           O  
ATOM   1719  N   SER   221      45.659  25.390  21.497  1.00  0.00           N  
ATOM   1720  CA  SER   221      44.817  26.353  20.770  1.00  0.00           C  
ATOM   1721  CB  SER   221      45.124  26.252  19.267  1.00  0.00           C  
ATOM   1722  OG  SER   221      44.880  27.487  18.622  1.00  0.00           O  
ATOM   1723  C   SER   221      43.314  26.139  21.024  1.00  0.00           C  
ATOM   1724  O   SER   221      42.892  25.056  21.435  1.00  0.00           O  
ATOM   1725  N   GLY   222      42.488  27.157  20.777  1.00  0.00           N  
ATOM   1726  CA  GLY   222      41.025  27.064  20.837  1.00  0.00           C  
ATOM   1727  C   GLY   222      40.481  27.009  22.265  1.00  0.00           C  
ATOM   1728  O   GLY   222      40.758  27.901  23.072  1.00  0.00           O  
ATOM   1729  N   SER   223      39.711  25.967  22.601  1.00  0.00           N  
ATOM   1730  CA  SER   223      39.070  25.804  23.921  1.00  0.00           C  
ATOM   1731  CB  SER   223      38.444  24.411  24.056  1.00  0.00           C  
ATOM   1732  OG  SER   223      37.537  24.163  23.002  1.00  0.00           O  
ATOM   1733  C   SER   223      40.012  26.039  25.112  1.00  0.00           C  
ATOM   1734  O   SER   223      39.647  26.757  26.044  1.00  0.00           O  
ATOM   1735  N   CYS   224      41.254  25.543  25.046  1.00  0.00           N  
ATOM   1736  CA  CYS   224      42.274  25.699  26.093  1.00  0.00           C  
ATOM   1737  CB  CYS   224      43.506  24.878  25.676  1.00  0.00           C  
ATOM   1738  SG  CYS   224      43.036  23.146  25.384  1.00  0.00           S  
ATOM   1739  C   CYS   224      42.671  27.165  26.389  1.00  0.00           C  
ATOM   1740  O   CYS   224      43.178  27.465  27.478  1.00  0.00           O  
ATOM   1741  N   LEU   225      42.456  28.079  25.435  1.00  0.00           N  
ATOM   1742  CA  LEU   225      42.699  29.526  25.550  1.00  0.00           C  
ATOM   1743  CB  LEU   225      43.265  30.064  24.218  1.00  0.00           C  
ATOM   1744  CG  LEU   225      44.738  29.754  23.895  1.00  0.00           C  
ATOM   1745  CD1 LEU   225      45.695  30.411  24.884  1.00  0.00           C  
ATOM   1746  CD2 LEU   225      45.059  28.261  23.838  1.00  0.00           C  
ATOM   1747  C   LEU   225      41.418  30.295  25.915  1.00  0.00           C  
ATOM   1748  O   LEU   225      41.484  31.331  26.583  1.00  0.00           O  
ATOM   1749  N   LYS   226      40.251  29.788  25.509  1.00  0.00           N  
ATOM   1750  CA  LYS   226      38.938  30.368  25.833  1.00  0.00           C  
ATOM   1751  CB  LYS   226      37.904  29.869  24.812  1.00  0.00           C  
ATOM   1752  CG  LYS   226      38.171  30.444  23.411  1.00  0.00           C  
ATOM   1753  CD  LYS   226      37.235  29.848  22.353  1.00  0.00           C  
ATOM   1754  CE  LYS   226      37.482  30.570  21.027  1.00  0.00           C  
ATOM   1755  NZ  LYS   226      36.673  30.014  19.926  1.00  0.00           N1+
ATOM   1756  C   LYS   226      38.525  30.087  27.283  1.00  0.00           C  
ATOM   1757  O   LYS   226      38.101  31.005  27.981  1.00  0.00           O  
ATOM   1758  N   GLU   227      38.745  28.868  27.789  1.00  0.00           N  
ATOM   1759  CA  GLU   227      38.586  28.558  29.221  1.00  0.00           C  
ATOM   1760  CB  GLU   227      38.748  27.045  29.464  1.00  0.00           C  
ATOM   1761  CG  GLU   227      38.441  26.645  30.920  1.00  0.00           C  
ATOM   1762  CD  GLU   227      38.644  25.144  31.164  1.00  0.00           C  
ATOM   1763  OE1 GLU   227      39.778  24.736  31.523  1.00  0.00           O  
ATOM   1764  OE2 GLU   227      37.691  24.360  30.956  1.00  0.00           O1-
ATOM   1765  C   GLU   227      39.571  29.370  30.080  1.00  0.00           C  
ATOM   1766  O   GLU   227      39.208  29.858  31.149  1.00  0.00           O  
ATOM   1767  N   HIE   228      40.793  29.600  29.583  1.00  0.00           N  
ATOM   1768  CA  HIE   228      41.789  30.459  30.235  1.00  0.00           C  
ATOM   1769  CB  HIE   228      43.125  30.306  29.494  1.00  0.00           C  
ATOM   1770  CG  HIE   228      44.257  31.159  30.003  1.00  0.00           C  
ATOM   1771  ND1 HIE   228      44.430  32.514  29.719  1.00  0.00           N  
ATOM   1772  CE1 HIE   228      45.632  32.845  30.218  1.00  0.00           C  
ATOM   1773  NE2 HIE   228      46.195  31.783  30.818  1.00  0.00           N  
ATOM   1774  CD2 HIE   228      45.348  30.706  30.681  1.00  0.00           C  
ATOM   1775  C   HIE   228      41.316  31.919  30.346  1.00  0.00           C  
ATOM   1776  O   HIE   228      41.362  32.491  31.437  1.00  0.00           O  
ATOM   1777  N   LYS   229      40.766  32.498  29.270  1.00  0.00           N  
ATOM   1778  CA  LYS   229      40.191  33.858  29.268  1.00  0.00           C  
ATOM   1779  CB  LYS   229      39.820  34.223  27.818  1.00  0.00           C  
ATOM   1780  CG  LYS   229      39.561  35.721  27.575  1.00  0.00           C  
ATOM   1781  CD  LYS   229      40.824  36.573  27.775  1.00  0.00           C  
ATOM   1782  CE  LYS   229      40.675  37.914  27.049  1.00  0.00           C  
ATOM   1783  NZ  LYS   229      41.989  38.530  26.766  1.00  0.00           N1+
ATOM   1784  C   LYS   229      38.970  34.005  30.187  1.00  0.00           C  
ATOM   1785  O   LYS   229      38.745  35.079  30.746  1.00  0.00           O  
ATOM   1786  N   ALA   230      38.168  32.948  30.330  1.00  0.00           N  
ATOM   1787  CA  ALA   230      36.945  32.957  31.131  1.00  0.00           C  
ATOM   1788  CB  ALA   230      35.947  31.990  30.480  1.00  0.00           C  
ATOM   1789  C   ALA   230      37.166  32.632  32.622  1.00  0.00           C  
ATOM   1790  O   ALA   230      36.681  33.364  33.485  1.00  0.00           O  
ATOM   1791  N   LEU   231      37.872  31.541  32.950  1.00  0.00           N  
ATOM   1792  CA  LEU   231      37.821  30.899  34.276  1.00  0.00           C  
ATOM   1793  CB  LEU   231      37.210  29.487  34.138  1.00  0.00           C  
ATOM   1794  CG  LEU   231      35.820  29.393  33.483  1.00  0.00           C  
ATOM   1795  CD1 LEU   231      35.331  27.943  33.530  1.00  0.00           C  
ATOM   1796  CD2 LEU   231      34.772  30.262  34.184  1.00  0.00           C  
ATOM   1797  C   LEU   231      39.159  30.805  35.028  1.00  0.00           C  
ATOM   1798  O   LEU   231      39.124  30.632  36.251  1.00  0.00           O  
ATOM   1799  N   LYS   232      40.316  30.899  34.353  1.00  0.00           N  
ATOM   1800  CA  LYS   232      41.641  30.684  34.978  1.00  0.00           C  
ATOM   1801  CB  LYS   232      42.740  30.653  33.900  1.00  0.00           C  
ATOM   1802  CG  LYS   232      44.204  30.680  34.368  1.00  0.00           C  
ATOM   1803  CD  LYS   232      44.712  29.426  35.085  1.00  0.00           C  
ATOM   1804  CE  LYS   232      46.223  29.608  35.283  1.00  0.00           C  
ATOM   1805  NZ  LYS   232      46.845  28.434  35.926  1.00  0.00           N1+
ATOM   1806  C   LYS   232      41.921  31.696  36.090  1.00  0.00           C  
ATOM   1807  O   LYS   232      42.099  31.282  37.237  1.00  0.00           O  
ATOM   1808  N   THR   233      41.906  32.995  35.778  1.00  0.00           N  
ATOM   1809  CA  THR   233      42.131  34.066  36.768  1.00  0.00           C  
ATOM   1810  CB  THR   233      42.224  35.443  36.087  1.00  0.00           C  
ATOM   1811  CG2 THR   233      42.343  36.612  37.065  1.00  0.00           C  
ATOM   1812  OG1 THR   233      43.394  35.488  35.303  1.00  0.00           O  
ATOM   1813  C   THR   233      41.050  34.072  37.847  1.00  0.00           C  
ATOM   1814  O   THR   233      41.371  34.153  39.032  1.00  0.00           O  
ATOM   1815  N   LEU   234      39.774  33.921  37.472  1.00  0.00           N  
ATOM   1816  CA  LEU   234      38.663  33.912  38.424  1.00  0.00           C  
ATOM   1817  CB  LEU   234      37.336  33.885  37.642  1.00  0.00           C  
ATOM   1818  CG  LEU   234      36.079  33.999  38.525  1.00  0.00           C  
ATOM   1819  CD1 LEU   234      36.047  35.328  39.287  1.00  0.00           C  
ATOM   1820  CD2 LEU   234      34.825  33.908  37.654  1.00  0.00           C  
ATOM   1821  C   LEU   234      38.772  32.764  39.443  1.00  0.00           C  
ATOM   1822  O   LEU   234      38.562  32.989  40.633  1.00  0.00           O  
ATOM   1823  N   GLY   235      39.179  31.568  39.007  1.00  0.00           N  
ATOM   1824  CA  GLY   235      39.441  30.432  39.897  1.00  0.00           C  
ATOM   1825  C   GLY   235      40.567  30.712  40.897  1.00  0.00           C  
ATOM   1826  O   GLY   235      40.425  30.418  42.083  1.00  0.00           O  
ATOM   1827  N   ILE   236      41.652  31.355  40.449  1.00  0.00           N  
ATOM   1828  CA  ILE   236      42.772  31.769  41.310  1.00  0.00           C  
ATOM   1829  CB  ILE   236      43.957  32.270  40.444  1.00  0.00           C  
ATOM   1830  CG2 ILE   236      45.071  32.879  41.313  1.00  0.00           C  
ATOM   1831  CG1 ILE   236      44.550  31.115  39.600  1.00  0.00           C  
ATOM   1832  CD1 ILE   236      45.432  31.582  38.436  1.00  0.00           C  
ATOM   1833  C   ILE   236      42.313  32.804  42.354  1.00  0.00           C  
ATOM   1834  O   ILE   236      42.622  32.657  43.541  1.00  0.00           O  
ATOM   1835  N   ILE   237      41.527  33.809  41.948  1.00  0.00           N  
ATOM   1836  CA  ILE   237      40.932  34.813  42.850  1.00  0.00           C  
ATOM   1837  CB  ILE   237      40.185  35.898  42.031  1.00  0.00           C  
ATOM   1838  CG2 ILE   237      39.288  36.786  42.910  1.00  0.00           C  
ATOM   1839  CG1 ILE   237      41.129  36.787  41.184  1.00  0.00           C  
ATOM   1840  CD1 ILE   237      41.993  37.792  41.959  1.00  0.00           C  
ATOM   1841  C   ILE   237      40.013  34.145  43.891  1.00  0.00           C  
ATOM   1842  O   ILE   237      40.160  34.410  45.088  1.00  0.00           O  
ATOM   1843  N   MET   238      39.106  33.257  43.462  1.00  0.00           N  
ATOM   1844  CA  MET   238      38.166  32.535  44.336  1.00  0.00           C  
ATOM   1845  CB  MET   238      37.178  31.720  43.488  1.00  0.00           C  
ATOM   1846  CG  MET   238      36.128  32.584  42.791  1.00  0.00           C  
ATOM   1847  SD  MET   238      34.993  31.602  41.776  1.00  0.00           S  
ATOM   1848  CE  MET   238      33.787  32.877  41.339  1.00  0.00           C  
ATOM   1849  C   MET   238      38.868  31.592  45.322  1.00  0.00           C  
ATOM   1850  O   MET   238      38.509  31.560  46.502  1.00  0.00           O  
ATOM   1851  N   GLY   239      39.880  30.846  44.871  1.00  0.00           N  
ATOM   1852  CA  GLY   239      40.685  29.977  45.733  1.00  0.00           C  
ATOM   1853  C   GLY   239      41.456  30.774  46.784  1.00  0.00           C  
ATOM   1854  O   GLY   239      41.413  30.433  47.965  1.00  0.00           O  
ATOM   1855  N   THR   240      42.077  31.887  46.377  1.00  0.00           N  
ATOM   1856  CA  THR   240      42.800  32.798  47.283  1.00  0.00           C  
ATOM   1857  CB  THR   240      43.482  33.931  46.494  1.00  0.00           C  
ATOM   1858  CG2 THR   240      44.342  34.833  47.378  1.00  0.00           C  
ATOM   1859  OG1 THR   240      44.334  33.392  45.512  1.00  0.00           O  
ATOM   1860  C   THR   240      41.872  33.372  48.361  1.00  0.00           C  
ATOM   1861  O   THR   240      42.203  33.313  49.546  1.00  0.00           O  
ATOM   1862  N   PHE   241      40.675  33.841  47.981  1.00  0.00           N  
ATOM   1863  CA  PHE   241      39.652  34.329  48.916  1.00  0.00           C  
ATOM   1864  CB  PHE   241      38.441  34.847  48.115  1.00  0.00           C  
ATOM   1865  CG  PHE   241      37.263  35.297  48.966  1.00  0.00           C  
ATOM   1866  CD1 PHE   241      37.182  36.632  49.403  1.00  0.00           C  
ATOM   1867  CE1 PHE   241      36.107  37.056  50.203  1.00  0.00           C  
ATOM   1868  CZ  PHE   241      35.113  36.141  50.585  1.00  0.00           C  
ATOM   1869  CE2 PHE   241      35.183  34.806  50.147  1.00  0.00           C  
ATOM   1870  CD2 PHE   241      36.251  34.387  49.331  1.00  0.00           C  
ATOM   1871  C   PHE   241      39.227  33.233  49.904  1.00  0.00           C  
ATOM   1872  O   PHE   241      39.237  33.442  51.118  1.00  0.00           O  
ATOM   1873  N   THR   242      38.904  32.045  49.384  1.00  0.00           N  
ATOM   1874  CA  THR   242      38.400  30.909  50.169  1.00  0.00           C  
ATOM   1875  CB  THR   242      38.010  29.742  49.245  1.00  0.00           C  
ATOM   1876  CG2 THR   242      37.412  28.556  50.001  1.00  0.00           C  
ATOM   1877  OG1 THR   242      37.036  30.165  48.320  1.00  0.00           O  
ATOM   1878  C   THR   242      39.419  30.444  51.210  1.00  0.00           C  
ATOM   1879  O   THR   242      39.074  30.300  52.383  1.00  0.00           O  
ATOM   1880  N   LEU   243      40.682  30.260  50.805  1.00  0.00           N  
ATOM   1881  CA  LEU   243      41.768  29.822  51.689  1.00  0.00           C  
ATOM   1882  CB  LEU   243      43.014  29.505  50.838  1.00  0.00           C  
ATOM   1883  CG  LEU   243      42.878  28.242  49.962  1.00  0.00           C  
ATOM   1884  CD1 LEU   243      43.985  28.216  48.910  1.00  0.00           C  
ATOM   1885  CD2 LEU   243      42.981  26.957  50.788  1.00  0.00           C  
ATOM   1886  C   LEU   243      42.103  30.855  52.776  1.00  0.00           C  
ATOM   1887  O   LEU   243      42.450  30.464  53.889  1.00  0.00           O  
ATOM   1888  N   CYS   244      41.985  32.156  52.487  1.00  0.00           N  
ATOM   1889  CA  CYS   244      42.271  33.208  53.467  1.00  0.00           C  
ATOM   1890  CB  CYS   244      42.648  34.502  52.736  1.00  0.00           C  
ATOM   1891  SG  CYS   244      44.179  34.248  51.792  1.00  0.00           S  
ATOM   1892  C   CYS   244      41.127  33.449  54.466  1.00  0.00           C  
ATOM   1893  O   CYS   244      41.402  33.752  55.627  1.00  0.00           O  
ATOM   1894  N   TRP   245      39.859  33.325  54.056  1.00  0.00           N  
ATOM   1895  CA  TRP   245      38.707  33.611  54.927  1.00  0.00           C  
ATOM   1896  CB  TRP   245      37.609  34.304  54.117  1.00  0.00           C  
ATOM   1897  CG  TRP   245      37.834  35.768  53.918  1.00  0.00           C  
ATOM   1898  CD1 TRP   245      38.098  36.378  52.744  1.00  0.00           C  
ATOM   1899  NE1 TRP   245      38.194  37.743  52.941  1.00  0.00           N  
ATOM   1900  CE2 TRP   245      38.017  38.077  54.267  1.00  0.00           C  
ATOM   1901  CZ2 TRP   245      38.014  39.295  54.959  1.00  0.00           C  
ATOM   1902  CH2 TRP   245      37.826  39.296  56.352  1.00  0.00           C  
ATOM   1903  CZ3 TRP   245      37.629  38.080  57.031  1.00  0.00           C  
ATOM   1904  CE3 TRP   245      37.608  36.863  56.322  1.00  0.00           C  
ATOM   1905  CD2 TRP   245      37.803  36.829  54.922  1.00  0.00           C  
ATOM   1906  C   TRP   245      38.145  32.405  55.689  1.00  0.00           C  
ATOM   1907  O   TRP   245      37.665  32.583  56.810  1.00  0.00           O  
ATOM   1908  N   LEU   246      38.208  31.184  55.141  1.00  0.00           N  
ATOM   1909  CA  LEU   246      37.672  29.995  55.820  1.00  0.00           C  
ATOM   1910  CB  LEU   246      37.794  28.770  54.886  1.00  0.00           C  
ATOM   1911  CG  LEU   246      37.319  27.433  55.487  1.00  0.00           C  
ATOM   1912  CD1 LEU   246      35.827  27.436  55.823  1.00  0.00           C  
ATOM   1913  CD2 LEU   246      37.573  26.301  54.490  1.00  0.00           C  
ATOM   1914  C   LEU   246      38.266  29.768  57.232  1.00  0.00           C  
ATOM   1915  O   LEU   246      37.485  29.489  58.143  1.00  0.00           O  
ATOM   1916  N   PRO   247      39.583  29.946  57.483  1.00  0.00           N  
ATOM   1917  CD  PRO   247      40.660  30.103  56.514  1.00  0.00           C  
ATOM   1918  CG  PRO   247      41.915  29.599  57.218  1.00  0.00           C  
ATOM   1919  CB  PRO   247      41.656  30.057  58.649  1.00  0.00           C  
ATOM   1920  CA  PRO   247      40.149  29.829  58.830  1.00  0.00           C  
ATOM   1921  C   PRO   247      39.520  30.796  59.851  1.00  0.00           C  
ATOM   1922  O   PRO   247      39.132  30.366  60.940  1.00  0.00           O  
ATOM   1923  N   PHE   248      39.342  32.074  59.489  1.00  0.00           N  
ATOM   1924  CA  PHE   248      38.642  33.073  60.307  1.00  0.00           C  
ATOM   1925  CB  PHE   248      38.712  34.449  59.618  1.00  0.00           C  
ATOM   1926  CG  PHE   248      37.878  35.528  60.284  1.00  0.00           C  
ATOM   1927  CD1 PHE   248      38.403  36.261  61.366  1.00  0.00           C  
ATOM   1928  CE1 PHE   248      37.613  37.230  62.010  1.00  0.00           C  
ATOM   1929  CZ  PHE   248      36.294  37.461  61.579  1.00  0.00           C  
ATOM   1930  CE2 PHE   248      35.775  36.746  60.487  1.00  0.00           C  
ATOM   1931  CD2 PHE   248      36.566  35.783  59.839  1.00  0.00           C  
ATOM   1932  C   PHE   248      37.190  32.669  60.608  1.00  0.00           C  
ATOM   1933  O   PHE   248      36.780  32.664  61.771  1.00  0.00           O  
ATOM   1934  N   PHE   249      36.411  32.283  59.591  1.00  0.00           N  
ATOM   1935  CA  PHE   249      35.004  31.907  59.781  1.00  0.00           C  
ATOM   1936  CB  PHE   249      34.249  31.975  58.447  1.00  0.00           C  
ATOM   1937  CG  PHE   249      33.995  33.396  57.983  1.00  0.00           C  
ATOM   1938  CD1 PHE   249      33.116  34.224  58.708  1.00  0.00           C  
ATOM   1939  CE1 PHE   249      32.878  35.546  58.292  1.00  0.00           C  
ATOM   1940  CZ  PHE   249      33.524  36.046  57.148  1.00  0.00           C  
ATOM   1941  CE2 PHE   249      34.401  35.223  56.421  1.00  0.00           C  
ATOM   1942  CD2 PHE   249      34.633  33.901  56.837  1.00  0.00           C  
ATOM   1943  C   PHE   249      34.796  30.560  60.494  1.00  0.00           C  
ATOM   1944  O   PHE   249      33.688  30.302  60.972  1.00  0.00           O  
ATOM   1945  N   ILE   250      35.821  29.709  60.614  1.00  0.00           N  
ATOM   1946  CA  ILE   250      35.799  28.563  61.537  1.00  0.00           C  
ATOM   1947  CB  ILE   250      36.817  27.474  61.120  1.00  0.00           C  
ATOM   1948  CG2 ILE   250      36.969  26.399  62.216  1.00  0.00           C  
ATOM   1949  CG1 ILE   250      36.368  26.801  59.801  1.00  0.00           C  
ATOM   1950  CD1 ILE   250      37.479  25.997  59.111  1.00  0.00           C  
ATOM   1951  C   ILE   250      36.003  29.053  62.977  1.00  0.00           C  
ATOM   1952  O   ILE   250      35.146  28.806  63.832  1.00  0.00           O  
ATOM   1953  N   VAL   251      37.096  29.778  63.268  1.00  0.00           N  
ATOM   1954  CA  VAL   251      37.391  30.197  64.656  1.00  0.00           C  
ATOM   1955  CB  VAL   251      38.810  30.756  64.866  1.00  0.00           C  
ATOM   1956  CG1 VAL   251      39.877  29.727  64.476  1.00  0.00           C  
ATOM   1957  CG2 VAL   251      39.075  32.082  64.149  1.00  0.00           C  
ATOM   1958  C   VAL   251      36.349  31.163  65.223  1.00  0.00           C  
ATOM   1959  O   VAL   251      36.086  31.104  66.418  1.00  0.00           O  
ATOM   1960  N   ASN   252      35.694  31.977  64.390  1.00  0.00           N  
ATOM   1961  CA  ASN   252      34.586  32.853  64.786  1.00  0.00           C  
ATOM   1962  CB  ASN   252      34.113  33.576  63.511  1.00  0.00           C  
ATOM   1963  CG  ASN   252      32.876  34.433  63.712  1.00  0.00           C  
ATOM   1964  OD1 ASN   252      31.766  34.047  63.369  1.00  0.00           O  
ATOM   1965  ND2 ASN   252      33.025  35.626  64.231  1.00  0.00           N  
ATOM   1966  C   ASN   252      33.439  32.082  65.473  1.00  0.00           C  
ATOM   1967  O   ASN   252      32.944  32.508  66.516  1.00  0.00           O  
ATOM   1968  N   ILE   253      33.053  30.926  64.920  1.00  0.00           N  
ATOM   1969  CA  ILE   253      31.985  30.070  65.465  1.00  0.00           C  
ATOM   1970  CB  ILE   253      31.356  29.236  64.320  1.00  0.00           C  
ATOM   1971  CG2 ILE   253      30.448  28.108  64.850  1.00  0.00           C  
ATOM   1972  CG1 ILE   253      30.565  30.192  63.390  1.00  0.00           C  
ATOM   1973  CD1 ILE   253      29.995  29.535  62.128  1.00  0.00           C  
ATOM   1974  C   ILE   253      32.492  29.218  66.640  1.00  0.00           C  
ATOM   1975  O   ILE   253      31.777  29.040  67.625  1.00  0.00           O  
ATOM   1976  N   VAL   254      33.737  28.727  66.588  1.00  0.00           N  
ATOM   1977  CA  VAL   254      34.351  27.975  67.702  1.00  0.00           C  
ATOM   1978  CB  VAL   254      35.704  27.374  67.259  1.00  0.00           C  
ATOM   1979  CG1 VAL   254      36.477  26.715  68.406  1.00  0.00           C  
ATOM   1980  CG2 VAL   254      35.502  26.303  66.180  1.00  0.00           C  
ATOM   1981  C   VAL   254      34.516  28.847  68.956  1.00  0.00           C  
ATOM   1982  O   VAL   254      34.237  28.395  70.070  1.00  0.00           O  
ATOM   1983  N   HIE   255      34.938  30.103  68.785  1.00  0.00           N  
ATOM   1984  CA  HIE   255      35.242  31.038  69.871  1.00  0.00           C  
ATOM   1985  CB  HIE   255      35.917  32.290  69.294  1.00  0.00           C  
ATOM   1986  CG  HIE   255      36.171  33.335  70.346  1.00  0.00           C  
ATOM   1987  ND1 HIE   255      36.983  33.164  71.467  1.00  0.00           N  
ATOM   1988  CE1 HIE   255      36.844  34.290  72.185  1.00  0.00           C  
ATOM   1989  NE2 HIE   255      35.986  35.132  71.585  1.00  0.00           N  
ATOM   1990  CD2 HIE   255      35.549  34.546  70.420  1.00  0.00           C  
ATOM   1991  C   HIE   255      34.022  31.429  70.708  1.00  0.00           C  
ATOM   1992  O   HIE   255      34.152  31.553  71.922  1.00  0.00           O  
ATOM   1993  N   VAL   256      32.835  31.586  70.112  1.00  0.00           N  
ATOM   1994  CA  VAL   256      31.599  31.854  70.880  1.00  0.00           C  
ATOM   1995  CB  VAL   256      30.491  32.489  70.017  1.00  0.00           C  
ATOM   1996  CG1 VAL   256      30.915  33.877  69.520  1.00  0.00           C  
ATOM   1997  CG2 VAL   256      30.073  31.624  68.822  1.00  0.00           C  
ATOM   1998  C   VAL   256      31.071  30.622  71.632  1.00  0.00           C  
ATOM   1999  O   VAL   256      30.139  30.746  72.430  1.00  0.00           O  
ATOM   2000  N   ILE   257      31.640  29.431  71.403  1.00  0.00           N  
ATOM   2001  CA  ILE   257      31.274  28.198  72.115  1.00  0.00           C  
ATOM   2002  CB  ILE   257      31.046  27.024  71.132  1.00  0.00           C  
ATOM   2003  CG2 ILE   257      30.726  25.733  71.910  1.00  0.00           C  
ATOM   2004  CG1 ILE   257      29.886  27.365  70.163  1.00  0.00           C  
ATOM   2005  CD1 ILE   257      29.625  26.328  69.062  1.00  0.00           C  
ATOM   2006  C   ILE   257      32.275  27.883  73.234  1.00  0.00           C  
ATOM   2007  O   ILE   257      31.852  27.776  74.381  1.00  0.00           O  
ATOM   2008  N   GLN   258      33.580  27.761  72.965  1.00  0.00           N  
ATOM   2009  CA  GLN   258      34.546  27.261  73.963  1.00  0.00           C  
ATOM   2010  CB  GLN   258      35.480  26.234  73.304  1.00  0.00           C  
ATOM   2011  CG  GLN   258      34.770  24.915  72.942  1.00  0.00           C  
ATOM   2012  CD  GLN   258      34.213  24.186  74.165  1.00  0.00           C  
ATOM   2013  OE1 GLN   258      34.716  24.305  75.275  1.00  0.00           O  
ATOM   2014  NE2 GLN   258      33.150  23.429  74.023  1.00  0.00           N  
ATOM   2015  C   GLN   258      35.337  28.353  74.714  1.00  0.00           C  
ATOM   2016  O   GLN   258      36.064  29.145  74.106  1.00  0.00           O  
ATOM   2017  N   ASP   259      35.246  28.353  76.054  1.00  0.00           N  
ATOM   2018  CA  ASP   259      35.953  29.297  76.935  1.00  0.00           C  
ATOM   2019  CB  ASP   259      35.383  29.298  78.376  1.00  0.00           C  
ATOM   2020  CG  ASP   259      34.001  29.952  78.574  1.00  0.00           C  
ATOM   2021  OD1 ASP   259      33.303  30.284  77.591  1.00  0.00           O  
ATOM   2022  OD2 ASP   259      33.611  30.205  79.742  1.00  0.00           O1-
ATOM   2023  C   ASP   259      37.474  29.030  76.953  1.00  0.00           C  
ATOM   2024  O   ASP   259      37.926  27.886  77.100  1.00  0.00           O  
ATOM   2025  N   ASN   260      38.267  30.103  76.825  1.00  0.00           N  
ATOM   2026  CA  ASN   260      39.740  30.113  76.754  1.00  0.00           C  
ATOM   2027  CB  ASN   260      40.361  29.884  78.158  1.00  0.00           C  
ATOM   2028  CG  ASN   260      40.319  31.095  79.079  1.00  0.00           C  
ATOM   2029  OD1 ASN   260      39.628  32.082  78.863  1.00  0.00           O  
ATOM   2030  ND2 ASN   260      41.088  31.083  80.140  1.00  0.00           N  
ATOM   2031  C   ASN   260      40.360  29.246  75.628  1.00  0.00           C  
ATOM   2032  O   ASN   260      41.553  28.936  75.681  1.00  0.00           O  
ATOM   2033  N   LEU   261      39.604  28.836  74.600  1.00  0.00           N  
ATOM   2034  CA  LEU   261      40.138  28.003  73.510  1.00  0.00           C  
ATOM   2035  CB  LEU   261      39.007  27.158  72.895  1.00  0.00           C  
ATOM   2036  CG  LEU   261      39.472  26.180  71.794  1.00  0.00           C  
ATOM   2037  CD1 LEU   261      40.501  25.164  72.292  1.00  0.00           C  
ATOM   2038  CD2 LEU   261      38.284  25.377  71.267  1.00  0.00           C  
ATOM   2039  C   LEU   261      40.908  28.809  72.451  1.00  0.00           C  
ATOM   2040  O   LEU   261      42.004  28.411  72.061  1.00  0.00           O  
ATOM   2041  N   ILE   262      40.363  29.935  71.983  1.00  0.00           N  
ATOM   2042  CA  ILE   262      40.957  30.755  70.914  1.00  0.00           C  
ATOM   2043  CB  ILE   262      39.885  31.148  69.870  1.00  0.00           C  
ATOM   2044  CG2 ILE   262      40.497  32.012  68.752  1.00  0.00           C  
ATOM   2045  CG1 ILE   262      39.142  29.930  69.264  1.00  0.00           C  
ATOM   2046  CD1 ILE   262      40.022  28.892  68.550  1.00  0.00           C  
ATOM   2047  C   ILE   262      41.679  31.972  71.510  1.00  0.00           C  
ATOM   2048  O   ILE   262      41.060  32.815  72.168  1.00  0.00           O  
ATOM   2049  N   ARG   263      42.995  32.076  71.273  1.00  0.00           N  
ATOM   2050  CA  ARG   263      43.837  33.174  71.778  1.00  0.00           C  
ATOM   2051  CB  ARG   263      45.332  32.802  71.709  1.00  0.00           C  
ATOM   2052  CG  ARG   263      45.730  31.494  72.418  1.00  0.00           C  
ATOM   2053  CD  ARG   263      45.514  31.496  73.938  1.00  0.00           C  
ATOM   2054  NE  ARG   263      45.979  30.232  74.548  1.00  0.00           N  
ATOM   2055  CZ  ARG   263      45.339  29.077  74.546  1.00  0.00           C  
ATOM   2056  NH1 ARG   263      44.199  28.883  73.961  1.00  0.00           N1+
ATOM   2057  NH2 ARG   263      45.828  28.038  75.140  1.00  0.00           N  
ATOM   2058  C   ARG   263      43.566  34.475  71.011  1.00  0.00           C  
ATOM   2059  O   ARG   263      43.546  34.480  69.777  1.00  0.00           O  
ATOM   2060  N   LYS   264      43.420  35.590  71.733  1.00  0.00           N  
ATOM   2061  CA  LYS   264      43.012  36.906  71.200  1.00  0.00           C  
ATOM   2062  CB  LYS   264      43.003  37.906  72.371  1.00  0.00           C  
ATOM   2063  CG  LYS   264      42.218  39.195  72.078  1.00  0.00           C  
ATOM   2064  CD  LYS   264      42.180  40.088  73.329  1.00  0.00           C  
ATOM   2065  CE  LYS   264      41.290  41.316  73.114  1.00  0.00           C  
ATOM   2066  NZ  LYS   264      41.257  42.167  74.327  1.00  0.00           N1+
ATOM   2067  C   LYS   264      43.873  37.385  70.022  1.00  0.00           C  
ATOM   2068  O   LYS   264      43.329  37.794  68.994  1.00  0.00           O  
ATOM   2069  N   GLU   265      45.200  37.266  70.123  1.00  0.00           N  
ATOM   2070  CA  GLU   265      46.147  37.627  69.056  1.00  0.00           C  
ATOM   2071  CB  GLU   265      47.588  37.740  69.600  1.00  0.00           C  
ATOM   2072  CG  GLU   265      48.254  36.447  70.121  1.00  0.00           C  
ATOM   2073  CD  GLU   265      48.044  36.201  71.619  1.00  0.00           C  
ATOM   2074  OE1 GLU   265      46.996  36.624  72.166  1.00  0.00           O  
ATOM   2075  OE2 GLU   265      48.939  35.604  72.267  1.00  0.00           O1-
ATOM   2076  C   GLU   265      46.104  36.687  67.839  1.00  0.00           C  
ATOM   2077  O   GLU   265      46.373  37.128  66.725  1.00  0.00           O  
ATOM   2078  N   VAL   266      45.735  35.411  68.017  1.00  0.00           N  
ATOM   2079  CA  VAL   266      45.590  34.453  66.906  1.00  0.00           C  
ATOM   2080  CB  VAL   266      45.660  32.994  67.406  1.00  0.00           C  
ATOM   2081  CG1 VAL   266      45.452  31.977  66.275  1.00  0.00           C  
ATOM   2082  CG2 VAL   266      47.030  32.701  68.036  1.00  0.00           C  
ATOM   2083  C   VAL   266      44.300  34.732  66.131  1.00  0.00           C  
ATOM   2084  O   VAL   266      44.292  34.668  64.904  1.00  0.00           O  
ATOM   2085  N   TYR   267      43.227  35.130  66.818  1.00  0.00           N  
ATOM   2086  CA  TYR   267      41.998  35.598  66.171  1.00  0.00           C  
ATOM   2087  CB  TYR   267      40.913  35.747  67.248  1.00  0.00           C  
ATOM   2088  CG  TYR   267      39.465  35.926  66.811  1.00  0.00           C  
ATOM   2089  CD1 TYR   267      38.531  36.323  67.787  1.00  0.00           C  
ATOM   2090  CE1 TYR   267      37.171  36.460  67.464  1.00  0.00           C  
ATOM   2091  CZ  TYR   267      36.724  36.191  66.154  1.00  0.00           C  
ATOM   2092  OH  TYR   267      35.412  36.336  65.833  1.00  0.00           O  
ATOM   2093  CE2 TYR   267      37.651  35.779  65.174  1.00  0.00           C  
ATOM   2094  CD2 TYR   267      39.017  35.654  65.498  1.00  0.00           C  
ATOM   2095  C   TYR   267      42.236  36.899  65.375  1.00  0.00           C  
ATOM   2096  O   TYR   267      41.783  37.007  64.234  1.00  0.00           O  
ATOM   2097  N   ILE   268      43.038  37.832  65.914  1.00  0.00           N  
ATOM   2098  CA  ILE   268      43.500  39.034  65.192  1.00  0.00           C  
ATOM   2099  CB  ILE   268      44.252  40.005  66.141  1.00  0.00           C  
ATOM   2100  CG2 ILE   268      44.968  41.138  65.382  1.00  0.00           C  
ATOM   2101  CG1 ILE   268      43.269  40.627  67.157  1.00  0.00           C  
ATOM   2102  CD1 ILE   268      43.940  41.282  68.372  1.00  0.00           C  
ATOM   2103  C   ILE   268      44.347  38.647  63.970  1.00  0.00           C  
ATOM   2104  O   ILE   268      44.080  39.142  62.878  1.00  0.00           O  
ATOM   2105  N   LEU   269      45.317  37.733  64.103  1.00  0.00           N  
ATOM   2106  CA  LEU   269      46.119  37.229  62.977  1.00  0.00           C  
ATOM   2107  CB  LEU   269      47.114  36.177  63.505  1.00  0.00           C  
ATOM   2108  CG  LEU   269      47.899  35.404  62.425  1.00  0.00           C  
ATOM   2109  CD1 LEU   269      48.913  36.289  61.703  1.00  0.00           C  
ATOM   2110  CD2 LEU   269      48.625  34.231  63.081  1.00  0.00           C  
ATOM   2111  C   LEU   269      45.235  36.658  61.855  1.00  0.00           C  
ATOM   2112  O   LEU   269      45.442  36.980  60.688  1.00  0.00           O  
ATOM   2113  N   LEU   270      44.231  35.848  62.196  1.00  0.00           N  
ATOM   2114  CA  LEU   270      43.295  35.267  61.229  1.00  0.00           C  
ATOM   2115  CB  LEU   270      42.476  34.168  61.933  1.00  0.00           C  
ATOM   2116  CG  LEU   270      43.332  32.933  62.291  1.00  0.00           C  
ATOM   2117  CD1 LEU   270      42.637  32.068  63.339  1.00  0.00           C  
ATOM   2118  CD2 LEU   270      43.568  32.045  61.072  1.00  0.00           C  
ATOM   2119  C   LEU   270      42.414  36.334  60.550  1.00  0.00           C  
ATOM   2120  O   LEU   270      42.143  36.222  59.353  1.00  0.00           O  
ATOM   2121  N   ASN   271      42.035  37.401  61.262  1.00  0.00           N  
ATOM   2122  CA  ASN   271      41.377  38.572  60.671  1.00  0.00           C  
ATOM   2123  CB  ASN   271      40.828  39.450  61.811  1.00  0.00           C  
ATOM   2124  CG  ASN   271      39.852  40.510  61.328  1.00  0.00           C  
ATOM   2125  OD1 ASN   271      39.052  40.302  60.427  1.00  0.00           O  
ATOM   2126  ND2 ASN   271      39.845  41.666  61.943  1.00  0.00           N  
ATOM   2127  C   ASN   271      42.320  39.353  59.726  1.00  0.00           C  
ATOM   2128  O   ASN   271      41.917  39.735  58.632  1.00  0.00           O  
ATOM   2129  N   TRP   272      43.597  39.516  60.087  1.00  0.00           N  
ATOM   2130  CA  TRP   272      44.627  40.136  59.235  1.00  0.00           C  
ATOM   2131  CB  TRP   272      45.861  40.475  60.083  1.00  0.00           C  
ATOM   2132  CG  TRP   272      45.785  41.825  60.727  1.00  0.00           C  
ATOM   2133  CD1 TRP   272      45.042  42.142  61.809  1.00  0.00           C  
ATOM   2134  NE1 TRP   272      45.095  43.499  62.040  1.00  0.00           N  
ATOM   2135  CE2 TRP   272      45.871  44.140  61.097  1.00  0.00           C  
ATOM   2136  CZ2 TRP   272      46.173  45.488  60.859  1.00  0.00           C  
ATOM   2137  CH2 TRP   272      46.968  45.824  59.749  1.00  0.00           C  
ATOM   2138  CZ3 TRP   272      47.456  44.815  58.901  1.00  0.00           C  
ATOM   2139  CE3 TRP   272      47.144  43.463  59.148  1.00  0.00           C  
ATOM   2140  CD2 TRP   272      46.337  43.091  60.247  1.00  0.00           C  
ATOM   2141  C   TRP   272      44.993  39.294  58.001  1.00  0.00           C  
ATOM   2142  O   TRP   272      45.304  39.860  56.954  1.00  0.00           O  
ATOM   2143  N   ILE   273      44.881  37.966  58.059  1.00  0.00           N  
ATOM   2144  CA  ILE   273      44.921  37.095  56.868  1.00  0.00           C  
ATOM   2145  CB  ILE   273      45.082  35.616  57.301  1.00  0.00           C  
ATOM   2146  CG2 ILE   273      44.869  34.645  56.125  1.00  0.00           C  
ATOM   2147  CG1 ILE   273      46.491  35.403  57.907  1.00  0.00           C  
ATOM   2148  CD1 ILE   273      46.639  34.115  58.725  1.00  0.00           C  
ATOM   2149  C   ILE   273      43.690  37.354  55.971  1.00  0.00           C  
ATOM   2150  O   ILE   273      43.805  37.396  54.742  1.00  0.00           O  
ATOM   2151  N   GLY   274      42.533  37.639  56.580  1.00  0.00           N  
ATOM   2152  CA  GLY   274      41.347  38.182  55.908  1.00  0.00           C  
ATOM   2153  C   GLY   274      41.572  39.562  55.267  1.00  0.00           C  
ATOM   2154  O   GLY   274      41.048  39.816  54.183  1.00  0.00           O  
ATOM   2155  N   TYR   275      42.404  40.433  55.851  1.00  0.00           N  
ATOM   2156  CA  TYR   275      42.813  41.698  55.221  1.00  0.00           C  
ATOM   2157  CB  TYR   275      43.472  42.662  56.229  1.00  0.00           C  
ATOM   2158  CG  TYR   275      42.714  43.128  57.465  1.00  0.00           C  
ATOM   2159  CD1 TYR   275      41.335  42.902  57.655  1.00  0.00           C  
ATOM   2160  CE1 TYR   275      40.694  43.377  58.818  1.00  0.00           C  
ATOM   2161  CZ  TYR   275      41.423  44.101  59.790  1.00  0.00           C  
ATOM   2162  OH  TYR   275      40.825  44.577  60.917  1.00  0.00           O  
ATOM   2163  CE2 TYR   275      42.791  44.353  59.582  1.00  0.00           C  
ATOM   2164  CD2 TYR   275      43.433  43.858  58.433  1.00  0.00           C  
ATOM   2165  C   TYR   275      43.788  41.484  54.046  1.00  0.00           C  
ATOM   2166  O   TYR   275      43.572  42.007  52.955  1.00  0.00           O  
ATOM   2167  N   VAL   276      44.891  40.751  54.253  1.00  0.00           N  
ATOM   2168  CA  VAL   276      46.084  40.838  53.382  1.00  0.00           C  
ATOM   2169  CB  VAL   276      47.290  40.146  54.056  1.00  0.00           C  
ATOM   2170  CG1 VAL   276      47.251  38.617  53.955  1.00  0.00           C  
ATOM   2171  CG2 VAL   276      48.622  40.634  53.473  1.00  0.00           C  
ATOM   2172  C   VAL   276      45.855  40.348  51.945  1.00  0.00           C  
ATOM   2173  O   VAL   276      46.475  40.864  51.016  1.00  0.00           O  
ATOM   2174  N   ASN   277      44.920  39.415  51.725  1.00  0.00           N  
ATOM   2175  CA  ASN   277      44.575  38.921  50.383  1.00  0.00           C  
ATOM   2176  CB  ASN   277      43.593  37.742  50.492  1.00  0.00           C  
ATOM   2177  CG  ASN   277      42.272  38.106  51.137  1.00  0.00           C  
ATOM   2178  OD1 ASN   277      41.354  38.591  50.492  1.00  0.00           O  
ATOM   2179  ND2 ASN   277      42.136  37.912  52.426  1.00  0.00           N  
ATOM   2180  C   ASN   277      44.069  40.036  49.441  1.00  0.00           C  
ATOM   2181  O   ASN   277      44.310  39.966  48.235  1.00  0.00           O  
ATOM   2182  N   SER   278      43.500  41.118  49.984  1.00  0.00           N  
ATOM   2183  CA  SER   278      43.118  42.323  49.236  1.00  0.00           C  
ATOM   2184  CB  SER   278      42.490  43.328  50.209  1.00  0.00           C  
ATOM   2185  OG  SER   278      41.300  42.797  50.757  1.00  0.00           O  
ATOM   2186  C   SER   278      44.284  43.006  48.505  1.00  0.00           C  
ATOM   2187  O   SER   278      44.057  43.724  47.532  1.00  0.00           O  
ATOM   2188  N   GLY   279      45.531  42.786  48.943  1.00  0.00           N  
ATOM   2189  CA  GLY   279      46.740  43.261  48.260  1.00  0.00           C  
ATOM   2190  C   GLY   279      47.286  42.284  47.213  1.00  0.00           C  
ATOM   2191  O   GLY   279      48.016  42.700  46.315  1.00  0.00           O  
ATOM   2192  N   PHE   280      46.915  41.000  47.282  1.00  0.00           N  
ATOM   2193  CA  PHE   280      47.319  39.979  46.309  1.00  0.00           C  
ATOM   2194  CB  PHE   280      47.403  38.604  46.990  1.00  0.00           C  
ATOM   2195  CG  PHE   280      48.646  38.425  47.842  1.00  0.00           C  
ATOM   2196  CD1 PHE   280      49.849  38.014  47.235  1.00  0.00           C  
ATOM   2197  CE1 PHE   280      51.010  37.835  48.008  1.00  0.00           C  
ATOM   2198  CZ  PHE   280      50.973  38.064  49.395  1.00  0.00           C  
ATOM   2199  CE2 PHE   280      49.777  38.481  50.003  1.00  0.00           C  
ATOM   2200  CD2 PHE   280      48.617  38.666  49.229  1.00  0.00           C  
ATOM   2201  C   PHE   280      46.422  39.934  45.062  1.00  0.00           C  
ATOM   2202  O   PHE   280      46.926  39.589  43.995  1.00  0.00           O  
ATOM   2203  N   ASN   281      45.143  40.330  45.137  1.00  0.00           N  
ATOM   2204  CA  ASN   281      44.261  40.371  43.957  1.00  0.00           C  
ATOM   2205  CB  ASN   281      42.830  40.803  44.349  1.00  0.00           C  
ATOM   2206  CG  ASN   281      42.144  39.844  45.306  1.00  0.00           C  
ATOM   2207  OD1 ASN   281      42.305  38.632  45.237  1.00  0.00           O  
ATOM   2208  ND2 ASN   281      41.364  40.349  46.230  1.00  0.00           N  
ATOM   2209  C   ASN   281      44.856  41.189  42.779  1.00  0.00           C  
ATOM   2210  O   ASN   281      44.930  40.649  41.674  1.00  0.00           O  
ATOM   2211  N   PRO   282      45.404  42.411  42.976  1.00  0.00           N  
ATOM   2212  CD  PRO   282      45.237  43.266  44.143  1.00  0.00           C  
ATOM   2213  CG  PRO   282      45.530  44.679  43.664  1.00  0.00           C  
ATOM   2214  CB  PRO   282      46.591  44.445  42.592  1.00  0.00           C  
ATOM   2215  CA  PRO   282      46.135  43.141  41.929  1.00  0.00           C  
ATOM   2216  C   PRO   282      47.326  42.384  41.316  1.00  0.00           C  
ATOM   2217  O   PRO   282      47.563  42.487  40.111  1.00  0.00           O  
ATOM   2218  N   LEU   283      48.066  41.599  42.109  1.00  0.00           N  
ATOM   2219  CA  LEU   283      49.184  40.782  41.618  1.00  0.00           C  
ATOM   2220  CB  LEU   283      50.072  40.382  42.812  1.00  0.00           C  
ATOM   2221  CG  LEU   283      51.369  39.639  42.429  1.00  0.00           C  
ATOM   2222  CD1 LEU   283      52.335  40.532  41.645  1.00  0.00           C  
ATOM   2223  CD2 LEU   283      52.088  39.169  43.694  1.00  0.00           C  
ATOM   2224  C   LEU   283      48.696  39.567  40.806  1.00  0.00           C  
ATOM   2225  O   LEU   283      49.293  39.237  39.785  1.00  0.00           O  
ATOM   2226  N   ILE   284      47.579  38.952  41.209  1.00  0.00           N  
ATOM   2227  CA  ILE   284      46.902  37.882  40.455  1.00  0.00           C  
ATOM   2228  CB  ILE   284      45.770  37.265  41.313  1.00  0.00           C  
ATOM   2229  CG2 ILE   284      44.869  36.339  40.475  1.00  0.00           C  
ATOM   2230  CG1 ILE   284      46.350  36.492  42.521  1.00  0.00           C  
ATOM   2231  CD1 ILE   284      45.336  36.277  43.654  1.00  0.00           C  
ATOM   2232  C   ILE   284      46.397  38.405  39.099  1.00  0.00           C  
ATOM   2233  O   ILE   284      46.554  37.724  38.082  1.00  0.00           O  
ATOM   2234  N   TYR   285      45.858  39.629  39.044  1.00  0.00           N  
ATOM   2235  CA  TYR   285      45.527  40.283  37.773  1.00  0.00           C  
ATOM   2236  CB  TYR   285      44.667  41.536  38.002  1.00  0.00           C  
ATOM   2237  CG  TYR   285      43.326  41.287  38.675  1.00  0.00           C  
ATOM   2238  CD1 TYR   285      42.445  40.302  38.180  1.00  0.00           C  
ATOM   2239  CE1 TYR   285      41.214  40.065  38.823  1.00  0.00           C  
ATOM   2240  CZ  TYR   285      40.851  40.822  39.957  1.00  0.00           C  
ATOM   2241  OH  TYR   285      39.659  40.604  40.566  1.00  0.00           O  
ATOM   2242  CE2 TYR   285      41.721  41.824  40.437  1.00  0.00           C  
ATOM   2243  CD2 TYR   285      42.949  42.056  39.791  1.00  0.00           C  
ATOM   2244  C   TYR   285      46.774  40.613  36.940  1.00  0.00           C  
ATOM   2245  O   TYR   285      46.740  40.435  35.729  1.00  0.00           O  
ATOM   2246  N   CYS   286      47.907  40.992  37.547  1.00  0.00           N  
ATOM   2247  CA  CYS   286      49.164  41.252  36.822  1.00  0.00           C  
ATOM   2248  CB  CYS   286      50.206  41.793  37.817  1.00  0.00           C  
ATOM   2249  SG  CYS   286      51.636  42.470  36.920  1.00  0.00           S  
ATOM   2250  C   CYS   286      49.712  40.029  36.045  1.00  0.00           C  
ATOM   2251  O   CYS   286      50.577  40.194  35.183  1.00  0.00           O  
ATOM   2252  N   ARG   287      49.229  38.810  36.329  1.00  0.00           N  
ATOM   2253  CA  ARG   287      49.546  37.579  35.577  1.00  0.00           C  
ATOM   2254  CB  ARG   287      49.327  36.389  36.531  1.00  0.00           C  
ATOM   2255  CG  ARG   287      50.006  35.099  36.057  1.00  0.00           C  
ATOM   2256  CD  ARG   287      49.873  33.992  37.111  1.00  0.00           C  
ATOM   2257  NE  ARG   287      50.703  32.825  36.771  1.00  0.00           N  
ATOM   2258  CZ  ARG   287      50.419  31.840  35.941  1.00  0.00           C  
ATOM   2259  NH1 ARG   287      49.259  31.694  35.375  1.00  0.00           N1+
ATOM   2260  NH2 ARG   287      51.336  30.968  35.649  1.00  0.00           N  
ATOM   2261  C   ARG   287      48.752  37.444  34.262  1.00  0.00           C  
ATOM   2262  O   ARG   287      49.213  36.778  33.329  1.00  0.00           O  
ATOM   2263  N   SER   288      47.587  38.096  34.165  1.00  0.00           N  
ATOM   2264  CA  SER   288      46.807  38.228  32.925  1.00  0.00           C  
ATOM   2265  CB  SER   288      45.380  38.713  33.225  1.00  0.00           C  
ATOM   2266  OG  SER   288      44.718  39.107  32.036  1.00  0.00           O  
ATOM   2267  C   SER   288      47.487  39.216  31.966  1.00  0.00           C  
ATOM   2268  O   SER   288      47.763  40.349  32.379  1.00  0.00           O  
ATOM   2269  N   PRO   289      47.715  38.860  30.684  1.00  0.00           N  
ATOM   2270  CD  PRO   289      47.546  37.534  30.101  1.00  0.00           C  
ATOM   2271  CG  PRO   289      48.358  37.540  28.807  1.00  0.00           C  
ATOM   2272  CB  PRO   289      48.265  38.999  28.374  1.00  0.00           C  
ATOM   2273  CA  PRO   289      48.296  39.771  29.697  1.00  0.00           C  
ATOM   2274  C   PRO   289      47.554  41.107  29.557  1.00  0.00           C  
ATOM   2275  O   PRO   289      48.178  42.125  29.247  1.00  0.00           O  
ATOM   2276  N   ASP   290      46.233  41.129  29.763  1.00  0.00           N  
ATOM   2277  CA  ASP   290      45.400  42.323  29.585  1.00  0.00           C  
ATOM   2278  CB  ASP   290      43.892  41.990  29.639  1.00  0.00           C  
ATOM   2279  CG  ASP   290      43.377  40.865  28.728  1.00  0.00           C  
ATOM   2280  OD1 ASP   290      42.151  40.828  28.479  1.00  0.00           O  
ATOM   2281  OD2 ASP   290      44.135  39.973  28.285  1.00  0.00           O1-
ATOM   2282  C   ASP   290      45.734  43.398  30.632  1.00  0.00           C  
ATOM   2283  O   ASP   290      46.010  44.554  30.296  1.00  0.00           O  
ATOM   2284  N   PHE   291      45.764  43.007  31.908  1.00  0.00           N  
ATOM   2285  CA  PHE   291      46.126  43.901  33.009  1.00  0.00           C  
ATOM   2286  CB  PHE   291      45.565  43.344  34.321  1.00  0.00           C  
ATOM   2287  CG  PHE   291      44.060  43.516  34.442  1.00  0.00           C  
ATOM   2288  CD1 PHE   291      43.182  42.559  33.896  1.00  0.00           C  
ATOM   2289  CE1 PHE   291      41.791  42.764  33.954  1.00  0.00           C  
ATOM   2290  CZ  PHE   291      41.272  43.916  34.570  1.00  0.00           C  
ATOM   2291  CE2 PHE   291      42.147  44.866  35.128  1.00  0.00           C  
ATOM   2292  CD2 PHE   291      43.537  44.669  35.060  1.00  0.00           C  
ATOM   2293  C   PHE   291      47.638  44.146  33.069  1.00  0.00           C  
ATOM   2294  O   PHE   291      48.051  45.270  33.347  1.00  0.00           O  
ATOM   2295  N   ARG   292      48.470  43.153  32.720  1.00  0.00           N  
ATOM   2296  CA  ARG   292      49.932  43.294  32.616  1.00  0.00           C  
ATOM   2297  CB  ARG   292      50.525  41.946  32.173  1.00  0.00           C  
ATOM   2298  CG  ARG   292      52.055  41.949  32.147  1.00  0.00           C  
ATOM   2299  CD  ARG   292      52.602  40.551  31.844  1.00  0.00           C  
ATOM   2300  NE  ARG   292      54.075  40.575  31.754  1.00  0.00           N  
ATOM   2301  CZ  ARG   292      54.937  40.157  32.663  1.00  0.00           C  
ATOM   2302  NH1 ARG   292      54.601  39.432  33.686  1.00  0.00           N1+
ATOM   2303  NH2 ARG   292      56.196  40.475  32.595  1.00  0.00           N  
ATOM   2304  C   ARG   292      50.337  44.435  31.677  1.00  0.00           C  
ATOM   2305  O   ARG   292      51.101  45.311  32.081  1.00  0.00           O  
ATOM   2306  N   ILE   293      49.788  44.467  30.459  1.00  0.00           N  
ATOM   2307  CA  ILE   293      50.038  45.557  29.503  1.00  0.00           C  
ATOM   2308  CB  ILE   293      49.588  45.149  28.081  1.00  0.00           C  
ATOM   2309  CG2 ILE   293      49.494  46.345  27.115  1.00  0.00           C  
ATOM   2310  CG1 ILE   293      50.513  44.061  27.485  1.00  0.00           C  
ATOM   2311  CD1 ILE   293      51.960  44.491  27.187  1.00  0.00           C  
ATOM   2312  C   ILE   293      49.415  46.876  29.975  1.00  0.00           C  
ATOM   2313  O   ILE   293      50.080  47.907  29.896  1.00  0.00           O  
ATOM   2314  N   ALA   294      48.208  46.873  30.550  1.00  0.00           N  
ATOM   2315  CA  ALA   294      47.591  48.097  31.074  1.00  0.00           C  
ATOM   2316  CB  ALA   294      46.176  47.761  31.556  1.00  0.00           C  
ATOM   2317  C   ALA   294      48.426  48.758  32.194  1.00  0.00           C  
ATOM   2318  O   ALA   294      48.572  49.982  32.233  1.00  0.00           O  
ATOM   2319  N   PHE   295      49.026  47.962  33.085  1.00  0.00           N  
ATOM   2320  CA  PHE   295      49.930  48.449  34.132  1.00  0.00           C  
ATOM   2321  CB  PHE   295      50.172  47.335  35.165  1.00  0.00           C  
ATOM   2322  CG  PHE   295      48.962  46.783  35.919  1.00  0.00           C  
ATOM   2323  CD1 PHE   295      47.726  47.465  35.967  1.00  0.00           C  
ATOM   2324  CE1 PHE   295      46.643  46.926  36.687  1.00  0.00           C  
ATOM   2325  CZ  PHE   295      46.789  45.707  37.369  1.00  0.00           C  
ATOM   2326  CE2 PHE   295      48.014  45.025  37.330  1.00  0.00           C  
ATOM   2327  CD2 PHE   295      49.095  45.560  36.605  1.00  0.00           C  
ATOM   2328  C   PHE   295      51.264  48.974  33.571  1.00  0.00           C  
ATOM   2329  O   PHE   295      51.857  49.867  34.173  1.00  0.00           O  
ATOM   2330  N   GLN   296      51.728  48.471  32.422  1.00  0.00           N  
ATOM   2331  CA  GLN   296      52.951  48.927  31.742  1.00  0.00           C  
ATOM   2332  CB  GLN   296      53.523  47.758  30.920  1.00  0.00           C  
ATOM   2333  CG  GLN   296      54.115  46.677  31.850  1.00  0.00           C  
ATOM   2334  CD  GLN   296      54.345  45.325  31.182  1.00  0.00           C  
ATOM   2335  OE1 GLN   296      54.394  45.165  29.968  1.00  0.00           O  
ATOM   2336  NE2 GLN   296      54.519  44.271  31.949  1.00  0.00           N  
ATOM   2337  C   GLN   296      52.723  50.195  30.894  1.00  0.00           C  
ATOM   2338  O   GLN   296      53.494  51.152  30.998  1.00  0.00           O  
ATOM   2339  N   GLU   297      51.608  50.272  30.157  1.00  0.00           N  
ATOM   2340  CA  GLU   297      51.132  51.482  29.459  1.00  0.00           C  
ATOM   2341  CB  GLU   297      49.811  51.168  28.728  1.00  0.00           C  
ATOM   2342  CG  GLU   297      49.944  50.251  27.497  1.00  0.00           C  
ATOM   2343  CD  GLU   297      50.033  51.005  26.160  1.00  0.00           C  
ATOM   2344  OE1 GLU   297      49.193  51.910  25.910  1.00  0.00           O  
ATOM   2345  OE2 GLU   297      50.918  50.668  25.333  1.00  0.00           O1-
ATOM   2346  C   GLU   297      50.902  52.661  30.426  1.00  0.00           C  
ATOM   2347  O   GLU   297      51.043  53.825  30.040  1.00  0.00           O  
ATOM   2348  N   LEU   298      50.575  52.373  31.692  1.00  0.00           N  
ATOM   2349  CA  LEU   298      50.648  53.328  32.799  1.00  0.00           C  
ATOM   2350  CB  LEU   298      49.678  52.906  33.925  1.00  0.00           C  
ATOM   2351  CG  LEU   298      48.191  53.133  33.594  1.00  0.00           C  
ATOM   2352  CD1 LEU   298      47.306  52.384  34.592  1.00  0.00           C  
ATOM   2353  CD2 LEU   298      47.822  54.618  33.667  1.00  0.00           C  
ATOM   2354  C   LEU   298      52.093  53.508  33.305  1.00  0.00           C  
ATOM   2355  O   LEU   298      52.750  54.490  32.964  1.00  0.00           O  
ATOM   2356  N   LEU   299      52.582  52.594  34.147  1.00  0.00           N  
ATOM   2357  CA  LEU   299      53.718  52.823  35.047  1.00  0.00           C  
ATOM   2358  CB  LEU   299      53.599  51.881  36.266  1.00  0.00           C  
ATOM   2359  CG  LEU   299      52.264  51.885  37.030  1.00  0.00           C  
ATOM   2360  CD1 LEU   299      52.362  50.926  38.216  1.00  0.00           C  
ATOM   2361  CD2 LEU   299      51.900  53.271  37.562  1.00  0.00           C  
ATOM   2362  C   LEU   299      55.100  52.613  34.414  1.00  0.00           C  
ATOM   2363  O   LEU   299      56.044  53.317  34.779  1.00  0.00           O  
ATOM   2364  N   CYS   300      55.249  51.607  33.546  1.00  0.00           N  
ATOM   2365  CA  CYS   300      56.550  51.024  33.169  1.00  0.00           C  
ATOM   2366  CB  CYS   300      56.896  49.877  34.134  1.00  0.00           C  
ATOM   2367  SG  CYS   300      56.957  50.304  35.901  1.00  0.00           S  
ATOM   2368  C   CYS   300      56.576  50.528  31.722  1.00  0.00           C  
ATOM   2369  O   CYS   300      56.358  49.339  31.469  1.00  0.00           O  
ATOM   2370  N   NME   301      56.834  51.424  30.770  1.00  0.00           N  
ATOM   2371  CH3 NME   301      56.899  51.104  29.351  1.00  0.00           C  
END
