# Supplementary material for: Activation and allosteric regulation of the orphan GPR88-Gi1 signaling complex
Source: Nat Commun. 2022 May 2;13:2375. doi: 10.1038/s41467-022-30081-5 (PMC9061749; doi:10.1038/s41467-022-30081-5)
Supplement: Supplementary file 4 — Supplementary Data 1 [file 41467_2022_30081_MOESM4_ESM.zip › GPR88_calculated_inactive.pdb]

ATOM      1  CH3 ACE     1      59.701  46.918  69.130  1.00  0.00           C  
ATOM      2  C   ACE     1      58.519  46.618  68.232  1.00  0.00           C  
ATOM      3  O   ACE     1      58.593  45.719  67.403  1.00  0.00           O  
ATOM      4  N   ARG     2      57.430  47.391  68.379  1.00  0.00           N  
ATOM      5  CA  ARG     2      56.214  47.252  67.559  1.00  0.00           C  
ATOM      6  CB  ARG     2      54.978  47.628  68.406  1.00  0.00           C  
ATOM      7  CG  ARG     2      53.622  47.219  67.790  1.00  0.00           C  
ATOM      8  CD  ARG     2      53.501  45.703  67.555  1.00  0.00           C  
ATOM      9  NE  ARG     2      52.190  45.317  66.992  1.00  0.00           N  
ATOM     10  CZ  ARG     2      51.846  44.103  66.622  1.00  0.00           C  
ATOM     11  NH1 ARG     2      52.630  43.073  66.765  1.00  0.00           N1+
ATOM     12  NH2 ARG     2      50.695  43.876  66.064  1.00  0.00           N  
ATOM     13  C   ARG     2      56.263  48.063  66.256  1.00  0.00           C  
ATOM     14  O   ARG     2      55.643  47.657  65.273  1.00  0.00           O  
ATOM     15  N   ILE     3      57.044  49.140  66.204  1.00  0.00           N  
ATOM     16  CA  ILE     3      57.169  50.022  65.027  1.00  0.00           C  
ATOM     17  CB  ILE     3      58.102  51.222  65.332  1.00  0.00           C  
ATOM     18  CG2 ILE     3      58.443  52.021  64.052  1.00  0.00           C  
ATOM     19  CG1 ILE     3      57.423  52.158  66.376  1.00  0.00           C  
ATOM     20  CD1 ILE     3      58.349  53.241  66.948  1.00  0.00           C  
ATOM     21  C   ILE     3      57.540  49.254  63.728  1.00  0.00           C  
ATOM     22  O   ILE     3      56.899  49.518  62.701  1.00  0.00           O  
ATOM     23  N   PRO     4      58.450  48.258  63.718  1.00  0.00           N  
ATOM     24  CD  PRO     4      59.445  47.973  64.752  1.00  0.00           C  
ATOM     25  CG  PRO     4      60.581  47.227  64.036  1.00  0.00           C  
ATOM     26  CB  PRO     4      59.816  46.453  62.969  1.00  0.00           C  
ATOM     27  CA  PRO     4      58.719  47.419  62.536  1.00  0.00           C  
ATOM     28  C   PRO     4      57.491  46.656  62.003  1.00  0.00           C  
ATOM     29  O   PRO     4      57.373  46.437  60.798  1.00  0.00           O  
ATOM     30  N   VAL     5      56.565  46.256  62.876  1.00  0.00           N  
ATOM     31  CA  VAL     5      55.295  45.597  62.498  1.00  0.00           C  
ATOM     32  CB  VAL     5      54.751  44.747  63.663  1.00  0.00           C  
ATOM     33  CG1 VAL     5      53.482  44.001  63.247  1.00  0.00           C  
ATOM     34  CG2 VAL     5      55.775  43.706  64.146  1.00  0.00           C  
ATOM     35  C   VAL     5      54.264  46.623  62.033  1.00  0.00           C  
ATOM     36  O   VAL     5      53.570  46.395  61.040  1.00  0.00           O  
ATOM     37  N   SER     6      54.206  47.788  62.687  1.00  0.00           N  
ATOM     38  CA  SER     6      53.370  48.927  62.269  1.00  0.00           C  
ATOM     39  CB  SER     6      53.517  50.073  63.272  1.00  0.00           C  
ATOM     40  OG  SER     6      52.730  51.177  62.913  1.00  0.00           O  
ATOM     41  C   SER     6      53.707  49.401  60.843  1.00  0.00           C  
ATOM     42  O   SER     6      52.803  49.597  60.033  1.00  0.00           O  
ATOM     43  N   LEU     7      54.999  49.469  60.521  1.00  0.00           N  
ATOM     44  CA  LEU     7      55.528  49.714  59.178  1.00  0.00           C  
ATOM     45  CB  LEU     7      57.068  49.676  59.267  1.00  0.00           C  
ATOM     46  CG  LEU     7      57.835  49.661  57.942  1.00  0.00           C  
ATOM     47  CD1 LEU     7      57.697  50.977  57.183  1.00  0.00           C  
ATOM     48  CD2 LEU     7      59.317  49.403  58.229  1.00  0.00           C  
ATOM     49  C   LEU     7      54.980  48.707  58.157  1.00  0.00           C  
ATOM     50  O   LEU     7      54.468  49.111  57.104  1.00  0.00           O  
ATOM     51  N   LEU     8      55.043  47.402  58.461  1.00  0.00           N  
ATOM     52  CA  LEU     8      54.593  46.334  57.564  1.00  0.00           C  
ATOM     53  CB  LEU     8      55.036  44.980  58.155  1.00  0.00           C  
ATOM     54  CG  LEU     8      54.559  43.739  57.363  1.00  0.00           C  
ATOM     55  CD1 LEU     8      55.182  43.676  55.967  1.00  0.00           C  
ATOM     56  CD2 LEU     8      54.925  42.458  58.114  1.00  0.00           C  
ATOM     57  C   LEU     8      53.074  46.377  57.315  1.00  0.00           C  
ATOM     58  O   LEU     8      52.647  46.395  56.169  1.00  0.00           O  
ATOM     59  N   TYR     9      52.258  46.407  58.372  1.00  0.00           N  
ATOM     60  CA  TYR     9      50.801  46.376  58.240  1.00  0.00           C  
ATOM     61  CB  TYR     9      50.152  46.075  59.612  1.00  0.00           C  
ATOM     62  CG  TYR     9      50.460  44.716  60.250  1.00  0.00           C  
ATOM     63  CD1 TYR     9      50.087  44.503  61.596  1.00  0.00           C  
ATOM     64  CE1 TYR     9      50.401  43.292  62.249  1.00  0.00           C  
ATOM     65  CZ  TYR     9      51.073  42.271  61.546  1.00  0.00           C  
ATOM     66  OH  TYR     9      51.433  41.117  62.173  1.00  0.00           O  
ATOM     67  CE2 TYR     9      51.382  42.446  60.184  1.00  0.00           C  
ATOM     68  CD2 TYR     9      51.075  43.659  59.542  1.00  0.00           C  
ATOM     69  C   TYR     9      50.259  47.667  57.601  1.00  0.00           C  
ATOM     70  O   TYR     9      49.376  47.594  56.741  1.00  0.00           O  
ATOM     71  N   SER    10      50.827  48.827  57.937  1.00  0.00           N  
ATOM     72  CA  SER    10      50.471  50.098  57.279  1.00  0.00           C  
ATOM     73  CB  SER    10      51.115  51.295  57.988  1.00  0.00           C  
ATOM     74  OG  SER    10      50.848  51.277  59.372  1.00  0.00           O  
ATOM     75  C   SER    10      50.886  50.102  55.803  1.00  0.00           C  
ATOM     76  O   SER    10      50.098  50.491  54.935  1.00  0.00           O  
ATOM     77  N   GLY    11      52.101  49.630  55.490  1.00  0.00           N  
ATOM     78  CA  GLY    11      52.608  49.535  54.115  1.00  0.00           C  
ATOM     79  C   GLY    11      51.801  48.577  53.228  1.00  0.00           C  
ATOM     80  O   GLY    11      51.522  48.898  52.077  1.00  0.00           O  
ATOM     81  N   LEU    12      51.342  47.442  53.788  1.00  0.00           N  
ATOM     82  CA  LEU    12      50.430  46.504  53.109  1.00  0.00           C  
ATOM     83  CB  LEU    12      50.280  45.261  54.019  1.00  0.00           C  
ATOM     84  CG  LEU    12      49.402  44.085  53.518  1.00  0.00           C  
ATOM     85  CD1 LEU    12      47.898  44.322  53.626  1.00  0.00           C  
ATOM     86  CD2 LEU    12      49.735  43.672  52.079  1.00  0.00           C  
ATOM     87  C   LEU    12      49.104  47.168  52.750  1.00  0.00           C  
ATOM     88  O   LEU    12      48.671  47.087  51.598  1.00  0.00           O  
ATOM     89  N   ALA    13      48.477  47.878  53.688  1.00  0.00           N  
ATOM     90  CA  ALA    13      47.226  48.599  53.459  1.00  0.00           C  
ATOM     91  CB  ALA    13      46.748  49.161  54.801  1.00  0.00           C  
ATOM     92  C   ALA    13      47.372  49.717  52.395  1.00  0.00           C  
ATOM     93  O   ALA    13      46.520  49.857  51.510  1.00  0.00           O  
ATOM     94  N   ILE    14      48.463  50.486  52.441  1.00  0.00           N  
ATOM     95  CA  ILE    14      48.777  51.508  51.437  1.00  0.00           C  
ATOM     96  CB  ILE    14      49.992  52.349  51.904  1.00  0.00           C  
ATOM     97  CG2 ILE    14      50.518  53.270  50.785  1.00  0.00           C  
ATOM     98  CG1 ILE    14      49.608  53.197  53.136  1.00  0.00           C  
ATOM     99  CD1 ILE    14      50.818  53.675  53.947  1.00  0.00           C  
ATOM    100  C   ILE    14      48.990  50.865  50.057  1.00  0.00           C  
ATOM    101  O   ILE    14      48.383  51.295  49.072  1.00  0.00           O  
ATOM    102  N   GLY    15      49.783  49.786  49.979  1.00  0.00           N  
ATOM    103  CA  GLY    15      50.036  49.038  48.738  1.00  0.00           C  
ATOM    104  C   GLY    15      48.758  48.460  48.113  1.00  0.00           C  
ATOM    105  O   GLY    15      48.543  48.609  46.917  1.00  0.00           O  
ATOM    106  N   GLY    16      47.870  47.875  48.928  1.00  0.00           N  
ATOM    107  CA  GLY    16      46.562  47.385  48.469  1.00  0.00           C  
ATOM    108  C   GLY    16      45.640  48.502  47.976  1.00  0.00           C  
ATOM    109  O   GLY    16      44.988  48.357  46.938  1.00  0.00           O  
ATOM    110  N   THR    17      45.639  49.660  48.643  1.00  0.00           N  
ATOM    111  CA  THR    17      44.883  50.850  48.218  1.00  0.00           C  
ATOM    112  CB  THR    17      44.988  51.980  49.265  1.00  0.00           C  
ATOM    113  CG2 THR    17      44.060  53.155  48.972  1.00  0.00           C  
ATOM    114  OG1 THR    17      44.619  51.518  50.543  1.00  0.00           O  
ATOM    115  C   THR    17      45.345  51.330  46.840  1.00  0.00           C  
ATOM    116  O   THR    17      44.528  51.566  45.948  1.00  0.00           O  
ATOM    117  N   LEU    18      46.659  51.422  46.631  1.00  0.00           N  
ATOM    118  CA  LEU    18      47.290  51.797  45.358  1.00  0.00           C  
ATOM    119  CB  LEU    18      48.799  51.960  45.579  1.00  0.00           C  
ATOM    120  CG  LEU    18      49.216  53.177  46.429  1.00  0.00           C  
ATOM    121  CD1 LEU    18      50.658  53.035  46.906  1.00  0.00           C  
ATOM    122  CD2 LEU    18      49.100  54.479  45.638  1.00  0.00           C  
ATOM    123  C   LEU    18      47.014  50.788  44.231  1.00  0.00           C  
ATOM    124  O   LEU    18      46.640  51.184  43.122  1.00  0.00           O  
ATOM    125  N   ALA    19      47.154  49.491  44.512  1.00  0.00           N  
ATOM    126  CA  ALA    19      46.961  48.406  43.533  1.00  0.00           C  
ATOM    127  CB  ALA    19      47.303  47.080  44.221  1.00  0.00           C  
ATOM    128  C   ALA    19      45.536  48.385  42.956  1.00  0.00           C  
ATOM    129  O   ALA    19      45.355  48.224  41.754  1.00  0.00           O  
ATOM    130  N   ASN    20      44.522  48.590  43.800  1.00  0.00           N  
ATOM    131  CA  ASN    20      43.126  48.691  43.340  1.00  0.00           C  
ATOM    132  CB  ASN    20      42.195  48.637  44.560  1.00  0.00           C  
ATOM    133  CG  ASN    20      42.039  47.229  45.091  1.00  0.00           C  
ATOM    134  OD1 ASN    20      41.311  46.426  44.546  1.00  0.00           O  
ATOM    135  ND2 ASN    20      42.748  46.859  46.133  1.00  0.00           N  
ATOM    136  C   ASN    20      42.887  49.953  42.488  1.00  0.00           C  
ATOM    137  O   ASN    20      42.259  49.864  41.430  1.00  0.00           O  
ATOM    138  N   GLY    21      43.425  51.117  42.890  1.00  0.00           N  
ATOM    139  CA  GLY    21      43.294  52.364  42.128  1.00  0.00           C  
ATOM    140  C   GLY    21      43.905  52.287  40.726  1.00  0.00           C  
ATOM    141  O   GLY    21      43.309  52.755  39.753  1.00  0.00           O  
ATOM    142  N   MET    22      45.048  51.607  40.601  1.00  0.00           N  
ATOM    143  CA  MET    22      45.703  51.311  39.320  1.00  0.00           C  
ATOM    144  CB  MET    22      47.009  50.561  39.611  1.00  0.00           C  
ATOM    145  CG  MET    22      47.779  50.128  38.356  1.00  0.00           C  
ATOM    146  SD  MET    22      49.219  49.099  38.729  1.00  0.00           S  
ATOM    147  CE  MET    22      48.413  47.543  39.204  1.00  0.00           C  
ATOM    148  C   MET    22      44.797  50.490  38.375  1.00  0.00           C  
ATOM    149  O   MET    22      44.646  50.846  37.203  1.00  0.00           O  
ATOM    150  N   VAL    23      44.174  49.421  38.878  1.00  0.00           N  
ATOM    151  CA  VAL    23      43.278  48.557  38.067  1.00  0.00           C  
ATOM    152  CB  VAL    23      43.006  47.216  38.783  1.00  0.00           C  
ATOM    153  CG1 VAL    23      41.947  46.362  38.065  1.00  0.00           C  
ATOM    154  CG2 VAL    23      44.301  46.393  38.818  1.00  0.00           C  
ATOM    155  C   VAL    23      41.991  49.291  37.666  1.00  0.00           C  
ATOM    156  O   VAL    23      41.534  49.110  36.541  1.00  0.00           O  
ATOM    157  N   ILE    24      41.453  50.175  38.516  1.00  0.00           N  
ATOM    158  CA  ILE    24      40.296  51.008  38.151  1.00  0.00           C  
ATOM    159  CB  ILE    24      39.781  51.796  39.376  1.00  0.00           C  
ATOM    160  CG2 ILE    24      38.709  52.835  38.974  1.00  0.00           C  
ATOM    161  CG1 ILE    24      39.188  50.822  40.430  1.00  0.00           C  
ATOM    162  CD1 ILE    24      39.028  51.445  41.826  1.00  0.00           C  
ATOM    163  C   ILE    24      40.621  51.908  36.938  1.00  0.00           C  
ATOM    164  O   ILE    24      39.832  51.949  35.997  1.00  0.00           O  
ATOM    165  N   TYR    25      41.791  52.562  36.908  1.00  0.00           N  
ATOM    166  CA  TYR    25      42.213  53.338  35.723  1.00  0.00           C  
ATOM    167  CB  TYR    25      43.440  54.203  36.061  1.00  0.00           C  
ATOM    168  CG  TYR    25      43.893  55.109  34.919  1.00  0.00           C  
ATOM    169  CD1 TYR    25      45.155  54.919  34.315  1.00  0.00           C  
ATOM    170  CE1 TYR    25      45.590  55.763  33.278  1.00  0.00           C  
ATOM    171  CZ  TYR    25      44.761  56.821  32.825  1.00  0.00           C  
ATOM    172  OH  TYR    25      45.206  57.664  31.860  1.00  0.00           O  
ATOM    173  CE2 TYR    25      43.487  56.991  33.406  1.00  0.00           C  
ATOM    174  CD2 TYR    25      43.064  56.144  34.462  1.00  0.00           C  
ATOM    175  C   TYR    25      42.479  52.460  34.487  1.00  0.00           C  
ATOM    176  O   TYR    25      42.167  52.870  33.365  1.00  0.00           O  
ATOM    177  N   LEU    26      42.989  51.232  34.666  1.00  0.00           N  
ATOM    178  CA  LEU    26      43.189  50.287  33.563  1.00  0.00           C  
ATOM    179  CB  LEU    26      43.991  49.064  34.075  1.00  0.00           C  
ATOM    180  CG  LEU    26      44.389  48.067  32.974  1.00  0.00           C  
ATOM    181  CD1 LEU    26      45.335  48.685  31.941  1.00  0.00           C  
ATOM    182  CD2 LEU    26      45.110  46.871  33.614  1.00  0.00           C  
ATOM    183  C   LEU    26      41.867  49.873  32.905  1.00  0.00           C  
ATOM    184  O   LEU    26      41.714  50.037  31.696  1.00  0.00           O  
ATOM    185  N   VAL    27      40.882  49.411  33.692  1.00  0.00           N  
ATOM    186  CA  VAL    27      39.557  49.042  33.170  1.00  0.00           C  
ATOM    187  CB  VAL    27      38.688  48.343  34.232  1.00  0.00           C  
ATOM    188  CG1 VAL    27      37.322  47.946  33.668  1.00  0.00           C  
ATOM    189  CG2 VAL    27      39.346  47.067  34.773  1.00  0.00           C  
ATOM    190  C   VAL    27      38.836  50.260  32.573  1.00  0.00           C  
ATOM    191  O   VAL    27      38.247  50.160  31.505  1.00  0.00           O  
ATOM    192  N   SER    28      38.958  51.435  33.204  1.00  0.00           N  
ATOM    193  CA  SER    28      38.472  52.718  32.668  1.00  0.00           C  
ATOM    194  CB  SER    28      38.785  53.819  33.680  1.00  0.00           C  
ATOM    195  OG  SER    28      38.413  55.098  33.202  1.00  0.00           O  
ATOM    196  C   SER    28      39.070  53.059  31.293  1.00  0.00           C  
ATOM    197  O   SER    28      38.363  53.570  30.432  1.00  0.00           O  
ATOM    198  N   SER    29      40.338  52.726  31.049  1.00  0.00           N  
ATOM    199  CA  SER    29      41.012  53.017  29.776  1.00  0.00           C  
ATOM    200  CB  SER    29      42.530  52.847  29.932  1.00  0.00           C  
ATOM    201  OG  SER    29      43.048  53.672  30.963  1.00  0.00           O  
ATOM    202  C   SER    29      40.495  52.139  28.630  1.00  0.00           C  
ATOM    203  O   SER    29      40.242  52.628  27.529  1.00  0.00           O  
ATOM    204  N   PHE    30      40.292  50.844  28.874  1.00  0.00           N  
ATOM    205  CA  PHE    30      39.823  49.862  27.878  1.00  0.00           C  
ATOM    206  CB  PHE    30      40.598  48.549  28.051  1.00  0.00           C  
ATOM    207  CG  PHE    30      42.053  48.656  27.643  1.00  0.00           C  
ATOM    208  CD1 PHE    30      42.420  48.411  26.302  1.00  0.00           C  
ATOM    209  CE1 PHE    30      43.762  48.543  25.903  1.00  0.00           C  
ATOM    210  CZ  PHE    30      44.738  48.938  26.833  1.00  0.00           C  
ATOM    211  CE2 PHE    30      44.376  49.185  28.161  1.00  0.00           C  
ATOM    212  CD2 PHE    30      43.031  49.041  28.565  1.00  0.00           C  
ATOM    213  C   PHE    30      38.289  49.659  27.870  1.00  0.00           C  
ATOM    214  O   PHE    30      37.794  48.737  27.215  1.00  0.00           O  
ATOM    215  N   ARG    31      37.525  50.519  28.555  1.00  0.00           N  
ATOM    216  CA  ARG    31      36.082  50.388  28.824  1.00  0.00           C  
ATOM    217  CB  ARG    31      35.589  51.639  29.576  1.00  0.00           C  
ATOM    218  CG  ARG    31      35.689  52.937  28.765  1.00  0.00           C  
ATOM    219  CD  ARG    31      35.305  54.136  29.632  1.00  0.00           C  
ATOM    220  NE  ARG    31      35.380  55.400  28.882  1.00  0.00           N  
ATOM    221  CZ  ARG    31      36.379  56.267  28.828  1.00  0.00           C  
ATOM    222  NH1 ARG    31      37.547  56.045  29.364  1.00  0.00           N1+
ATOM    223  NH2 ARG    31      36.224  57.404  28.229  1.00  0.00           N  
ATOM    224  C   ARG    31      35.172  50.068  27.625  1.00  0.00           C  
ATOM    225  O   ARG    31      34.171  49.383  27.828  1.00  0.00           O  
ATOM    226  N   LYS    32      35.490  50.527  26.404  1.00  0.00           N  
ATOM    227  CA  LYS    32      34.726  50.231  25.181  1.00  0.00           C  
ATOM    228  CB  LYS    32      34.759  51.467  24.272  1.00  0.00           C  
ATOM    229  CG  LYS    32      33.812  51.323  23.061  1.00  0.00           C  
ATOM    230  CD  LYS    32      33.882  52.559  22.151  1.00  0.00           C  
ATOM    231  CE  LYS    32      32.980  52.345  20.937  1.00  0.00           C  
ATOM    232  NZ  LYS    32      33.130  53.446  19.962  1.00  0.00           N1+
ATOM    233  C   LYS    32      35.230  48.977  24.448  1.00  0.00           C  
ATOM    234  O   LYS    32      34.434  48.227  23.864  1.00  0.00           O  
ATOM    235  N   LEU    33      36.534  48.713  24.513  1.00  0.00           N  
ATOM    236  CA  LEU    33      37.203  47.517  23.968  1.00  0.00           C  
ATOM    237  CB  LEU    33      38.706  47.825  23.793  1.00  0.00           C  
ATOM    238  CG  LEU    33      39.024  49.031  22.871  1.00  0.00           C  
ATOM    239  CD1 LEU    33      40.526  49.308  22.881  1.00  0.00           C  
ATOM    240  CD2 LEU    33      38.598  48.777  21.422  1.00  0.00           C  
ATOM    241  C   LEU    33      36.978  46.243  24.806  1.00  0.00           C  
ATOM    242  O   LEU    33      37.498  45.166  24.495  1.00  0.00           O  
ATOM    243  N   GLN    34      36.201  46.374  25.894  1.00  0.00           N  
ATOM    244  CA  GLN    34      35.843  45.363  26.884  1.00  0.00           C  
ATOM    245  CB  GLN    34      36.573  45.710  28.196  1.00  0.00           C  
ATOM    246  CG  GLN    34      38.078  45.422  28.141  1.00  0.00           C  
ATOM    247  CD  GLN    34      38.372  43.934  28.107  1.00  0.00           C  
ATOM    248  OE1 GLN    34      37.748  43.126  28.788  1.00  0.00           O  
ATOM    249  NE2 GLN    34      39.295  43.460  27.308  1.00  0.00           N  
ATOM    250  C   GLN    34      34.315  45.350  27.090  1.00  0.00           C  
ATOM    251  O   GLN    34      33.654  46.356  26.859  1.00  0.00           O  
ATOM    252  N   THR    35      33.741  44.226  27.547  1.00  0.00           N  
ATOM    253  CA  THR    35      32.291  44.133  27.860  1.00  0.00           C  
ATOM    254  CB  THR    35      31.858  42.674  28.108  1.00  0.00           C  
ATOM    255  CG2 THR    35      32.204  41.762  26.935  1.00  0.00           C  
ATOM    256  OG1 THR    35      32.473  42.151  29.255  1.00  0.00           O  
ATOM    257  C   THR    35      31.901  45.010  29.063  1.00  0.00           C  
ATOM    258  O   THR    35      32.691  45.171  29.996  1.00  0.00           O  
ATOM    259  N   THR    36      30.666  45.538  29.088  1.00  0.00           N  
ATOM    260  CA  THR    36      30.186  46.413  30.181  1.00  0.00           C  
ATOM    261  CB  THR    36      28.804  47.023  29.828  1.00  0.00           C  
ATOM    262  CG2 THR    36      27.653  46.027  29.886  1.00  0.00           C  
ATOM    263  OG1 THR    36      28.466  48.051  30.735  1.00  0.00           O  
ATOM    264  C   THR    36      30.156  45.708  31.542  1.00  0.00           C  
ATOM    265  O   THR    36      30.378  46.323  32.582  1.00  0.00           O  
ATOM    266  N   SER    37      30.046  44.373  31.552  1.00  0.00           N  
ATOM    267  CA  SER    37      30.192  43.516  32.736  1.00  0.00           C  
ATOM    268  CB  SER    37      29.880  42.077  32.346  1.00  0.00           C  
ATOM    269  OG  SER    37      30.721  41.649  31.287  1.00  0.00           O  
ATOM    270  C   SER    37      31.577  43.585  33.415  1.00  0.00           C  
ATOM    271  O   SER    37      31.730  43.140  34.548  1.00  0.00           O  
ATOM    272  N   ASN    38      32.596  44.203  32.809  1.00  0.00           N  
ATOM    273  CA  ASN    38      33.826  44.578  33.525  1.00  0.00           C  
ATOM    274  CB  ASN    38      34.937  44.955  32.524  1.00  0.00           C  
ATOM    275  CG  ASN    38      35.437  43.744  31.760  1.00  0.00           C  
ATOM    276  OD1 ASN    38      36.277  42.984  32.234  1.00  0.00           O  
ATOM    277  ND2 ASN    38      34.917  43.466  30.601  1.00  0.00           N  
ATOM    278  C   ASN    38      33.584  45.657  34.599  1.00  0.00           C  
ATOM    279  O   ASN    38      34.424  45.830  35.484  1.00  0.00           O  
ATOM    280  N   ALA    39      32.419  46.316  34.629  1.00  0.00           N  
ATOM    281  CA  ALA    39      31.997  47.165  35.747  1.00  0.00           C  
ATOM    282  CB  ALA    39      30.636  47.781  35.403  1.00  0.00           C  
ATOM    283  C   ALA    39      31.915  46.402  37.085  1.00  0.00           C  
ATOM    284  O   ALA    39      32.130  46.990  38.133  1.00  0.00           O  
ATOM    285  N   PHE    40      31.667  45.080  37.054  1.00  0.00           N  
ATOM    286  CA  PHE    40      31.727  44.238  38.254  1.00  0.00           C  
ATOM    287  CB  PHE    40      31.200  42.828  37.941  1.00  0.00           C  
ATOM    288  CG  PHE    40      29.853  42.743  37.235  1.00  0.00           C  
ATOM    289  CD1 PHE    40      28.798  43.625  37.553  1.00  0.00           C  
ATOM    290  CE1 PHE    40      27.571  43.534  36.876  1.00  0.00           C  
ATOM    291  CZ  PHE    40      27.377  42.559  35.886  1.00  0.00           C  
ATOM    292  CE2 PHE    40      28.422  41.668  35.577  1.00  0.00           C  
ATOM    293  CD2 PHE    40      29.647  41.746  36.259  1.00  0.00           C  
ATOM    294  C   PHE    40      33.159  44.189  38.829  1.00  0.00           C  
ATOM    295  O   PHE    40      33.316  44.269  40.045  1.00  0.00           O  
ATOM    296  N   ILE    41      34.188  44.147  37.981  1.00  0.00           N  
ATOM    297  CA  ILE    41      35.599  44.234  38.406  1.00  0.00           C  
ATOM    298  CB  ILE    41      36.571  43.958  37.240  1.00  0.00           C  
ATOM    299  CG2 ILE    41      38.033  44.095  37.708  1.00  0.00           C  
ATOM    300  CG1 ILE    41      36.305  42.560  36.628  1.00  0.00           C  
ATOM    301  CD1 ILE    41      37.246  42.163  35.490  1.00  0.00           C  
ATOM    302  C   ILE    41      35.866  45.599  39.058  1.00  0.00           C  
ATOM    303  O   ILE    41      36.396  45.660  40.157  1.00  0.00           O  
ATOM    304  N   VAL    42      35.434  46.694  38.415  1.00  0.00           N  
ATOM    305  CA  VAL    42      35.595  48.063  38.967  1.00  0.00           C  
ATOM    306  CB  VAL    42      35.031  49.124  38.001  1.00  0.00           C  
ATOM    307  CG1 VAL    42      35.182  50.550  38.559  1.00  0.00           C  
ATOM    308  CG2 VAL    42      35.748  49.089  36.654  1.00  0.00           C  
ATOM    309  C   VAL    42      34.937  48.201  40.341  1.00  0.00           C  
ATOM    310  O   VAL    42      35.555  48.726  41.267  1.00  0.00           O  
ATOM    311  N   ASN    43      33.718  47.681  40.499  1.00  0.00           N  
ATOM    312  CA  ASN    43      32.994  47.688  41.776  1.00  0.00           C  
ATOM    313  CB  ASN    43      31.572  47.206  41.482  1.00  0.00           C  
ATOM    314  CG  ASN    43      30.645  47.398  42.673  1.00  0.00           C  
ATOM    315  OD1 ASN    43      30.198  48.500  42.961  1.00  0.00           O  
ATOM    316  ND2 ASN    43      30.321  46.351  43.376  1.00  0.00           N  
ATOM    317  C   ASN    43      33.687  46.825  42.851  1.00  0.00           C  
ATOM    318  O   ASN    43      33.804  47.254  44.002  1.00  0.00           O  
ATOM    319  N   GLY    44      34.212  45.657  42.472  1.00  0.00           N  
ATOM    320  CA  GLY    44      35.015  44.793  43.350  1.00  0.00           C  
ATOM    321  C   GLY    44      36.315  45.467  43.817  1.00  0.00           C  
ATOM    322  O   GLY    44      36.587  45.511  45.017  1.00  0.00           O  
ATOM    323  N   CYS    45      37.058  46.086  42.900  1.00  0.00           N  
ATOM    324  CA  CYS    45      38.271  46.852  43.222  1.00  0.00           C  
ATOM    325  CB  CYS    45      39.043  47.205  41.944  1.00  0.00           C  
ATOM    326  SG  CYS    45      39.582  45.697  41.079  1.00  0.00           S  
ATOM    327  C   CYS    45      37.971  48.103  44.069  1.00  0.00           C  
ATOM    328  O   CYS    45      38.747  48.425  44.957  1.00  0.00           O  
ATOM    329  N   ALA    46      36.851  48.793  43.845  1.00  0.00           N  
ATOM    330  CA  ALA    46      36.439  49.930  44.690  1.00  0.00           C  
ATOM    331  CB  ALA    46      35.257  50.636  44.008  1.00  0.00           C  
ATOM    332  C   ALA    46      36.105  49.498  46.133  1.00  0.00           C  
ATOM    333  O   ALA    46      36.484  50.169  47.090  1.00  0.00           O  
ATOM    334  N   ALA    47      35.438  48.352  46.299  1.00  0.00           N  
ATOM    335  CA  ALA    47      35.160  47.760  47.602  1.00  0.00           C  
ATOM    336  CB  ALA    47      34.132  46.644  47.409  1.00  0.00           C  
ATOM    337  C   ALA    47      36.442  47.260  48.306  1.00  0.00           C  
ATOM    338  O   ALA    47      36.634  47.522  49.500  1.00  0.00           O  
ATOM    339  N   ASP    48      37.368  46.619  47.578  1.00  0.00           N  
ATOM    340  CA  ASP    48      38.678  46.201  48.085  1.00  0.00           C  
ATOM    341  CB  ASP    48      39.376  45.320  47.034  1.00  0.00           C  
ATOM    342  CG  ASP    48      38.808  43.895  46.932  1.00  0.00           C  
ATOM    343  OD1 ASP    48      37.880  43.515  47.678  1.00  0.00           O  
ATOM    344  OD2 ASP    48      39.354  43.102  46.131  1.00  0.00           O1-
ATOM    345  C   ASP    48      39.588  47.389  48.454  1.00  0.00           C  
ATOM    346  O   ASP    48      40.239  47.357  49.506  1.00  0.00           O  
ATOM    347  N   LEU    49      39.599  48.464  47.668  1.00  0.00           N  
ATOM    348  CA  LEU    49      40.273  49.726  47.988  1.00  0.00           C  
ATOM    349  CB  LEU    49      40.089  50.710  46.820  1.00  0.00           C  
ATOM    350  CG  LEU    49      40.954  51.977  46.851  1.00  0.00           C  
ATOM    351  CD1 LEU    49      41.116  52.534  45.435  1.00  0.00           C  
ATOM    352  CD2 LEU    49      40.349  53.107  47.699  1.00  0.00           C  
ATOM    353  C   LEU    49      39.728  50.298  49.299  1.00  0.00           C  
ATOM    354  O   LEU    49      40.504  50.687  50.184  1.00  0.00           O  
ATOM    355  N   SER    50      38.399  50.296  49.451  1.00  0.00           N  
ATOM    356  CA  SER    50      37.718  50.759  50.668  1.00  0.00           C  
ATOM    357  CB  SER    50      36.206  50.734  50.470  1.00  0.00           C  
ATOM    358  OG  SER    50      35.831  51.549  49.369  1.00  0.00           O  
ATOM    359  C   SER    50      38.097  49.914  51.888  1.00  0.00           C  
ATOM    360  O   SER    50      38.382  50.475  52.943  1.00  0.00           O  
ATOM    361  N   VAL    51      38.186  48.578  51.759  1.00  0.00           N  
ATOM    362  CA  VAL    51      38.685  47.694  52.841  1.00  0.00           C  
ATOM    363  CB  VAL    51      38.532  46.209  52.447  1.00  0.00           C  
ATOM    364  CG1 VAL    51      39.350  45.252  53.328  1.00  0.00           C  
ATOM    365  CG2 VAL    51      37.063  45.789  52.552  1.00  0.00           C  
ATOM    366  C   VAL    51      40.122  48.030  53.229  1.00  0.00           C  
ATOM    367  O   VAL    51      40.398  48.197  54.413  1.00  0.00           O  
ATOM    368  N   CYS    52      41.023  48.191  52.255  1.00  0.00           N  
ATOM    369  CA  CYS    52      42.419  48.558  52.526  1.00  0.00           C  
ATOM    370  CB  CYS    52      43.207  48.591  51.203  1.00  0.00           C  
ATOM    371  SG  CYS    52      43.250  46.971  50.390  1.00  0.00           S  
ATOM    372  C   CYS    52      42.517  49.901  53.264  1.00  0.00           C  
ATOM    373  O   CYS    52      43.230  50.006  54.264  1.00  0.00           O  
ATOM    374  N   ALA    53      41.763  50.916  52.815  1.00  0.00           N  
ATOM    375  CA  ALA    53      41.735  52.239  53.418  1.00  0.00           C  
ATOM    376  CB  ALA    53      40.989  53.170  52.451  1.00  0.00           C  
ATOM    377  C   ALA    53      41.141  52.254  54.846  1.00  0.00           C  
ATOM    378  O   ALA    53      41.701  52.890  55.734  1.00  0.00           O  
ATOM    379  N   LEU    54      40.060  51.507  55.083  1.00  0.00           N  
ATOM    380  CA  LEU    54      39.440  51.350  56.408  1.00  0.00           C  
ATOM    381  CB  LEU    54      38.065  50.668  56.248  1.00  0.00           C  
ATOM    382  CG  LEU    54      36.974  51.552  55.610  1.00  0.00           C  
ATOM    383  CD1 LEU    54      35.801  50.659  55.219  1.00  0.00           C  
ATOM    384  CD2 LEU    54      36.451  52.621  56.578  1.00  0.00           C  
ATOM    385  C   LEU    54      40.295  50.531  57.390  1.00  0.00           C  
ATOM    386  O   LEU    54      40.226  50.775  58.606  1.00  0.00           O  
ATOM    387  N   TRP    55      41.077  49.567  56.908  1.00  0.00           N  
ATOM    388  CA  TRP    55      41.950  48.746  57.751  1.00  0.00           C  
ATOM    389  CB  TRP    55      42.146  47.369  57.110  1.00  0.00           C  
ATOM    390  CG  TRP    55      42.725  46.334  58.025  1.00  0.00           C  
ATOM    391  CD1 TRP    55      42.013  45.616  58.936  1.00  0.00           C  
ATOM    392  NE1 TRP    55      42.867  44.809  59.668  1.00  0.00           N  
ATOM    393  CE2 TRP    55      44.171  44.959  59.257  1.00  0.00           C  
ATOM    394  CZ2 TRP    55      45.376  44.368  59.678  1.00  0.00           C  
ATOM    395  CH2 TRP    55      46.576  44.749  59.049  1.00  0.00           C  
ATOM    396  CZ3 TRP    55      46.554  45.702  58.006  1.00  0.00           C  
ATOM    397  CE3 TRP    55      45.331  46.287  57.600  1.00  0.00           C  
ATOM    398  CD2 TRP    55      44.115  45.926  58.212  1.00  0.00           C  
ATOM    399  C   TRP    55      43.292  49.429  58.105  1.00  0.00           C  
ATOM    400  O   TRP    55      43.878  49.135  59.146  1.00  0.00           O  
ATOM    401  N   MET    56      43.740  50.396  57.296  1.00  0.00           N  
ATOM    402  CA  MET    56      45.018  51.109  57.425  1.00  0.00           C  
ATOM    403  CB  MET    56      45.050  52.234  56.357  1.00  0.00           C  
ATOM    404  CG  MET    56      46.443  52.837  56.142  1.00  0.00           C  
ATOM    405  SD  MET    56      46.499  54.202  54.943  1.00  0.00           S  
ATOM    406  CE  MET    56      45.971  53.356  53.423  1.00  0.00           C  
ATOM    407  C   MET    56      45.383  51.649  58.835  1.00  0.00           C  
ATOM    408  O   MET    56      46.571  51.580  59.178  1.00  0.00           O  
ATOM    409  N   PRO    57      44.460  52.149  59.693  1.00  0.00           N  
ATOM    410  CD  PRO    57      43.079  52.496  59.368  1.00  0.00           C  
ATOM    411  CG  PRO    57      42.753  53.700  60.243  1.00  0.00           C  
ATOM    412  CB  PRO    57      43.502  53.352  61.518  1.00  0.00           C  
ATOM    413  CA  PRO    57      44.792  52.665  61.032  1.00  0.00           C  
ATOM    414  C   PRO    57      45.301  51.647  62.078  1.00  0.00           C  
ATOM    415  O   PRO    57      45.609  52.054  63.204  1.00  0.00           O  
ATOM    416  N   GLN    58      45.375  50.358  61.729  1.00  0.00           N  
ATOM    417  CA  GLN    58      45.569  49.203  62.623  1.00  0.00           C  
ATOM    418  CB  GLN    58      45.959  47.987  61.755  1.00  0.00           C  
ATOM    419  CG  GLN    58      46.068  46.643  62.506  1.00  0.00           C  
ATOM    420  CD  GLN    58      44.712  46.009  62.814  1.00  0.00           C  
ATOM    421  OE1 GLN    58      43.668  46.649  62.808  1.00  0.00           O  
ATOM    422  NE2 GLN    58      44.681  44.731  63.094  1.00  0.00           N  
ATOM    423  C   GLN    58      46.583  49.388  63.775  1.00  0.00           C  
ATOM    424  O   GLN    58      46.227  49.205  64.941  1.00  0.00           O  
ATOM    425  N   GLU    59      47.826  49.726  63.461  1.00  0.00           N  
ATOM    426  CA  GLU    59      48.934  49.821  64.432  1.00  0.00           C  
ATOM    427  CB  GLU    59      50.128  48.989  63.929  1.00  0.00           C  
ATOM    428  CG  GLU    59      49.853  47.498  63.681  1.00  0.00           C  
ATOM    429  CD  GLU    59      49.562  46.673  64.936  1.00  0.00           C  
ATOM    430  OE1 GLU    59      50.131  46.953  66.015  1.00  0.00           O  
ATOM    431  OE2 GLU    59      48.826  45.660  64.863  1.00  0.00           O1-
ATOM    432  C   GLU    59      49.406  51.269  64.639  1.00  0.00           C  
ATOM    433  O   GLU    59      49.770  51.658  65.745  1.00  0.00           O  
ATOM    434  N   ALA    60      49.371  52.063  63.562  1.00  0.00           N  
ATOM    435  CA  ALA    60      49.852  53.444  63.523  1.00  0.00           C  
ATOM    436  CB  ALA    60      49.948  53.851  62.047  1.00  0.00           C  
ATOM    437  C   ALA    60      48.960  54.433  64.299  1.00  0.00           C  
ATOM    438  O   ALA    60      49.439  55.487  64.719  1.00  0.00           O  
ATOM    439  N   VAL    61      47.676  54.108  64.507  1.00  0.00           N  
ATOM    440  CA  VAL    61      46.712  54.924  65.262  1.00  0.00           C  
ATOM    441  CB  VAL    61      45.663  55.574  64.321  1.00  0.00           C  
ATOM    442  CG1 VAL    61      44.551  56.317  65.091  1.00  0.00           C  
ATOM    443  CG2 VAL    61      46.321  56.574  63.365  1.00  0.00           C  
ATOM    444  C   VAL    61      46.036  54.108  66.359  1.00  0.00           C  
ATOM    445  O   VAL    61      46.083  54.502  67.523  1.00  0.00           O  
ATOM    446  N   LEU    62      45.404  52.982  66.020  1.00  0.00           N  
ATOM    447  CA  LEU    62      44.596  52.202  66.960  1.00  0.00           C  
ATOM    448  CB  LEU    62      43.646  51.271  66.186  1.00  0.00           C  
ATOM    449  CG  LEU    62      42.707  51.972  65.189  1.00  0.00           C  
ATOM    450  CD1 LEU    62      41.966  50.910  64.367  1.00  0.00           C  
ATOM    451  CD2 LEU    62      41.689  52.872  65.869  1.00  0.00           C  
ATOM    452  C   LEU    62      45.464  51.453  67.975  1.00  0.00           C  
ATOM    453  O   LEU    62      45.306  51.645  69.186  1.00  0.00           O  
ATOM    454  N   NME    63      46.420  50.646  67.503  1.00  0.00           N  
ATOM    455  CH3 NME    63      47.341  49.854  68.324  1.00  0.00           C  
TER
ATOM    456  CH3 ACE    64      34.146  54.489  65.787  1.00  0.00           C  
ATOM    457  C   ACE    64      34.271  53.031  65.410  1.00  0.00           C  
ATOM    458  O   ACE    64      34.016  52.661  64.264  1.00  0.00           O  
ATOM    459  N   ARG    65      34.667  52.177  66.359  1.00  0.00           N  
ATOM    460  CA  ARG    65      34.971  50.755  66.110  1.00  0.00           C  
ATOM    461  CB  ARG    65      35.545  50.138  67.385  1.00  0.00           C  
ATOM    462  CG  ARG    65      36.084  48.715  67.163  1.00  0.00           C  
ATOM    463  CD  ARG    65      36.856  48.207  68.379  1.00  0.00           C  
ATOM    464  NE  ARG    65      37.419  46.866  68.144  1.00  0.00           N  
ATOM    465  CZ  ARG    65      36.897  45.705  68.514  1.00  0.00           C  
ATOM    466  NH1 ARG    65      35.712  45.609  69.047  1.00  0.00           N1+
ATOM    467  NH2 ARG    65      37.578  44.619  68.369  1.00  0.00           N  
ATOM    468  C   ARG    65      33.777  49.969  65.546  1.00  0.00           C  
ATOM    469  O   ARG    65      33.965  49.198  64.601  1.00  0.00           O  
ATOM    470  N   LEU    66      32.557  50.172  66.053  1.00  0.00           N  
ATOM    471  CA  LEU    66      31.337  49.540  65.509  1.00  0.00           C  
ATOM    472  CB  LEU    66      30.115  49.884  66.378  1.00  0.00           C  
ATOM    473  CG  LEU    66      30.095  49.282  67.784  1.00  0.00           C  
ATOM    474  CD1 LEU    66      28.855  49.804  68.519  1.00  0.00           C  
ATOM    475  CD2 LEU    66      30.016  47.752  67.770  1.00  0.00           C  
ATOM    476  C   LEU    66      31.066  49.957  64.050  1.00  0.00           C  
ATOM    477  O   LEU    66      30.684  49.106  63.235  1.00  0.00           O  
ATOM    478  N   LEU    67      31.292  51.229  63.703  1.00  0.00           N  
ATOM    479  CA  LEU    67      31.163  51.727  62.329  1.00  0.00           C  
ATOM    480  CB  LEU    67      31.224  53.269  62.346  1.00  0.00           C  
ATOM    481  CG  LEU    67      31.143  53.936  60.959  1.00  0.00           C  
ATOM    482  CD1 LEU    67      29.807  53.684  60.257  1.00  0.00           C  
ATOM    483  CD2 LEU    67      31.336  55.445  61.097  1.00  0.00           C  
ATOM    484  C   LEU    67      32.220  51.111  61.400  1.00  0.00           C  
ATOM    485  O   LEU    67      31.862  50.605  60.337  1.00  0.00           O  
ATOM    486  N   ARG    68      33.495  51.077  61.813  1.00  0.00           N  
ATOM    487  CA  ARG    68      34.580  50.473  61.012  1.00  0.00           C  
ATOM    488  CB  ARG    68      35.947  50.664  61.684  1.00  0.00           C  
ATOM    489  CG  ARG    68      36.389  52.141  61.755  1.00  0.00           C  
ATOM    490  CD  ARG    68      37.870  52.304  62.105  1.00  0.00           C  
ATOM    491  NE  ARG    68      38.268  51.516  63.282  1.00  0.00           N  
ATOM    492  CZ  ARG    68      38.224  51.830  64.565  1.00  0.00           C  
ATOM    493  NH1 ARG    68      37.773  52.977  64.991  1.00  0.00           N1+
ATOM    494  NH2 ARG    68      38.636  50.964  65.434  1.00  0.00           N  
ATOM    495  C   ARG    68      34.332  48.985  60.743  1.00  0.00           C  
ATOM    496  O   ARG    68      34.429  48.569  59.599  1.00  0.00           O  
ATOM    497  N   GLY    69      33.948  48.207  61.758  1.00  0.00           N  
ATOM    498  CA  GLY    69      33.642  46.783  61.610  1.00  0.00           C  
ATOM    499  C   GLY    69      32.458  46.518  60.671  1.00  0.00           C  
ATOM    500  O   GLY    69      32.503  45.577  59.862  1.00  0.00           O  
ATOM    501  N   GLY    70      31.425  47.371  60.701  1.00  0.00           N  
ATOM    502  CA  GLY    70      30.303  47.300  59.753  1.00  0.00           C  
ATOM    503  C   GLY    70      30.717  47.629  58.321  1.00  0.00           C  
ATOM    504  O   GLY    70      30.390  46.881  57.392  1.00  0.00           O  
ATOM    505  N   LEU    71      31.487  48.695  58.109  1.00  0.00           N  
ATOM    506  CA  LEU    71      31.974  49.095  56.780  1.00  0.00           C  
ATOM    507  CB  LEU    71      32.568  50.518  56.845  1.00  0.00           C  
ATOM    508  CG  LEU    71      31.554  51.638  57.154  1.00  0.00           C  
ATOM    509  CD1 LEU    71      32.304  52.957  57.343  1.00  0.00           C  
ATOM    510  CD2 LEU    71      30.527  51.828  56.036  1.00  0.00           C  
ATOM    511  C   LEU    71      32.984  48.096  56.185  1.00  0.00           C  
ATOM    512  O   LEU    71      32.976  47.881  54.969  1.00  0.00           O  
ATOM    513  N   LEU    72      33.802  47.435  56.998  1.00  0.00           N  
ATOM    514  CA  LEU    72      34.672  46.332  56.562  1.00  0.00           C  
ATOM    515  CB  LEU    72      35.652  45.951  57.687  1.00  0.00           C  
ATOM    516  CG  LEU    72      36.777  46.973  57.932  1.00  0.00           C  
ATOM    517  CD1 LEU    72      37.475  46.688  59.261  1.00  0.00           C  
ATOM    518  CD2 LEU    72      37.840  46.922  56.819  1.00  0.00           C  
ATOM    519  C   LEU    72      33.851  45.112  56.097  1.00  0.00           C  
ATOM    520  O   LEU    72      34.108  44.578  55.013  1.00  0.00           O  
ATOM    521  N   GLY    73      32.819  44.704  56.837  1.00  0.00           N  
ATOM    522  CA  GLY    73      31.911  43.622  56.440  1.00  0.00           C  
ATOM    523  C   GLY    73      31.103  43.945  55.170  1.00  0.00           C  
ATOM    524  O   GLY    73      30.858  43.054  54.337  1.00  0.00           O  
ATOM    525  N   LEU    74      30.738  45.213  54.991  1.00  0.00           N  
ATOM    526  CA  LEU    74      30.104  45.740  53.777  1.00  0.00           C  
ATOM    527  CB  LEU    74      29.641  47.184  54.061  1.00  0.00           C  
ATOM    528  CG  LEU    74      29.014  47.924  52.859  1.00  0.00           C  
ATOM    529  CD1 LEU    74      27.707  47.282  52.417  1.00  0.00           C  
ATOM    530  CD2 LEU    74      28.721  49.377  53.256  1.00  0.00           C  
ATOM    531  C   LEU    74      31.051  45.641  52.581  1.00  0.00           C  
ATOM    532  O   LEU    74      30.682  45.055  51.567  1.00  0.00           O  
ATOM    533  N   GLY    75      32.285  46.141  52.700  1.00  0.00           N  
ATOM    534  CA  GLY    75      33.301  46.072  51.643  1.00  0.00           C  
ATOM    535  C   GLY    75      33.681  44.639  51.269  1.00  0.00           C  
ATOM    536  O   GLY    75      33.804  44.331  50.077  1.00  0.00           O  
ATOM    537  N   LEU    76      33.780  43.739  52.243  1.00  0.00           N  
ATOM    538  CA  LEU    76      33.976  42.297  52.034  1.00  0.00           C  
ATOM    539  CB  LEU    76      34.118  41.626  53.420  1.00  0.00           C  
ATOM    540  CG  LEU    76      34.436  40.111  53.435  1.00  0.00           C  
ATOM    541  CD1 LEU    76      34.951  39.723  54.822  1.00  0.00           C  
ATOM    542  CD2 LEU    76      33.222  39.209  53.157  1.00  0.00           C  
ATOM    543  C   LEU    76      32.826  41.713  51.187  1.00  0.00           C  
ATOM    544  O   LEU    76      33.082  41.054  50.180  1.00  0.00           O  
ATOM    545  N   THR    77      31.579  41.996  51.568  1.00  0.00           N  
ATOM    546  CA  THR    77      30.372  41.465  50.925  1.00  0.00           C  
ATOM    547  CB  THR    77      29.129  41.706  51.790  1.00  0.00           C  
ATOM    548  CG2 THR    77      27.846  41.125  51.177  1.00  0.00           C  
ATOM    549  OG1 THR    77      29.297  41.063  53.045  1.00  0.00           O  
ATOM    550  C   THR    77      30.156  42.030  49.514  1.00  0.00           C  
ATOM    551  O   THR    77      29.915  41.273  48.585  1.00  0.00           O  
ATOM    552  N   VAL    78      30.320  43.345  49.313  1.00  0.00           N  
ATOM    553  CA  VAL    78      30.188  43.961  47.974  1.00  0.00           C  
ATOM    554  CB  VAL    78      30.305  45.499  48.058  1.00  0.00           C  
ATOM    555  CG1 VAL    78      30.358  46.171  46.676  1.00  0.00           C  
ATOM    556  CG2 VAL    78      29.097  46.105  48.789  1.00  0.00           C  
ATOM    557  C   VAL    78      31.210  43.380  46.994  1.00  0.00           C  
ATOM    558  O   VAL    78      30.878  43.106  45.844  1.00  0.00           O  
ATOM    559  N   SER    79      32.453  43.145  47.440  1.00  0.00           N  
ATOM    560  CA  SER    79      33.482  42.513  46.614  1.00  0.00           C  
ATOM    561  CB  SER    79      34.840  42.694  47.295  1.00  0.00           C  
ATOM    562  OG  SER    79      35.904  42.354  46.437  1.00  0.00           O  
ATOM    563  C   SER    79      33.191  41.031  46.315  1.00  0.00           C  
ATOM    564  O   SER    79      33.387  40.592  45.180  1.00  0.00           O  
ATOM    565  N   LEU    80      32.611  40.293  47.263  1.00  0.00           N  
ATOM    566  CA  LEU    80      32.184  38.901  47.068  1.00  0.00           C  
ATOM    567  CB  LEU    80      31.898  38.276  48.454  1.00  0.00           C  
ATOM    568  CG  LEU    80      31.445  36.810  48.434  1.00  0.00           C  
ATOM    569  CD1 LEU    80      32.441  35.879  47.739  1.00  0.00           C  
ATOM    570  CD2 LEU    80      31.260  36.335  49.879  1.00  0.00           C  
ATOM    571  C   LEU    80      30.986  38.759  46.108  1.00  0.00           C  
ATOM    572  O   LEU    80      31.013  37.909  45.217  1.00  0.00           O  
ATOM    573  N   LEU    81      29.975  39.626  46.217  1.00  0.00           N  
ATOM    574  CA  LEU    81      28.882  39.707  45.239  1.00  0.00           C  
ATOM    575  CB  LEU    81      27.807  40.698  45.724  1.00  0.00           C  
ATOM    576  CG  LEU    81      27.058  40.249  47.000  1.00  0.00           C  
ATOM    577  CD1 LEU    81      26.171  41.385  47.506  1.00  0.00           C  
ATOM    578  CD2 LEU    81      26.153  39.030  46.748  1.00  0.00           C  
ATOM    579  C   LEU    81      29.405  40.110  43.847  1.00  0.00           C  
ATOM    580  O   LEU    81      28.964  39.562  42.835  1.00  0.00           O  
ATOM    581  N   SER    82      30.406  40.991  43.789  1.00  0.00           N  
ATOM    582  CA  SER    82      31.100  41.347  42.544  1.00  0.00           C  
ATOM    583  CB  SER    82      32.064  42.522  42.739  1.00  0.00           C  
ATOM    584  OG  SER    82      31.382  43.642  43.273  1.00  0.00           O  
ATOM    585  C   SER    82      31.836  40.147  41.931  1.00  0.00           C  
ATOM    586  O   SER    82      31.670  39.874  40.745  1.00  0.00           O  
ATOM    587  N   HIE    83      32.548  39.343  42.732  1.00  0.00           N  
ATOM    588  CA  HIE    83      33.137  38.066  42.288  1.00  0.00           C  
ATOM    589  CB  HIE    83      33.939  37.408  43.433  1.00  0.00           C  
ATOM    590  CG  HIE    83      35.265  38.053  43.752  1.00  0.00           C  
ATOM    591  ND1 HIE    83      35.781  38.237  45.038  1.00  0.00           N  
ATOM    592  CE1 HIE    83      37.037  38.665  44.877  1.00  0.00           C  
ATOM    593  NE2 HIE    83      37.343  38.738  43.571  1.00  0.00           N  
ATOM    594  CD2 HIE    83      36.232  38.360  42.847  1.00  0.00           C  
ATOM    595  C   HIE    83      32.079  37.084  41.762  1.00  0.00           C  
ATOM    596  O   HIE    83      32.311  36.448  40.742  1.00  0.00           O  
ATOM    597  N   CYS    84      30.909  36.992  42.409  1.00  0.00           N  
ATOM    598  CA  CYS    84      29.807  36.157  41.917  1.00  0.00           C  
ATOM    599  CB  CYS    84      28.650  36.160  42.939  1.00  0.00           C  
ATOM    600  SG  CYS    84      29.170  35.396  44.504  1.00  0.00           S  
ATOM    601  C   CYS    84      29.306  36.617  40.526  1.00  0.00           C  
ATOM    602  O   CYS    84      29.124  35.786  39.637  1.00  0.00           O  
ATOM    603  N   LEU    85      29.155  37.930  40.313  1.00  0.00           N  
ATOM    604  CA  LEU    85      28.775  38.495  39.017  1.00  0.00           C  
ATOM    605  CB  LEU    85      28.418  39.979  39.188  1.00  0.00           C  
ATOM    606  CG  LEU    85      27.103  40.239  39.954  1.00  0.00           C  
ATOM    607  CD1 LEU    85      27.002  41.718  40.335  1.00  0.00           C  
ATOM    608  CD2 LEU    85      25.877  39.886  39.098  1.00  0.00           C  
ATOM    609  C   LEU    85      29.861  38.293  37.940  1.00  0.00           C  
ATOM    610  O   LEU    85      29.508  37.994  36.793  1.00  0.00           O  
ATOM    611  N   VAL    86      31.145  38.374  38.292  1.00  0.00           N  
ATOM    612  CA  VAL    86      32.281  38.073  37.382  1.00  0.00           C  
ATOM    613  CB  VAL    86      33.625  38.534  37.988  1.00  0.00           C  
ATOM    614  CG1 VAL    86      34.830  38.079  37.161  1.00  0.00           C  
ATOM    615  CG2 VAL    86      33.702  40.063  38.093  1.00  0.00           C  
ATOM    616  C   VAL    86      32.337  36.578  37.020  1.00  0.00           C  
ATOM    617  O   VAL    86      32.594  36.239  35.857  1.00  0.00           O  
ATOM    618  N   ALA    87      32.058  35.675  37.966  1.00  0.00           N  
ATOM    619  CA  ALA    87      32.002  34.234  37.724  1.00  0.00           C  
ATOM    620  CB  ALA    87      31.936  33.518  39.078  1.00  0.00           C  
ATOM    621  C   ALA    87      30.834  33.838  36.814  1.00  0.00           C  
ATOM    622  O   ALA    87      31.018  33.045  35.893  1.00  0.00           O  
ATOM    623  N   LEU    88      29.647  34.430  37.022  1.00  0.00           N  
ATOM    624  CA  LEU    88      28.495  34.268  36.122  1.00  0.00           C  
ATOM    625  CB  LEU    88      27.274  34.962  36.741  1.00  0.00           C  
ATOM    626  CG  LEU    88      25.989  34.918  35.875  1.00  0.00           C  
ATOM    627  CD1 LEU    88      25.527  33.485  35.597  1.00  0.00           C  
ATOM    628  CD2 LEU    88      24.865  35.655  36.593  1.00  0.00           C  
ATOM    629  C   LEU    88      28.817  34.772  34.711  1.00  0.00           C  
ATOM    630  O   LEU    88      28.591  34.065  33.735  1.00  0.00           O  
ATOM    631  N   ASN    89      29.441  35.956  34.589  1.00  0.00           N  
ATOM    632  CA  ASN    89      29.910  36.480  33.306  1.00  0.00           C  
ATOM    633  CB  ASN    89      30.557  37.855  33.535  1.00  0.00           C  
ATOM    634  CG  ASN    89      31.122  38.453  32.256  1.00  0.00           C  
ATOM    635  OD1 ASN    89      30.412  38.980  31.420  1.00  0.00           O  
ATOM    636  ND2 ASN    89      32.418  38.404  32.067  1.00  0.00           N  
ATOM    637  C   ASN    89      30.864  35.508  32.595  1.00  0.00           C  
ATOM    638  O   ASN    89      30.726  35.287  31.398  1.00  0.00           O  
ATOM    639  N   ARG    90      31.792  34.868  33.332  1.00  0.00           N  
ATOM    640  CA  ARG    90      32.746  33.910  32.762  1.00  0.00           C  
ATOM    641  CB  ARG    90      33.851  33.611  33.797  1.00  0.00           C  
ATOM    642  CG  ARG    90      35.121  32.981  33.191  1.00  0.00           C  
ATOM    643  CD  ARG    90      35.709  33.657  31.935  1.00  0.00           C  
ATOM    644  NE  ARG    90      36.023  35.087  32.111  1.00  0.00           N  
ATOM    645  CZ  ARG    90      36.859  35.795  31.367  1.00  0.00           C  
ATOM    646  NH1 ARG    90      37.536  35.300  30.373  1.00  0.00           N1+
ATOM    647  NH2 ARG    90      37.030  37.053  31.627  1.00  0.00           N  
ATOM    648  C   ARG    90      32.081  32.627  32.244  1.00  0.00           C  
ATOM    649  O   ARG    90      32.511  32.115  31.214  1.00  0.00           O  
ATOM    650  N   TYR    91      31.024  32.145  32.900  1.00  0.00           N  
ATOM    651  CA  TYR    91      30.181  31.060  32.374  1.00  0.00           C  
ATOM    652  CB  TYR    91      29.198  30.585  33.473  1.00  0.00           C  
ATOM    653  CG  TYR    91      28.102  29.649  32.995  1.00  0.00           C  
ATOM    654  CD1 TYR    91      26.753  29.988  33.210  1.00  0.00           C  
ATOM    655  CE1 TYR    91      25.717  29.136  32.770  1.00  0.00           C  
ATOM    656  CZ  TYR    91      26.037  27.926  32.115  1.00  0.00           C  
ATOM    657  OH  TYR    91      25.045  27.086  31.693  1.00  0.00           O  
ATOM    658  CE2 TYR    91      27.387  27.587  31.900  1.00  0.00           C  
ATOM    659  CD2 TYR    91      28.414  28.443  32.344  1.00  0.00           C  
ATOM    660  C   TYR    91      29.444  31.481  31.094  1.00  0.00           C  
ATOM    661  O   TYR    91      29.487  30.766  30.088  1.00  0.00           O  
ATOM    662  N   LEU    92      28.813  32.653  31.089  1.00  0.00           N  
ATOM    663  CA  LEU    92      28.032  33.134  29.949  1.00  0.00           C  
ATOM    664  CB  LEU    92      27.076  34.251  30.402  1.00  0.00           C  
ATOM    665  CG  LEU    92      26.050  33.830  31.479  1.00  0.00           C  
ATOM    666  CD1 LEU    92      25.089  34.982  31.753  1.00  0.00           C  
ATOM    667  CD2 LEU    92      25.208  32.611  31.075  1.00  0.00           C  
ATOM    668  C   LEU    92      28.906  33.528  28.740  1.00  0.00           C  
ATOM    669  O   LEU    92      28.464  33.298  27.611  1.00  0.00           O  
ATOM    670  N   LEU    93      30.139  34.012  28.925  1.00  0.00           N  
ATOM    671  CA  LEU    93      31.076  34.308  27.830  1.00  0.00           C  
ATOM    672  CB  LEU    93      32.416  34.813  28.404  1.00  0.00           C  
ATOM    673  CG  LEU    93      32.466  36.313  28.731  1.00  0.00           C  
ATOM    674  CD1 LEU    93      33.756  36.600  29.515  1.00  0.00           C  
ATOM    675  CD2 LEU    93      32.494  37.176  27.460  1.00  0.00           C  
ATOM    676  C   LEU    93      31.344  33.100  26.910  1.00  0.00           C  
ATOM    677  O   LEU    93      31.451  33.263  25.692  1.00  0.00           O  
ATOM    678  N   ILE    94      31.430  31.883  27.476  1.00  0.00           N  
ATOM    679  CA  ILE    94      31.661  30.633  26.733  1.00  0.00           C  
ATOM    680  CB  ILE    94      32.727  29.755  27.423  1.00  0.00           C  
ATOM    681  CG2 ILE    94      34.064  30.519  27.554  1.00  0.00           C  
ATOM    682  CG1 ILE    94      32.251  29.198  28.790  1.00  0.00           C  
ATOM    683  CD1 ILE    94      33.047  27.955  29.212  1.00  0.00           C  
ATOM    684  C   ILE    94      30.363  29.839  26.436  1.00  0.00           C  
ATOM    685  O   ILE    94      30.441  28.711  25.957  1.00  0.00           O  
ATOM    686  N   THR    95      29.192  30.405  26.737  1.00  0.00           N  
ATOM    687  CA  THR    95      27.896  29.709  26.626  1.00  0.00           C  
ATOM    688  CB  THR    95      27.325  29.381  28.015  1.00  0.00           C  
ATOM    689  CG2 THR    95      26.071  28.512  27.958  1.00  0.00           C  
ATOM    690  OG1 THR    95      28.280  28.670  28.779  1.00  0.00           O  
ATOM    691  C   THR    95      26.870  30.470  25.784  1.00  0.00           C  
ATOM    692  O   THR    95      26.253  29.888  24.892  1.00  0.00           O  
ATOM    693  N   ARG    96      26.717  31.785  26.000  1.00  0.00           N  
ATOM    694  CA  ARG    96      25.788  32.631  25.248  1.00  0.00           C  
ATOM    695  CB  ARG    96      25.272  33.794  26.112  1.00  0.00           C  
ATOM    696  CG  ARG    96      24.187  33.335  27.107  1.00  0.00           C  
ATOM    697  CD  ARG    96      23.516  34.555  27.748  1.00  0.00           C  
ATOM    698  NE  ARG    96      22.509  34.181  28.749  1.00  0.00           N  
ATOM    699  CZ  ARG    96      21.487  34.896  29.180  1.00  0.00           C  
ATOM    700  NH1 ARG    96      21.154  36.049  28.685  1.00  0.00           N1+
ATOM    701  NH2 ARG    96      20.744  34.487  30.159  1.00  0.00           N  
ATOM    702  C   ARG    96      26.394  33.158  23.941  1.00  0.00           C  
ATOM    703  O   ARG    96      27.526  33.630  23.908  1.00  0.00           O  
ATOM    704  N   ALA    97      25.586  33.111  22.877  1.00  0.00           N  
ATOM    705  CA  ALA    97      25.852  33.800  21.610  1.00  0.00           C  
ATOM    706  CB  ALA    97      24.896  33.187  20.577  1.00  0.00           C  
ATOM    707  C   ALA    97      25.685  35.340  21.763  1.00  0.00           C  
ATOM    708  O   ALA    97      25.155  35.803  22.768  1.00  0.00           O  
ATOM    709  N   PRO    98      26.128  36.169  20.802  1.00  0.00           N  
ATOM    710  CD  PRO    98      26.811  35.806  19.566  1.00  0.00           C  
ATOM    711  CG  PRO    98      27.640  37.029  19.176  1.00  0.00           C  
ATOM    712  CB  PRO    98      26.815  38.195  19.718  1.00  0.00           C  
ATOM    713  CA  PRO    98      26.200  37.618  21.006  1.00  0.00           C  
ATOM    714  C   PRO    98      24.862  38.298  21.349  1.00  0.00           C  
ATOM    715  O   PRO    98      24.817  39.104  22.279  1.00  0.00           O  
ATOM    716  N   ALA    99      23.764  37.945  20.665  1.00  0.00           N  
ATOM    717  CA  ALA    99      22.455  38.544  20.911  1.00  0.00           C  
ATOM    718  CB  ALA    99      21.532  38.268  19.723  1.00  0.00           C  
ATOM    719  C   ALA    99      21.787  38.093  22.233  1.00  0.00           C  
ATOM    720  O   ALA    99      21.003  38.851  22.799  1.00  0.00           O  
ATOM    721  N   THR   100      22.081  36.885  22.740  1.00  0.00           N  
ATOM    722  CA  THR   100      21.598  36.420  24.060  1.00  0.00           C  
ATOM    723  CB  THR   100      21.522  34.892  24.124  1.00  0.00           C  
ATOM    724  CG2 THR   100      20.553  34.299  23.098  1.00  0.00           C  
ATOM    725  OG1 THR   100      22.787  34.339  23.876  1.00  0.00           O  
ATOM    726  C   THR   100      22.475  36.952  25.193  1.00  0.00           C  
ATOM    727  O   THR   100      21.962  37.297  26.260  1.00  0.00           O  
ATOM    728  N   TYR   101      23.788  37.087  24.976  1.00  0.00           N  
ATOM    729  CA  TYR   101      24.723  37.730  25.922  1.00  0.00           C  
ATOM    730  CB  TYR   101      26.155  37.533  25.405  1.00  0.00           C  
ATOM    731  CG  TYR   101      27.243  38.081  26.314  1.00  0.00           C  
ATOM    732  CD1 TYR   101      27.792  37.273  27.328  1.00  0.00           C  
ATOM    733  CE1 TYR   101      28.784  37.793  28.189  1.00  0.00           C  
ATOM    734  CZ  TYR   101      29.233  39.125  28.021  1.00  0.00           C  
ATOM    735  OH  TYR   101      30.168  39.647  28.853  1.00  0.00           O  
ATOM    736  CE2 TYR   101      28.700  39.922  26.979  1.00  0.00           C  
ATOM    737  CD2 TYR   101      27.710  39.396  26.127  1.00  0.00           C  
ATOM    738  C   TYR   101      24.370  39.213  26.117  1.00  0.00           C  
ATOM    739  O   TYR   101      24.189  39.671  27.246  1.00  0.00           O  
ATOM    740  N   GLN   102      24.157  39.941  25.007  1.00  0.00           N  
ATOM    741  CA  GLN   102      23.749  41.352  25.015  1.00  0.00           C  
ATOM    742  CB  GLN   102      23.742  41.852  23.557  1.00  0.00           C  
ATOM    743  CG  GLN   102      23.205  43.278  23.365  1.00  0.00           C  
ATOM    744  CD  GLN   102      23.955  44.345  24.159  1.00  0.00           C  
ATOM    745  OE1 GLN   102      25.152  44.241  24.421  1.00  0.00           O  
ATOM    746  NE2 GLN   102      23.287  45.406  24.541  1.00  0.00           N  
ATOM    747  C   GLN   102      22.388  41.579  25.695  1.00  0.00           C  
ATOM    748  O   GLN   102      22.230  42.569  26.402  1.00  0.00           O  
ATOM    749  N   ALA   103      21.427  40.664  25.532  1.00  0.00           N  
ATOM    750  CA  ALA   103      20.089  40.807  26.129  1.00  0.00           C  
ATOM    751  CB  ALA   103      19.200  39.677  25.602  1.00  0.00           C  
ATOM    752  C   ALA   103      20.111  40.822  27.674  1.00  0.00           C  
ATOM    753  O   ALA   103      19.231  41.449  28.272  1.00  0.00           O  
ATOM    754  N   LEU   104      21.091  40.187  28.316  1.00  0.00           N  
ATOM    755  CA  LEU   104      21.353  40.340  29.754  1.00  0.00           C  
ATOM    756  CB  LEU   104      22.001  39.054  30.303  1.00  0.00           C  
ATOM    757  CG  LEU   104      22.419  39.138  31.787  1.00  0.00           C  
ATOM    758  CD1 LEU   104      21.242  39.399  32.735  1.00  0.00           C  
ATOM    759  CD2 LEU   104      23.081  37.822  32.206  1.00  0.00           C  
ATOM    760  C   LEU   104      22.210  41.578  30.037  1.00  0.00           C  
ATOM    761  O   LEU   104      21.822  42.435  30.823  1.00  0.00           O  
ATOM    762  N   TYR   105      23.375  41.687  29.391  1.00  0.00           N  
ATOM    763  CA  TYR   105      24.352  42.758  29.650  1.00  0.00           C  
ATOM    764  CB  TYR   105      25.785  42.225  29.469  1.00  0.00           C  
ATOM    765  CG  TYR   105      26.102  41.085  30.419  1.00  0.00           C  
ATOM    766  CD1 TYR   105      26.096  41.307  31.815  1.00  0.00           C  
ATOM    767  CE1 TYR   105      26.342  40.247  32.708  1.00  0.00           C  
ATOM    768  CZ  TYR   105      26.632  38.963  32.203  1.00  0.00           C  
ATOM    769  OH  TYR   105      26.889  37.940  33.054  1.00  0.00           O  
ATOM    770  CE2 TYR   105      26.641  38.737  30.816  1.00  0.00           C  
ATOM    771  CD2 TYR   105      26.375  39.796  29.930  1.00  0.00           C  
ATOM    772  C   TYR   105      24.043  44.075  28.903  1.00  0.00           C  
ATOM    773  O   TYR   105      24.943  44.763  28.418  1.00  0.00           O  
ATOM    774  N   GLN   106      22.773  44.451  28.855  1.00  0.00           N  
ATOM    775  CA  GLN   106      22.362  45.838  28.575  1.00  0.00           C  
ATOM    776  CB  GLN   106      20.833  45.926  28.414  1.00  0.00           C  
ATOM    777  CG  GLN   106      20.281  45.061  27.265  1.00  0.00           C  
ATOM    778  CD  GLN   106      18.875  45.491  26.855  1.00  0.00           C  
ATOM    779  OE1 GLN   106      17.990  45.701  27.680  1.00  0.00           O  
ATOM    780  NE2 GLN   106      18.614  45.654  25.583  1.00  0.00           N  
ATOM    781  C   GLN   106      22.857  46.772  29.692  1.00  0.00           C  
ATOM    782  O   GLN   106      23.037  46.341  30.838  1.00  0.00           O  
ATOM    783  N   ARG   107      23.054  48.056  29.392  1.00  0.00           N  
ATOM    784  CA  ARG   107      23.619  49.030  30.343  1.00  0.00           C  
ATOM    785  CB  ARG   107      23.863  50.378  29.657  1.00  0.00           C  
ATOM    786  CG  ARG   107      24.939  50.338  28.559  1.00  0.00           C  
ATOM    787  CD  ARG   107      25.416  51.747  28.179  1.00  0.00           C  
ATOM    788  NE  ARG   107      24.289  52.658  27.886  1.00  0.00           N  
ATOM    789  CZ  ARG   107      23.733  52.922  26.721  1.00  0.00           C  
ATOM    790  NH1 ARG   107      22.762  53.781  26.669  1.00  0.00           N1+
ATOM    791  NH2 ARG   107      24.082  52.365  25.600  1.00  0.00           N  
ATOM    792  C   ARG   107      22.746  49.199  31.587  1.00  0.00           C  
ATOM    793  O   ARG   107      23.252  49.043  32.708  1.00  0.00           O  
ATOM    794  N   ARG   108      21.432  49.415  31.440  1.00  0.00           N  
ATOM    795  CA  ARG   108      20.501  49.573  32.569  1.00  0.00           C  
ATOM    796  CB  ARG   108      19.137  50.089  32.075  1.00  0.00           C  
ATOM    797  CG  ARG   108      18.188  50.414  33.242  1.00  0.00           C  
ATOM    798  CD  ARG   108      16.826  50.963  32.786  1.00  0.00           C  
ATOM    799  NE  ARG   108      16.032  49.944  32.069  1.00  0.00           N  
ATOM    800  CZ  ARG   108      14.954  50.177  31.339  1.00  0.00           C  
ATOM    801  NH1 ARG   108      14.369  49.241  30.654  1.00  0.00           N1+
ATOM    802  NH2 ARG   108      14.422  51.360  31.266  1.00  0.00           N  
ATOM    803  C   ARG   108      20.377  48.289  33.411  1.00  0.00           C  
ATOM    804  O   ARG   108      20.428  48.377  34.635  1.00  0.00           O  
ATOM    805  N   HIE   109      20.319  47.103  32.786  1.00  0.00           N  
ATOM    806  CA  HIE   109      20.382  45.825  33.524  1.00  0.00           C  
ATOM    807  CB  HIE   109      20.243  44.615  32.588  1.00  0.00           C  
ATOM    808  CG  HIE   109      18.873  44.395  31.987  1.00  0.00           C  
ATOM    809  ND1 HIE   109      17.661  44.548  32.648  1.00  0.00           N  
ATOM    810  CE1 HIE   109      16.726  44.050  31.821  1.00  0.00           C  
ATOM    811  NE2 HIE   109      17.292  43.606  30.686  1.00  0.00           N  
ATOM    812  CD2 HIE   109      18.646  43.795  30.779  1.00  0.00           C  
ATOM    813  C   HIE   109      21.685  45.694  34.334  1.00  0.00           C  
ATOM    814  O   HIE   109      21.657  45.287  35.499  1.00  0.00           O  
ATOM    815  N   THR   110      22.822  46.081  33.761  1.00  0.00           N  
ATOM    816  CA  THR   110      24.140  46.032  34.431  1.00  0.00           C  
ATOM    817  CB  THR   110      25.267  46.311  33.419  1.00  0.00           C  
ATOM    818  CG2 THR   110      26.659  46.192  34.035  1.00  0.00           C  
ATOM    819  OG1 THR   110      25.181  45.356  32.389  1.00  0.00           O  
ATOM    820  C   THR   110      24.194  46.996  35.634  1.00  0.00           C  
ATOM    821  O   THR   110      24.647  46.597  36.712  1.00  0.00           O  
ATOM    822  N   ALA   111      23.664  48.209  35.491  1.00  0.00           N  
ATOM    823  CA  ALA   111      23.483  49.146  36.608  1.00  0.00           C  
ATOM    824  CB  ALA   111      22.981  50.481  36.038  1.00  0.00           C  
ATOM    825  C   ALA   111      22.543  48.606  37.695  1.00  0.00           C  
ATOM    826  O   ALA   111      22.820  48.744  38.884  1.00  0.00           O  
ATOM    827  N   GLY   112      21.451  47.945  37.301  1.00  0.00           N  
ATOM    828  CA  GLY   112      20.512  47.282  38.221  1.00  0.00           C  
ATOM    829  C   GLY   112      21.161  46.172  39.042  1.00  0.00           C  
ATOM    830  O   GLY   112      21.007  46.134  40.264  1.00  0.00           O  
ATOM    831  N   MET   113      21.957  45.289  38.418  1.00  0.00           N  
ATOM    832  CA  MET   113      22.689  44.225  39.125  1.00  0.00           C  
ATOM    833  CB  MET   113      23.353  43.277  38.103  1.00  0.00           C  
ATOM    834  CG  MET   113      22.312  42.424  37.354  1.00  0.00           C  
ATOM    835  SD  MET   113      22.999  41.148  36.264  1.00  0.00           S  
ATOM    836  CE  MET   113      23.303  42.126  34.766  1.00  0.00           C  
ATOM    837  C   MET   113      23.724  44.768  40.128  1.00  0.00           C  
ATOM    838  O   MET   113      23.859  44.223  41.220  1.00  0.00           O  
ATOM    839  N   LEU   114      24.396  45.877  39.804  1.00  0.00           N  
ATOM    840  CA  LEU   114      25.269  46.591  40.747  1.00  0.00           C  
ATOM    841  CB  LEU   114      26.021  47.716  40.004  1.00  0.00           C  
ATOM    842  CG  LEU   114      27.133  47.241  39.053  1.00  0.00           C  
ATOM    843  CD1 LEU   114      27.540  48.367  38.104  1.00  0.00           C  
ATOM    844  CD2 LEU   114      28.375  46.802  39.830  1.00  0.00           C  
ATOM    845  C   LEU   114      24.476  47.159  41.942  1.00  0.00           C  
ATOM    846  O   LEU   114      24.858  46.938  43.087  1.00  0.00           O  
ATOM    847  N   ALA   115      23.358  47.852  41.680  1.00  0.00           N  
ATOM    848  CA  ALA   115      22.543  48.466  42.723  1.00  0.00           C  
ATOM    849  CB  ALA   115      21.508  49.370  42.040  1.00  0.00           C  
ATOM    850  C   ALA   115      21.886  47.441  43.673  1.00  0.00           C  
ATOM    851  O   ALA   115      21.908  47.617  44.895  1.00  0.00           O  
ATOM    852  N   LEU   116      21.361  46.333  43.125  1.00  0.00           N  
ATOM    853  CA  LEU   116      20.844  45.200  43.917  1.00  0.00           C  
ATOM    854  CB  LEU   116      20.314  44.117  42.950  1.00  0.00           C  
ATOM    855  CG  LEU   116      18.991  44.465  42.241  1.00  0.00           C  
ATOM    856  CD1 LEU   116      18.723  43.475  41.113  1.00  0.00           C  
ATOM    857  CD2 LEU   116      17.804  44.394  43.208  1.00  0.00           C  
ATOM    858  C   LEU   116      21.922  44.614  44.842  1.00  0.00           C  
ATOM    859  O   LEU   116      21.632  44.319  46.005  1.00  0.00           O  
ATOM    860  N   SER   117      23.159  44.505  44.360  1.00  0.00           N  
ATOM    861  CA  SER   117      24.289  43.981  45.155  1.00  0.00           C  
ATOM    862  CB  SER   117      25.522  43.781  44.270  1.00  0.00           C  
ATOM    863  OG  SER   117      25.238  42.893  43.209  1.00  0.00           O  
ATOM    864  C   SER   117      24.629  44.892  46.341  1.00  0.00           C  
ATOM    865  O   SER   117      24.765  44.400  47.458  1.00  0.00           O  
ATOM    866  N   TRP   118      24.691  46.218  46.134  1.00  0.00           N  
ATOM    867  CA  TRP   118      24.894  47.183  47.217  1.00  0.00           C  
ATOM    868  CB  TRP   118      25.104  48.587  46.636  1.00  0.00           C  
ATOM    869  CG  TRP   118      26.514  48.903  46.243  1.00  0.00           C  
ATOM    870  CD1 TRP   118      27.053  48.792  44.999  1.00  0.00           C  
ATOM    871  NE1 TRP   118      28.380  49.158  45.036  1.00  0.00           N  
ATOM    872  CE2 TRP   118      28.778  49.529  46.297  1.00  0.00           C  
ATOM    873  CZ2 TRP   118      29.999  49.969  46.830  1.00  0.00           C  
ATOM    874  CH2 TRP   118      30.076  50.273  48.204  1.00  0.00           C  
ATOM    875  CZ3 TRP   118      28.945  50.127  49.017  1.00  0.00           C  
ATOM    876  CE3 TRP   118      27.721  49.669  48.471  1.00  0.00           C  
ATOM    877  CD2 TRP   118      27.608  49.366  47.101  1.00  0.00           C  
ATOM    878  C   TRP   118      23.747  47.175  48.241  1.00  0.00           C  
ATOM    879  O   TRP   118      24.017  47.231  49.449  1.00  0.00           O  
ATOM    880  N   ALA   119      22.488  47.077  47.803  1.00  0.00           N  
ATOM    881  CA  ALA   119      21.329  47.032  48.701  1.00  0.00           C  
ATOM    882  CB  ALA   119      20.056  47.096  47.843  1.00  0.00           C  
ATOM    883  C   ALA   119      21.332  45.783  49.613  1.00  0.00           C  
ATOM    884  O   ALA   119      21.121  45.910  50.822  1.00  0.00           O  
ATOM    885  N   LEU   120      21.604  44.601  49.060  1.00  0.00           N  
ATOM    886  CA  LEU   120      21.685  43.356  49.841  1.00  0.00           C  
ATOM    887  CB  LEU   120      21.714  42.152  48.885  1.00  0.00           C  
ATOM    888  CG  LEU   120      20.399  41.937  48.099  1.00  0.00           C  
ATOM    889  CD1 LEU   120      20.608  40.885  47.016  1.00  0.00           C  
ATOM    890  CD2 LEU   120      19.246  41.486  49.008  1.00  0.00           C  
ATOM    891  C   LEU   120      22.898  43.357  50.796  1.00  0.00           C  
ATOM    892  O   LEU   120      22.759  42.935  51.938  1.00  0.00           O  
ATOM    893  N   ALA   121      24.049  43.879  50.366  1.00  0.00           N  
ATOM    894  CA  ALA   121      25.222  43.996  51.213  1.00  0.00           C  
ATOM    895  CB  ALA   121      26.403  44.448  50.345  1.00  0.00           C  
ATOM    896  C   ALA   121      25.012  44.944  52.413  1.00  0.00           C  
ATOM    897  O   ALA   121      25.461  44.637  53.521  1.00  0.00           O  
ATOM    898  N   LEU   122      24.270  46.055  52.225  1.00  0.00           N  
ATOM    899  CA  LEU   122      23.888  46.968  53.309  1.00  0.00           C  
ATOM    900  CB  LEU   122      23.228  48.219  52.686  1.00  0.00           C  
ATOM    901  CG  LEU   122      22.805  49.299  53.701  1.00  0.00           C  
ATOM    902  CD1 LEU   122      23.996  49.994  54.354  1.00  0.00           C  
ATOM    903  CD2 LEU   122      21.924  50.344  53.011  1.00  0.00           C  
ATOM    904  C   LEU   122      22.984  46.302  54.355  1.00  0.00           C  
ATOM    905  O   LEU   122      23.122  46.566  55.545  1.00  0.00           O  
ATOM    906  N   GLY   123      22.067  45.418  53.939  1.00  0.00           N  
ATOM    907  CA  GLY   123      21.208  44.672  54.859  1.00  0.00           C  
ATOM    908  C   GLY   123      21.938  43.538  55.605  1.00  0.00           C  
ATOM    909  O   GLY   123      21.684  43.325  56.789  1.00  0.00           O  
ATOM    910  N   LEU   124      22.886  42.863  54.946  1.00  0.00           N  
ATOM    911  CA  LEU   124      23.669  41.769  55.522  1.00  0.00           C  
ATOM    912  CB  LEU   124      24.604  41.236  54.402  1.00  0.00           C  
ATOM    913  CG  LEU   124      25.551  40.054  54.708  1.00  0.00           C  
ATOM    914  CD1 LEU   124      26.784  40.436  55.519  1.00  0.00           C  
ATOM    915  CD2 LEU   124      24.834  38.883  55.379  1.00  0.00           C  
ATOM    916  C   LEU   124      24.415  42.184  56.799  1.00  0.00           C  
ATOM    917  O   LEU   124      24.391  41.468  57.800  1.00  0.00           O  
ATOM    918  N   VAL   125      25.025  43.374  56.804  1.00  0.00           N  
ATOM    919  CA  VAL   125      25.779  43.920  57.956  1.00  0.00           C  
ATOM    920  CB  VAL   125      26.743  45.038  57.528  1.00  0.00           C  
ATOM    921  CG1 VAL   125      27.853  44.473  56.629  1.00  0.00           C  
ATOM    922  CG2 VAL   125      26.056  46.179  56.783  1.00  0.00           C  
ATOM    923  C   VAL   125      24.905  44.365  59.143  1.00  0.00           C  
ATOM    924  O   VAL   125      25.440  44.711  60.190  1.00  0.00           O  
ATOM    925  N   LEU   126      23.574  44.321  59.017  1.00  0.00           N  
ATOM    926  CA  LEU   126      22.646  44.473  60.154  1.00  0.00           C  
ATOM    927  CB  LEU   126      21.344  45.158  59.683  1.00  0.00           C  
ATOM    928  CG  LEU   126      21.560  46.511  58.973  1.00  0.00           C  
ATOM    929  CD1 LEU   126      20.208  47.073  58.561  1.00  0.00           C  
ATOM    930  CD2 LEU   126      22.274  47.525  59.858  1.00  0.00           C  
ATOM    931  C   LEU   126      22.344  43.124  60.848  1.00  0.00           C  
ATOM    932  O   LEU   126      21.797  43.108  61.951  1.00  0.00           O  
ATOM    933  N   LEU   127      22.692  42.000  60.219  1.00  0.00           N  
ATOM    934  CA  LEU   127      22.597  40.652  60.785  1.00  0.00           C  
ATOM    935  CB  LEU   127      22.044  39.684  59.716  1.00  0.00           C  
ATOM    936  CG  LEU   127      20.706  40.113  59.085  1.00  0.00           C  
ATOM    937  CD1 LEU   127      20.351  39.171  57.934  1.00  0.00           C  
ATOM    938  CD2 LEU   127      19.559  40.101  60.092  1.00  0.00           C  
ATOM    939  C   LEU   127      23.967  40.203  61.324  1.00  0.00           C  
ATOM    940  O   LEU   127      24.075  39.815  62.489  1.00  0.00           O  
ATOM    941  N   LEU   128      25.008  40.316  60.494  1.00  0.00           N  
ATOM    942  CA  LEU   128      26.390  39.998  60.840  1.00  0.00           C  
ATOM    943  CB  LEU   128      27.228  40.192  59.550  1.00  0.00           C  
ATOM    944  CG  LEU   128      28.757  40.013  59.708  1.00  0.00           C  
ATOM    945  CD1 LEU   128      29.135  38.573  60.067  1.00  0.00           C  
ATOM    946  CD2 LEU   128      29.455  40.380  58.405  1.00  0.00           C  
ATOM    947  C   LEU   128      26.915  40.898  61.987  1.00  0.00           C  
ATOM    948  O   LEU   128      27.012  42.119  61.781  1.00  0.00           O  
ATOM    949  N   PRO   129      27.293  40.353  63.154  1.00  0.00           N  
ATOM    950  CD  PRO   129      27.148  38.967  63.594  1.00  0.00           C  
ATOM    951  CG  PRO   129      28.028  38.825  64.842  1.00  0.00           C  
ATOM    952  CB  PRO   129      28.017  40.233  65.435  1.00  0.00           C  
ATOM    953  CA  PRO   129      27.945  41.142  64.197  1.00  0.00           C  
ATOM    954  C   PRO   129      29.341  41.615  63.743  1.00  0.00           C  
ATOM    955  O   PRO   129      30.102  40.820  63.185  1.00  0.00           O  
ATOM    956  N   PRO   130      29.719  42.884  63.998  1.00  0.00           N  
ATOM    957  CD  PRO   130      28.917  43.930  64.625  1.00  0.00           C  
ATOM    958  CG  PRO   130      29.859  45.121  64.817  1.00  0.00           C  
ATOM    959  CB  PRO   130      30.869  44.946  63.685  1.00  0.00           C  
ATOM    960  CA  PRO   130      31.011  43.428  63.557  1.00  0.00           C  
ATOM    961  C   PRO   130      32.203  42.880  64.363  1.00  0.00           C  
ATOM    962  O   PRO   130      33.282  42.696  63.807  1.00  0.00           O  
ATOM    963  N   TRP   131      32.003  42.592  65.654  1.00  0.00           N  
ATOM    964  CA  TRP   131      33.052  42.207  66.620  1.00  0.00           C  
ATOM    965  CB  TRP   131      33.620  43.474  67.268  1.00  0.00           C  
ATOM    966  CG  TRP   131      34.137  44.526  66.339  1.00  0.00           C  
ATOM    967  CD1 TRP   131      33.526  45.708  66.074  1.00  0.00           C  
ATOM    968  NE1 TRP   131      34.274  46.441  65.188  1.00  0.00           N  
ATOM    969  CE2 TRP   131      35.458  45.812  64.888  1.00  0.00           C  
ATOM    970  CZ2 TRP   131      36.572  46.186  64.119  1.00  0.00           C  
ATOM    971  CH2 TRP   131      37.665  45.313  64.038  1.00  0.00           C  
ATOM    972  CZ3 TRP   131      37.621  44.072  64.689  1.00  0.00           C  
ATOM    973  CE3 TRP   131      36.490  43.695  65.436  1.00  0.00           C  
ATOM    974  CD2 TRP   131      35.386  44.561  65.580  1.00  0.00           C  
ATOM    975  C   TRP   131      32.499  41.256  67.701  1.00  0.00           C  
ATOM    976  O   TRP   131      31.280  41.131  67.863  1.00  0.00           O  
ATOM    977  N   ALA   132      33.394  40.646  68.484  1.00  0.00           N  
ATOM    978  CA  ALA   132      33.025  39.741  69.580  1.00  0.00           C  
ATOM    979  CB  ALA   132      34.298  39.158  70.189  1.00  0.00           C  
ATOM    980  C   ALA   132      32.156  40.443  70.656  1.00  0.00           C  
ATOM    981  O   ALA   132      32.330  41.642  70.898  1.00  0.00           O  
ATOM    982  N   PRO   133      31.229  39.729  71.327  1.00  0.00           N  
ATOM    983  CD  PRO   133      31.050  38.279  71.267  1.00  0.00           C  
ATOM    984  CG  PRO   133      29.922  37.942  72.237  1.00  0.00           C  
ATOM    985  CB  PRO   133      29.117  39.235  72.295  1.00  0.00           C  
ATOM    986  CA  PRO   133      30.181  40.329  72.163  1.00  0.00           C  
ATOM    987  C   PRO   133      30.669  40.839  73.529  1.00  0.00           C  
ATOM    988  O   PRO   133      29.879  41.412  74.274  1.00  0.00           O  
ATOM    989  N   ARG   134      31.960  40.628  73.845  1.00  0.00           N  
ATOM    990  CA  ARG   134      32.681  41.113  75.041  1.00  0.00           C  
ATOM    991  CB  ARG   134      32.882  39.958  76.038  1.00  0.00           C  
ATOM    992  CG  ARG   134      31.609  39.436  76.720  1.00  0.00           C  
ATOM    993  CD  ARG   134      31.950  38.262  77.650  1.00  0.00           C  
ATOM    994  NE  ARG   134      30.797  37.842  78.466  1.00  0.00           N  
ATOM    995  CZ  ARG   134      30.651  36.698  79.096  1.00  0.00           C  
ATOM    996  NH1 ARG   134      31.536  35.752  79.131  1.00  0.00           N1+
ATOM    997  NH2 ARG   134      29.566  36.467  79.765  1.00  0.00           N  
ATOM    998  C   ARG   134      34.041  41.712  74.629  1.00  0.00           C  
ATOM    999  O   ARG   134      34.553  41.344  73.557  1.00  0.00           O  
ATOM   1000  N   PRO   135      34.648  42.586  75.440  1.00  0.00           N  
ATOM   1001  CD  PRO   135      34.007  43.312  76.537  1.00  0.00           C  
ATOM   1002  CG  PRO   135      34.865  44.562  76.739  1.00  0.00           C  
ATOM   1003  CB  PRO   135      36.253  44.041  76.428  1.00  0.00           C  
ATOM   1004  CA  PRO   135      36.017  43.089  75.251  1.00  0.00           C  
ATOM   1005  C   PRO   135      37.102  41.999  75.196  1.00  0.00           C  
ATOM   1006  O   PRO   135      36.878  40.853  75.582  1.00  0.00           O  
ATOM   1007  N   GLY   136      38.296  42.368  74.716  1.00  0.00           N  
ATOM   1008  CA  GLY   136      39.483  41.498  74.680  1.00  0.00           C  
ATOM   1009  C   GLY   136      39.366  40.290  73.737  1.00  0.00           C  
ATOM   1010  O   GLY   136      38.555  40.287  72.810  1.00  0.00           O  
ATOM   1011  N   ALA   137      40.159  39.257  73.990  1.00  0.00           N  
ATOM   1012  CA  ALA   137      40.163  37.990  73.243  1.00  0.00           C  
ATOM   1013  CB  ALA   137      41.485  37.281  73.532  1.00  0.00           C  
ATOM   1014  C   ALA   137      38.939  37.083  73.535  1.00  0.00           C  
ATOM   1015  O   ALA   137      39.069  35.868  73.711  1.00  0.00           O  
ATOM   1016  N   ALA   138      37.730  37.652  73.631  1.00  0.00           N  
ATOM   1017  CA  ALA   138      36.504  36.904  73.897  1.00  0.00           C  
ATOM   1018  CB  ALA   138      35.409  37.895  74.298  1.00  0.00           C  
ATOM   1019  C   ALA   138      36.064  36.055  72.678  1.00  0.00           C  
ATOM   1020  O   ALA   138      36.110  36.538  71.551  1.00  0.00           O  
ATOM   1021  N   PRO   139      35.586  34.814  72.897  1.00  0.00           N  
ATOM   1022  CD  PRO   139      35.596  34.073  74.152  1.00  0.00           C  
ATOM   1023  CG  PRO   139      34.764  32.817  73.898  1.00  0.00           C  
ATOM   1024  CB  PRO   139      34.965  32.579  72.403  1.00  0.00           C  
ATOM   1025  CA  PRO   139      35.020  33.999  71.829  1.00  0.00           C  
ATOM   1026  C   PRO   139      33.614  34.491  71.399  1.00  0.00           C  
ATOM   1027  O   PRO   139      32.904  35.117  72.191  1.00  0.00           O  
ATOM   1028  N   PRO   140      33.202  34.206  70.141  1.00  0.00           N  
ATOM   1029  CD  PRO   140      33.939  33.423  69.161  1.00  0.00           C  
ATOM   1030  CG  PRO   140      32.930  33.078  68.058  1.00  0.00           C  
ATOM   1031  CB  PRO   140      31.982  34.278  68.116  1.00  0.00           C  
ATOM   1032  CA  PRO   140      31.899  34.591  69.607  1.00  0.00           C  
ATOM   1033  C   PRO   140      30.743  33.821  70.272  1.00  0.00           C  
ATOM   1034  O   PRO   140      30.882  32.626  70.564  1.00  0.00           O  
ATOM   1035  N   ARG   141      29.609  34.495  70.508  1.00  0.00           N  
ATOM   1036  CA  ARG   141      28.425  33.939  71.209  1.00  0.00           C  
ATOM   1037  CB  ARG   141      28.560  34.112  72.749  1.00  0.00           C  
ATOM   1038  CG  ARG   141      29.697  33.301  73.409  1.00  0.00           C  
ATOM   1039  CD  ARG   141      29.516  31.788  73.291  1.00  0.00           C  
ATOM   1040  NE  ARG   141      30.593  31.055  73.966  1.00  0.00           N  
ATOM   1041  CZ  ARG   141      31.617  30.421  73.414  1.00  0.00           C  
ATOM   1042  NH1 ARG   141      32.340  29.625  74.151  1.00  0.00           N1+
ATOM   1043  NH2 ARG   141      31.943  30.546  72.163  1.00  0.00           N  
ATOM   1044  C   ARG   141      27.056  34.417  70.691  1.00  0.00           C  
ATOM   1045  O   ARG   141      26.039  34.026  71.256  1.00  0.00           O  
ATOM   1046  N   ILE   142      26.995  35.203  69.617  1.00  0.00           N  
ATOM   1047  CA  ILE   142      25.743  35.483  68.885  1.00  0.00           C  
ATOM   1048  CB  ILE   142      25.916  36.711  67.942  1.00  0.00           C  
ATOM   1049  CG2 ILE   142      24.746  36.913  66.965  1.00  0.00           C  
ATOM   1050  CG1 ILE   142      26.163  38.013  68.736  1.00  0.00           C  
ATOM   1051  CD1 ILE   142      25.001  38.501  69.625  1.00  0.00           C  
ATOM   1052  C   ILE   142      25.276  34.230  68.132  1.00  0.00           C  
ATOM   1053  O   ILE   142      26.083  33.466  67.603  1.00  0.00           O  
ATOM   1054  N   HIE   143      23.961  34.015  68.095  1.00  0.00           N  
ATOM   1055  CA  HIE   143      23.330  32.840  67.487  1.00  0.00           C  
ATOM   1056  CB  HIE   143      22.441  32.149  68.536  1.00  0.00           C  
ATOM   1057  CG  HIE   143      21.589  31.020  68.007  1.00  0.00           C  
ATOM   1058  ND1 HIE   143      22.062  29.836  67.429  1.00  0.00           N  
ATOM   1059  CE1 HIE   143      20.960  29.150  67.072  1.00  0.00           C  
ATOM   1060  NE2 HIE   143      19.851  29.833  67.394  1.00  0.00           N  
ATOM   1061  CD2 HIE   143      20.230  31.013  67.985  1.00  0.00           C  
ATOM   1062  C   HIE   143      22.658  33.175  66.148  1.00  0.00           C  
ATOM   1063  O   HIE   143      23.329  33.214  65.119  1.00  0.00           O  
ATOM   1064  N   TYR   144      21.354  33.436  66.119  1.00  0.00           N  
ATOM   1065  CA  TYR   144      20.552  33.461  64.887  1.00  0.00           C  
ATOM   1066  CB  TYR   144      19.058  33.519  65.286  1.00  0.00           C  
ATOM   1067  CG  TYR   144      18.077  33.897  64.198  1.00  0.00           C  
ATOM   1068  CD1 TYR   144      17.971  33.127  63.028  1.00  0.00           C  
ATOM   1069  CE1 TYR   144      17.029  33.475  62.032  1.00  0.00           C  
ATOM   1070  CZ  TYR   144      16.208  34.616  62.219  1.00  0.00           C  
ATOM   1071  OH  TYR   144      15.352  35.027  61.236  1.00  0.00           O  
ATOM   1072  CE2 TYR   144      16.311  35.373  63.394  1.00  0.00           C  
ATOM   1073  CD2 TYR   144      17.249  35.017  64.385  1.00  0.00           C  
ATOM   1074  C   TYR   144      20.985  34.518  63.850  1.00  0.00           C  
ATOM   1075  O   TYR   144      21.154  34.150  62.688  1.00  0.00           O  
ATOM   1076  N   PRO   145      21.294  35.789  64.209  1.00  0.00           N  
ATOM   1077  CD  PRO   145      21.012  36.435  65.488  1.00  0.00           C  
ATOM   1078  CG  PRO   145      20.879  37.919  65.161  1.00  0.00           C  
ATOM   1079  CB  PRO   145      21.894  38.098  64.027  1.00  0.00           C  
ATOM   1080  CA  PRO   145      21.800  36.771  63.247  1.00  0.00           C  
ATOM   1081  C   PRO   145      23.147  36.393  62.603  1.00  0.00           C  
ATOM   1082  O   PRO   145      23.345  36.612  61.407  1.00  0.00           O  
ATOM   1083  N   ALA   146      24.054  35.757  63.363  1.00  0.00           N  
ATOM   1084  CA  ALA   146      25.323  35.260  62.843  1.00  0.00           C  
ATOM   1085  CB  ALA   146      26.250  34.919  64.018  1.00  0.00           C  
ATOM   1086  C   ALA   146      25.130  34.052  61.903  1.00  0.00           C  
ATOM   1087  O   ALA   146      25.783  33.976  60.862  1.00  0.00           O  
ATOM   1088  N   LEU   147      24.187  33.161  62.204  1.00  0.00           N  
ATOM   1089  CA  LEU   147      23.839  32.021  61.333  1.00  0.00           C  
ATOM   1090  CB  LEU   147      22.942  31.049  62.088  1.00  0.00           C  
ATOM   1091  CG  LEU   147      23.650  30.312  63.238  1.00  0.00           C  
ATOM   1092  CD1 LEU   147      22.614  29.594  64.088  1.00  0.00           C  
ATOM   1093  CD2 LEU   147      24.648  29.262  62.714  1.00  0.00           C  
ATOM   1094  C   LEU   147      23.211  32.456  59.997  1.00  0.00           C  
ATOM   1095  O   LEU   147      23.501  31.844  58.973  1.00  0.00           O  
ATOM   1096  N   LEU   148      22.402  33.522  59.982  1.00  0.00           N  
ATOM   1097  CA  LEU   148      21.938  34.131  58.725  1.00  0.00           C  
ATOM   1098  CB  LEU   148      20.951  35.278  59.018  1.00  0.00           C  
ATOM   1099  CG  LEU   148      19.578  34.852  59.588  1.00  0.00           C  
ATOM   1100  CD1 LEU   148      18.806  36.103  60.005  1.00  0.00           C  
ATOM   1101  CD2 LEU   148      18.742  34.102  58.553  1.00  0.00           C  
ATOM   1102  C   LEU   148      23.105  34.649  57.871  1.00  0.00           C  
ATOM   1103  O   LEU   148      23.153  34.404  56.663  1.00  0.00           O  
ATOM   1104  N   ALA   149      24.082  35.320  58.486  1.00  0.00           N  
ATOM   1105  CA  ALA   149      25.282  35.789  57.805  1.00  0.00           C  
ATOM   1106  CB  ALA   149      26.032  36.751  58.716  1.00  0.00           C  
ATOM   1107  C   ALA   149      26.181  34.626  57.313  1.00  0.00           C  
ATOM   1108  O   ALA   149      26.692  34.674  56.196  1.00  0.00           O  
ATOM   1109  N   ALA   150      26.315  33.561  58.102  1.00  0.00           N  
ATOM   1110  CA  ALA   150      26.999  32.330  57.694  1.00  0.00           C  
ATOM   1111  CB  ALA   150      27.053  31.365  58.885  1.00  0.00           C  
ATOM   1112  C   ALA   150      26.329  31.687  56.480  1.00  0.00           C  
ATOM   1113  O   ALA   150      27.008  31.335  55.512  1.00  0.00           O  
ATOM   1114  N   ALA   151      24.991  31.577  56.479  1.00  0.00           N  
ATOM   1115  CA  ALA   151      24.225  31.074  55.338  1.00  0.00           C  
ATOM   1116  CB  ALA   151      22.752  30.955  55.744  1.00  0.00           C  
ATOM   1117  C   ALA   151      24.403  31.941  54.079  1.00  0.00           C  
ATOM   1118  O   ALA   151      24.574  31.394  52.991  1.00  0.00           O  
ATOM   1119  N   ALA   152      24.460  33.274  54.216  1.00  0.00           N  
ATOM   1120  CA  ALA   152      24.742  34.183  53.103  1.00  0.00           C  
ATOM   1121  CB  ALA   152      24.524  35.624  53.579  1.00  0.00           C  
ATOM   1122  C   ALA   152      26.163  33.999  52.521  1.00  0.00           C  
ATOM   1123  O   ALA   152      26.323  33.954  51.301  1.00  0.00           O  
ATOM   1124  N   LEU   153      27.192  33.852  53.372  1.00  0.00           N  
ATOM   1125  CA  LEU   153      28.572  33.579  52.936  1.00  0.00           C  
ATOM   1126  CB  LEU   153      29.522  33.650  54.156  1.00  0.00           C  
ATOM   1127  CG  LEU   153      29.756  35.072  54.707  1.00  0.00           C  
ATOM   1128  CD1 LEU   153      30.379  34.997  56.100  1.00  0.00           C  
ATOM   1129  CD2 LEU   153      30.694  35.874  53.798  1.00  0.00           C  
ATOM   1130  C   LEU   153      28.694  32.220  52.232  1.00  0.00           C  
ATOM   1131  O   LEU   153      29.320  32.105  51.173  1.00  0.00           O  
ATOM   1132  N   LEU   154      28.051  31.183  52.779  1.00  0.00           N  
ATOM   1133  CA  LEU   154      28.003  29.841  52.191  1.00  0.00           C  
ATOM   1134  CB  LEU   154      27.387  28.851  53.202  1.00  0.00           C  
ATOM   1135  CG  LEU   154      28.281  28.534  54.407  1.00  0.00           C  
ATOM   1136  CD1 LEU   154      27.463  27.797  55.473  1.00  0.00           C  
ATOM   1137  CD2 LEU   154      29.467  27.637  54.027  1.00  0.00           C  
ATOM   1138  C   LEU   154      27.237  29.824  50.849  1.00  0.00           C  
ATOM   1139  O   LEU   154      27.707  29.205  49.907  1.00  0.00           O  
ATOM   1140  N   ALA   155      26.129  30.549  50.735  1.00  0.00           N  
ATOM   1141  CA  ALA   155      25.363  30.660  49.487  1.00  0.00           C  
ATOM   1142  CB  ALA   155      24.043  31.380  49.775  1.00  0.00           C  
ATOM   1143  C   ALA   155      26.156  31.362  48.367  1.00  0.00           C  
ATOM   1144  O   ALA   155      26.171  30.883  47.232  1.00  0.00           O  
ATOM   1145  N   GLN   156      26.870  32.455  48.676  1.00  0.00           N  
ATOM   1146  CA  GLN   156      27.786  33.106  47.731  1.00  0.00           C  
ATOM   1147  CB  GLN   156      28.340  34.407  48.356  1.00  0.00           C  
ATOM   1148  CG  GLN   156      27.292  35.518  48.451  1.00  0.00           C  
ATOM   1149  CD  GLN   156      27.741  36.650  49.382  1.00  0.00           C  
ATOM   1150  OE1 GLN   156      28.250  37.671  48.964  1.00  0.00           O  
ATOM   1151  NE2 GLN   156      27.575  36.494  50.678  1.00  0.00           N  
ATOM   1152  C   GLN   156      28.928  32.167  47.312  1.00  0.00           C  
ATOM   1153  O   GLN   156      29.234  32.038  46.130  1.00  0.00           O  
ATOM   1154  N   THR   157      29.518  31.437  48.264  1.00  0.00           N  
ATOM   1155  CA  THR   157      30.579  30.438  47.987  1.00  0.00           C  
ATOM   1156  CB  THR   157      31.130  29.860  49.299  1.00  0.00           C  
ATOM   1157  CG2 THR   157      32.323  28.924  49.083  1.00  0.00           C  
ATOM   1158  OG1 THR   157      31.573  30.886  50.154  1.00  0.00           O  
ATOM   1159  C   THR   157      30.076  29.313  47.069  1.00  0.00           C  
ATOM   1160  O   THR   157      30.737  28.949  46.100  1.00  0.00           O  
ATOM   1161  N   ALA   158      28.869  28.802  47.333  1.00  0.00           N  
ATOM   1162  CA  ALA   158      28.219  27.781  46.509  1.00  0.00           C  
ATOM   1163  CB  ALA   158      26.968  27.315  47.263  1.00  0.00           C  
ATOM   1164  C   ALA   158      27.875  28.280  45.099  1.00  0.00           C  
ATOM   1165  O   ALA   158      28.004  27.521  44.133  1.00  0.00           O  
ATOM   1166  N   LEU   159      27.494  29.554  44.931  1.00  0.00           N  
ATOM   1167  CA  LEU   159      27.240  30.166  43.622  1.00  0.00           C  
ATOM   1168  CB  LEU   159      26.566  31.539  43.846  1.00  0.00           C  
ATOM   1169  CG  LEU   159      26.266  32.353  42.572  1.00  0.00           C  
ATOM   1170  CD1 LEU   159      25.331  31.615  41.608  1.00  0.00           C  
ATOM   1171  CD2 LEU   159      25.595  33.674  42.963  1.00  0.00           C  
ATOM   1172  C   LEU   159      28.516  30.263  42.771  1.00  0.00           C  
ATOM   1173  O   LEU   159      28.467  29.950  41.575  1.00  0.00           O  
ATOM   1174  N   LEU   160      29.666  30.621  43.362  1.00  0.00           N  
ATOM   1175  CA  LEU   160      30.966  30.581  42.686  1.00  0.00           C  
ATOM   1176  CB  LEU   160      32.079  31.086  43.619  1.00  0.00           C  
ATOM   1177  CG  LEU   160      32.013  32.576  44.007  1.00  0.00           C  
ATOM   1178  CD1 LEU   160      33.032  32.870  45.120  1.00  0.00           C  
ATOM   1179  CD2 LEU   160      32.347  33.483  42.821  1.00  0.00           C  
ATOM   1180  C   LEU   160      31.312  29.171  42.171  1.00  0.00           C  
ATOM   1181  O   LEU   160      31.693  29.004  41.010  1.00  0.00           O  
ATOM   1182  N   LEU   161      31.131  28.159  43.027  1.00  0.00           N  
ATOM   1183  CA  LEU   161      31.367  26.753  42.648  1.00  0.00           C  
ATOM   1184  CB  LEU   161      31.307  25.857  43.893  1.00  0.00           C  
ATOM   1185  CG  LEU   161      32.420  26.107  44.925  1.00  0.00           C  
ATOM   1186  CD1 LEU   161      32.209  25.202  46.143  1.00  0.00           C  
ATOM   1187  CD2 LEU   161      33.827  25.833  44.361  1.00  0.00           C  
ATOM   1188  C   LEU   161      30.382  26.274  41.569  1.00  0.00           C  
ATOM   1189  O   LEU   161      30.807  25.609  40.624  1.00  0.00           O  
ATOM   1190  N   HIE   162      29.100  26.644  41.639  1.00  0.00           N  
ATOM   1191  CA  HIE   162      28.114  26.307  40.599  1.00  0.00           C  
ATOM   1192  CB  HIE   162      26.707  26.710  41.051  1.00  0.00           C  
ATOM   1193  CG  HIE   162      25.638  26.250  40.095  1.00  0.00           C  
ATOM   1194  ND1 HIE   162      25.290  24.923  39.864  1.00  0.00           N  
ATOM   1195  CE1 HIE   162      24.341  24.957  38.901  1.00  0.00           C  
ATOM   1196  NE2 HIE   162      24.098  26.228  38.523  1.00  0.00           N  
ATOM   1197  CD2 HIE   162      24.906  27.055  39.264  1.00  0.00           C  
ATOM   1198  C   HIE   162      28.459  26.919  39.232  1.00  0.00           C  
ATOM   1199  O   HIE   162      28.318  26.249  38.213  1.00  0.00           O  
ATOM   1200  N   CYS   163      28.981  28.150  39.197  1.00  0.00           N  
ATOM   1201  CA  CYS   163      29.475  28.777  37.965  1.00  0.00           C  
ATOM   1202  CB  CYS   163      29.782  30.260  38.209  1.00  0.00           C  
ATOM   1203  SG  CYS   163      28.251  31.143  38.617  1.00  0.00           S  
ATOM   1204  C   CYS   163      30.699  28.032  37.397  1.00  0.00           C  
ATOM   1205  O   CYS   163      30.742  27.760  36.197  1.00  0.00           O  
ATOM   1206  N   TYR   164      31.663  27.622  38.236  1.00  0.00           N  
ATOM   1207  CA  TYR   164      32.796  26.791  37.795  1.00  0.00           C  
ATOM   1208  CB  TYR   164      33.788  26.612  38.948  1.00  0.00           C  
ATOM   1209  CG  TYR   164      34.907  25.629  38.635  1.00  0.00           C  
ATOM   1210  CD1 TYR   164      35.902  25.971  37.692  1.00  0.00           C  
ATOM   1211  CE1 TYR   164      36.928  25.049  37.393  1.00  0.00           C  
ATOM   1212  CZ  TYR   164      36.963  23.786  38.024  1.00  0.00           C  
ATOM   1213  OH  TYR   164      37.980  22.931  37.765  1.00  0.00           O  
ATOM   1214  CE2 TYR   164      35.951  23.440  38.943  1.00  0.00           C  
ATOM   1215  CD2 TYR   164      34.928  24.357  39.251  1.00  0.00           C  
ATOM   1216  C   TYR   164      32.333  25.429  37.246  1.00  0.00           C  
ATOM   1217  O   TYR   164      32.788  25.007  36.182  1.00  0.00           O  
ATOM   1218  N   LEU   165      31.393  24.753  37.910  1.00  0.00           N  
ATOM   1219  CA  LEU   165      30.834  23.489  37.443  1.00  0.00           C  
ATOM   1220  CB  LEU   165      30.004  22.853  38.563  1.00  0.00           C  
ATOM   1221  CG  LEU   165      30.834  22.395  39.778  1.00  0.00           C  
ATOM   1222  CD1 LEU   165      29.899  22.051  40.943  1.00  0.00           C  
ATOM   1223  CD2 LEU   165      31.689  21.158  39.457  1.00  0.00           C  
ATOM   1224  C   LEU   165      30.031  23.640  36.135  1.00  0.00           C  
ATOM   1225  O   LEU   165      30.095  22.745  35.287  1.00  0.00           O  
ATOM   1226  N   GLY   166      29.365  24.779  35.911  1.00  0.00           N  
ATOM   1227  CA  GLY   166      28.756  25.136  34.628  1.00  0.00           C  
ATOM   1228  C   GLY   166      29.784  25.324  33.509  1.00  0.00           C  
ATOM   1229  O   GLY   166      29.599  24.804  32.408  1.00  0.00           O  
ATOM   1230  N   ILE   167      30.917  25.975  33.803  1.00  0.00           N  
ATOM   1231  CA  ILE   167      32.063  26.126  32.896  1.00  0.00           C  
ATOM   1232  CB  ILE   167      33.112  27.095  33.493  1.00  0.00           C  
ATOM   1233  CG2 ILE   167      34.472  27.054  32.755  1.00  0.00           C  
ATOM   1234  CG1 ILE   167      32.570  28.538  33.472  1.00  0.00           C  
ATOM   1235  CD1 ILE   167      33.315  29.503  34.414  1.00  0.00           C  
ATOM   1236  C   ILE   167      32.657  24.754  32.536  1.00  0.00           C  
ATOM   1237  O   ILE   167      32.802  24.453  31.354  1.00  0.00           O  
ATOM   1238  N   VAL   168      32.934  23.886  33.507  1.00  0.00           N  
ATOM   1239  CA  VAL   168      33.446  22.517  33.269  1.00  0.00           C  
ATOM   1240  CB  VAL   168      33.737  21.811  34.613  1.00  0.00           C  
ATOM   1241  CG1 VAL   168      34.015  20.306  34.469  1.00  0.00           C  
ATOM   1242  CG2 VAL   168      34.964  22.430  35.288  1.00  0.00           C  
ATOM   1243  C   VAL   168      32.472  21.692  32.413  1.00  0.00           C  
ATOM   1244  O   VAL   168      32.884  21.069  31.425  1.00  0.00           O  
ATOM   1245  N   ARG   169      31.176  21.732  32.738  1.00  0.00           N  
ATOM   1246  CA  ARG   169      30.102  21.037  32.014  1.00  0.00           C  
ATOM   1247  CB  ARG   169      28.815  21.188  32.831  1.00  0.00           C  
ATOM   1248  CG  ARG   169      27.584  20.546  32.181  1.00  0.00           C  
ATOM   1249  CD  ARG   169      26.410  20.347  33.152  1.00  0.00           C  
ATOM   1250  NE  ARG   169      26.139  21.562  33.949  1.00  0.00           N  
ATOM   1251  CZ  ARG   169      26.457  21.768  35.211  1.00  0.00           C  
ATOM   1252  NH1 ARG   169      26.184  22.907  35.771  1.00  0.00           N1+
ATOM   1253  NH2 ARG   169      27.062  20.874  35.947  1.00  0.00           N  
ATOM   1254  C   ARG   169      29.936  21.528  30.571  1.00  0.00           C  
ATOM   1255  O   ARG   169      29.653  20.713  29.693  1.00  0.00           O  
ATOM   1256  N   ARG   170      30.176  22.822  30.326  1.00  0.00           N  
ATOM   1257  CA  ARG   170      30.233  23.432  28.988  1.00  0.00           C  
ATOM   1258  CB  ARG   170      30.157  24.965  29.128  1.00  0.00           C  
ATOM   1259  CG  ARG   170      30.175  25.744  27.800  1.00  0.00           C  
ATOM   1260  CD  ARG   170      28.937  25.467  26.938  1.00  0.00           C  
ATOM   1261  NE  ARG   170      28.959  26.301  25.713  1.00  0.00           N  
ATOM   1262  CZ  ARG   170      28.255  26.112  24.624  1.00  0.00           C  
ATOM   1263  NH1 ARG   170      27.396  25.149  24.491  1.00  0.00           N1+
ATOM   1264  NH2 ARG   170      28.380  26.899  23.598  1.00  0.00           N  
ATOM   1265  C   ARG   170      31.468  22.964  28.230  1.00  0.00           C  
ATOM   1266  O   ARG   170      31.314  22.397  27.148  1.00  0.00           O  
ATOM   1267  N   VAL   171      32.666  23.106  28.815  1.00  0.00           N  
ATOM   1268  CA  VAL   171      33.969  22.766  28.215  1.00  0.00           C  
ATOM   1269  CB  VAL   171      35.112  23.107  29.198  1.00  0.00           C  
ATOM   1270  CG1 VAL   171      36.469  22.501  28.837  1.00  0.00           C  
ATOM   1271  CG2 VAL   171      35.319  24.633  29.251  1.00  0.00           C  
ATOM   1272  C   VAL   171      34.042  21.322  27.714  1.00  0.00           C  
ATOM   1273  O   VAL   171      34.561  21.060  26.627  1.00  0.00           O  
ATOM   1274  N   ARG   172      33.451  20.364  28.441  1.00  0.00           N  
ATOM   1275  CA  ARG   172      33.345  18.950  28.016  1.00  0.00           C  
ATOM   1276  CB  ARG   172      32.644  18.143  29.131  1.00  0.00           C  
ATOM   1277  CG  ARG   172      33.602  17.898  30.311  1.00  0.00           C  
ATOM   1278  CD  ARG   172      32.867  17.247  31.486  1.00  0.00           C  
ATOM   1279  NE  ARG   172      33.808  16.917  32.561  1.00  0.00           N  
ATOM   1280  CZ  ARG   172      33.507  16.498  33.780  1.00  0.00           C  
ATOM   1281  NH1 ARG   172      34.445  16.267  34.642  1.00  0.00           N1+
ATOM   1282  NH2 ARG   172      32.272  16.305  34.170  1.00  0.00           N  
ATOM   1283  C   ARG   172      32.629  18.736  26.681  1.00  0.00           C  
ATOM   1284  O   ARG   172      32.952  17.788  25.968  1.00  0.00           O  
ATOM   1285  N   VAL   173      31.702  19.624  26.321  1.00  0.00           N  
ATOM   1286  CA  VAL   173      30.897  19.565  25.079  1.00  0.00           C  
ATOM   1287  CB  VAL   173      29.411  19.836  25.399  1.00  0.00           C  
ATOM   1288  CG1 VAL   173      28.536  19.913  24.141  1.00  0.00           C  
ATOM   1289  CG2 VAL   173      28.839  18.733  26.298  1.00  0.00           C  
ATOM   1290  C   VAL   173      31.414  20.534  24.012  1.00  0.00           C  
ATOM   1291  O   VAL   173      31.581  20.153  22.854  1.00  0.00           O  
ATOM   1292  N   SER   174      31.686  21.786  24.384  1.00  0.00           N  
ATOM   1293  CA  SER   174      32.060  22.864  23.451  1.00  0.00           C  
ATOM   1294  CB  SER   174      32.158  24.194  24.218  1.00  0.00           C  
ATOM   1295  OG  SER   174      33.060  24.123  25.302  1.00  0.00           O  
ATOM   1296  C   SER   174      33.355  22.592  22.685  1.00  0.00           C  
ATOM   1297  O   SER   174      33.510  23.061  21.558  1.00  0.00           O  
ATOM   1298  N   VAL   175      34.247  21.764  23.257  1.00  0.00           N  
ATOM   1299  CA  VAL   175      35.504  21.306  22.641  1.00  0.00           C  
ATOM   1300  CB  VAL   175      36.270  20.462  23.677  1.00  0.00           C  
ATOM   1301  CG1 VAL   175      35.609  19.106  23.944  1.00  0.00           C  
ATOM   1302  CG2 VAL   175      37.722  20.210  23.279  1.00  0.00           C  
ATOM   1303  C   VAL   175      35.303  20.539  21.326  1.00  0.00           C  
ATOM   1304  O   VAL   175      36.212  20.525  20.493  1.00  0.00           O  
ATOM   1305  N   LYS   176      34.118  19.935  21.099  1.00  0.00           N  
ATOM   1306  CA  LYS   176      33.781  19.147  19.899  1.00  0.00           C  
ATOM   1307  CB  LYS   176      32.991  17.885  20.311  1.00  0.00           C  
ATOM   1308  CG  LYS   176      33.888  16.806  20.932  1.00  0.00           C  
ATOM   1309  CD  LYS   176      33.084  15.514  21.172  1.00  0.00           C  
ATOM   1310  CE  LYS   176      34.000  14.332  21.528  1.00  0.00           C  
ATOM   1311  NZ  LYS   176      34.756  13.836  20.348  1.00  0.00           N1+
ATOM   1312  C   LYS   176      33.027  19.907  18.798  1.00  0.00           C  
ATOM   1313  O   LYS   176      32.767  19.330  17.735  1.00  0.00           O  
ATOM   1314  N   ARG   177      32.632  21.171  18.991  1.00  0.00           N  
ATOM   1315  CA  ARG   177      31.888  21.931  17.962  1.00  0.00           C  
ATOM   1316  CB  ARG   177      30.378  21.699  18.157  1.00  0.00           C  
ATOM   1317  CG  ARG   177      29.510  22.321  17.049  1.00  0.00           C  
ATOM   1318  CD  ARG   177      28.147  21.643  16.887  1.00  0.00           C  
ATOM   1319  NE  ARG   177      27.369  21.579  18.146  1.00  0.00           N  
ATOM   1320  CZ  ARG   177      26.329  22.307  18.488  1.00  0.00           C  
ATOM   1321  NH1 ARG   177      25.901  23.331  17.819  1.00  0.00           N1+
ATOM   1322  NH2 ARG   177      25.701  21.987  19.580  1.00  0.00           N  
ATOM   1323  C   ARG   177      32.260  23.410  17.855  1.00  0.00           C  
ATOM   1324  O   ARG   177      32.484  23.876  16.738  1.00  0.00           O  
ATOM   1325  N   VAL   178      32.347  24.142  18.966  1.00  0.00           N  
ATOM   1326  CA  VAL   178      32.556  25.610  18.964  1.00  0.00           C  
ATOM   1327  CB  VAL   178      31.439  26.346  19.731  1.00  0.00           C  
ATOM   1328  CG1 VAL   178      30.048  26.038  19.151  1.00  0.00           C  
ATOM   1329  CG2 VAL   178      31.436  26.028  21.235  1.00  0.00           C  
ATOM   1330  C   VAL   178      33.966  26.026  19.394  1.00  0.00           C  
ATOM   1331  O   VAL   178      34.182  27.174  19.765  1.00  0.00           O  
ATOM   1332  N   SER   179      34.931  25.097  19.348  1.00  0.00           N  
ATOM   1333  CA  SER   179      36.370  25.342  19.527  1.00  0.00           C  
ATOM   1334  CB  SER   179      36.940  26.113  18.320  1.00  0.00           C  
ATOM   1335  OG  SER   179      36.570  25.473  17.112  1.00  0.00           O  
ATOM   1336  C   SER   179      36.729  25.964  20.881  1.00  0.00           C  
ATOM   1337  O   SER   179      37.608  26.826  20.973  1.00  0.00           O  
ATOM   1338  N   VAL   180      36.032  25.545  21.953  1.00  0.00           N  
ATOM   1339  CA  VAL   180      36.334  25.925  23.348  1.00  0.00           C  
ATOM   1340  CB  VAL   180      35.197  26.741  23.999  1.00  0.00           C  
ATOM   1341  CG1 VAL   180      35.533  27.134  25.456  1.00  0.00           C  
ATOM   1342  CG2 VAL   180      34.923  28.043  23.255  1.00  0.00           C  
ATOM   1343  C   VAL   180      36.642  24.676  24.183  1.00  0.00           C  
ATOM   1344  O   VAL   180      35.721  24.034  24.684  1.00  0.00           O  
ATOM   1345  N   GLY   181      37.901  24.229  24.313  1.00  0.00           N  
ATOM   1346  CA  GLY   181      39.091  24.658  23.567  1.00  0.00           C  
ATOM   1347  C   GLY   181      39.719  26.011  23.931  1.00  0.00           C  
ATOM   1348  O   GLY   181      39.167  26.792  24.711  1.00  0.00           O  
ATOM   1349  N   SER   182      40.890  26.294  23.358  1.00  0.00           N  
ATOM   1350  CA  SER   182      41.646  27.535  23.565  1.00  0.00           C  
ATOM   1351  CB  SER   182      43.061  27.416  22.994  1.00  0.00           C  
ATOM   1352  OG  SER   182      43.714  26.228  23.433  1.00  0.00           O  
ATOM   1353  C   SER   182      41.018  28.751  22.879  1.00  0.00           C  
ATOM   1354  O   SER   182      41.083  29.868  23.386  1.00  0.00           O  
ATOM   1355  N   GLY   183      40.419  28.541  21.695  1.00  0.00           N  
ATOM   1356  CA  GLY   183      39.953  29.581  20.793  1.00  0.00           C  
ATOM   1357  C   GLY   183      41.074  30.354  20.093  1.00  0.00           C  
ATOM   1358  O   GLY   183      42.237  30.380  20.527  1.00  0.00           O  
ATOM   1359  N   SER   184      40.717  31.022  18.993  1.00  0.00           N  
ATOM   1360  CA  SER   184      41.548  32.024  18.310  1.00  0.00           C  
ATOM   1361  CB  SER   184      40.895  32.347  16.967  1.00  0.00           C  
ATOM   1362  OG  SER   184      41.633  33.306  16.210  1.00  0.00           O  
ATOM   1363  C   SER   184      41.728  33.287  19.179  1.00  0.00           C  
ATOM   1364  O   SER   184      40.937  33.546  20.095  1.00  0.00           O  
ATOM   1365  N   GLY   185      42.769  34.062  18.885  1.00  0.00           N  
ATOM   1366  CA  GLY   185      43.046  35.353  19.543  1.00  0.00           C  
ATOM   1367  C   GLY   185      43.888  35.250  20.822  1.00  0.00           C  
ATOM   1368  O   GLY   185      44.171  34.161  21.317  1.00  0.00           O  
ATOM   1369  N   SER   186      44.314  36.410  21.327  1.00  0.00           N  
ATOM   1370  CA  SER   186      45.158  36.558  22.515  1.00  0.00           C  
ATOM   1371  CB  SER   186      45.535  38.036  22.716  1.00  0.00           C  
ATOM   1372  OG  SER   186      44.391  38.861  22.844  1.00  0.00           O  
ATOM   1373  C   SER   186      44.521  35.974  23.793  1.00  0.00           C  
ATOM   1374  O   SER   186      43.291  35.948  23.954  1.00  0.00           O  
ATOM   1375  N   GLY   187      45.372  35.506  24.708  1.00  0.00           N  
ATOM   1376  CA  GLY   187      44.949  34.719  25.861  1.00  0.00           C  
ATOM   1377  C   GLY   187      44.467  33.316  25.458  1.00  0.00           C  
ATOM   1378  O   GLY   187      44.856  32.767  24.429  1.00  0.00           O  
ATOM   1379  N   SER   188      43.611  32.729  26.285  1.00  0.00           N  
ATOM   1380  CA  SER   188      42.973  31.426  26.026  1.00  0.00           C  
ATOM   1381  CB  SER   188      43.900  30.285  26.447  1.00  0.00           C  
ATOM   1382  OG  SER   188      43.261  29.035  26.305  1.00  0.00           O  
ATOM   1383  C   SER   188      41.644  31.336  26.775  1.00  0.00           C  
ATOM   1384  O   SER   188      41.568  31.635  27.967  1.00  0.00           O  
ATOM   1385  N   ARG   189      40.586  30.867  26.106  1.00  0.00           N  
ATOM   1386  CA  ARG   189      39.239  30.801  26.684  1.00  0.00           C  
ATOM   1387  CB  ARG   189      38.207  30.527  25.578  1.00  0.00           C  
ATOM   1388  CG  ARG   189      38.223  31.663  24.538  1.00  0.00           C  
ATOM   1389  CD  ARG   189      37.228  31.445  23.395  1.00  0.00           C  
ATOM   1390  NE  ARG   189      35.885  31.950  23.727  1.00  0.00           N  
ATOM   1391  CZ  ARG   189      34.778  31.764  23.039  1.00  0.00           C  
ATOM   1392  NH1 ARG   189      34.733  30.980  22.002  1.00  0.00           N1+
ATOM   1393  NH2 ARG   189      33.691  32.366  23.386  1.00  0.00           N  
ATOM   1394  C   ARG   189      39.155  29.812  27.857  1.00  0.00           C  
ATOM   1395  O   ARG   189      38.334  30.020  28.760  1.00  0.00           O  
ATOM   1396  N   LEU   190      40.073  28.843  27.916  1.00  0.00           N  
ATOM   1397  CA  LEU   190      40.302  27.943  29.061  1.00  0.00           C  
ATOM   1398  CB  LEU   190      41.363  26.884  28.689  1.00  0.00           C  
ATOM   1399  CG  LEU   190      41.025  26.000  27.471  1.00  0.00           C  
ATOM   1400  CD1 LEU   190      42.162  25.012  27.225  1.00  0.00           C  
ATOM   1401  CD2 LEU   190      39.734  25.194  27.680  1.00  0.00           C  
ATOM   1402  C   LEU   190      40.741  28.666  30.357  1.00  0.00           C  
ATOM   1403  O   LEU   190      40.687  28.068  31.430  1.00  0.00           O  
ATOM   1404  N   SER   191      41.142  29.932  30.290  1.00  0.00           N  
ATOM   1405  CA  SER   191      41.393  30.772  31.483  1.00  0.00           C  
ATOM   1406  CB  SER   191      41.923  32.145  31.070  1.00  0.00           C  
ATOM   1407  OG  SER   191      40.972  32.830  30.271  1.00  0.00           O  
ATOM   1408  C   SER   191      40.158  30.934  32.367  1.00  0.00           C  
ATOM   1409  O   SER   191      40.291  31.152  33.577  1.00  0.00           O  
ATOM   1410  N   GLY   192      38.938  30.745  31.835  1.00  0.00           N  
ATOM   1411  CA  GLY   192      37.699  30.755  32.621  1.00  0.00           C  
ATOM   1412  C   GLY   192      37.616  29.685  33.711  1.00  0.00           C  
ATOM   1413  O   GLY   192      36.908  29.862  34.704  1.00  0.00           O  
ATOM   1414  N   LEU   193      38.407  28.602  33.616  1.00  0.00           N  
ATOM   1415  CA  LEU   193      38.517  27.590  34.673  1.00  0.00           C  
ATOM   1416  CB  LEU   193      39.230  26.356  34.085  1.00  0.00           C  
ATOM   1417  CG  LEU   193      38.413  25.634  32.984  1.00  0.00           C  
ATOM   1418  CD1 LEU   193      39.302  24.715  32.144  1.00  0.00           C  
ATOM   1419  CD2 LEU   193      37.305  24.761  33.594  1.00  0.00           C  
ATOM   1420  C   LEU   193      39.198  28.117  35.955  1.00  0.00           C  
ATOM   1421  O   LEU   193      39.139  27.459  36.999  1.00  0.00           O  
ATOM   1422  N   SER   194      39.794  29.317  35.933  1.00  0.00           N  
ATOM   1423  CA  SER   194      40.350  30.012  37.099  1.00  0.00           C  
ATOM   1424  CB  SER   194      41.240  31.181  36.645  1.00  0.00           C  
ATOM   1425  OG  SER   194      40.466  32.172  35.993  1.00  0.00           O  
ATOM   1426  C   SER   194      39.311  30.506  38.126  1.00  0.00           C  
ATOM   1427  O   SER   194      39.700  31.023  39.173  1.00  0.00           O  
ATOM   1428  N   VAL   195      38.005  30.337  37.887  1.00  0.00           N  
ATOM   1429  CA  VAL   195      36.964  30.601  38.902  1.00  0.00           C  
ATOM   1430  CB  VAL   195      35.551  30.440  38.295  1.00  0.00           C  
ATOM   1431  CG1 VAL   195      34.425  30.541  39.340  1.00  0.00           C  
ATOM   1432  CG2 VAL   195      35.274  31.537  37.260  1.00  0.00           C  
ATOM   1433  C   VAL   195      37.162  29.726  40.156  1.00  0.00           C  
ATOM   1434  O   VAL   195      36.970  30.211  41.270  1.00  0.00           O  
ATOM   1435  N   LEU   196      37.616  28.478  40.004  1.00  0.00           N  
ATOM   1436  CA  LEU   196      37.961  27.614  41.146  1.00  0.00           C  
ATOM   1437  CB  LEU   196      38.208  26.171  40.658  1.00  0.00           C  
ATOM   1438  CG  LEU   196      38.596  25.188  41.787  1.00  0.00           C  
ATOM   1439  CD1 LEU   196      37.464  24.993  42.797  1.00  0.00           C  
ATOM   1440  CD2 LEU   196      38.941  23.819  41.211  1.00  0.00           C  
ATOM   1441  C   LEU   196      39.161  28.157  41.944  1.00  0.00           C  
ATOM   1442  O   LEU   196      39.127  28.163  43.166  1.00  0.00           O  
ATOM   1443  N   LEU   197      40.204  28.644  41.245  1.00  0.00           N  
ATOM   1444  CA  LEU   197      41.391  29.248  41.872  1.00  0.00           C  
ATOM   1445  CB  LEU   197      42.437  29.549  40.765  1.00  0.00           C  
ATOM   1446  CG  LEU   197      43.775  30.216  41.161  1.00  0.00           C  
ATOM   1447  CD1 LEU   197      43.659  31.704  41.516  1.00  0.00           C  
ATOM   1448  CD2 LEU   197      44.482  29.475  42.294  1.00  0.00           C  
ATOM   1449  C   LEU   197      40.998  30.463  42.716  1.00  0.00           C  
ATOM   1450  O   LEU   197      41.350  30.529  43.887  1.00  0.00           O  
ATOM   1451  N   LEU   198      40.201  31.371  42.139  1.00  0.00           N  
ATOM   1452  CA  LEU   198      39.650  32.527  42.844  1.00  0.00           C  
ATOM   1453  CB  LEU   198      38.797  33.330  41.836  1.00  0.00           C  
ATOM   1454  CG  LEU   198      37.904  34.424  42.471  1.00  0.00           C  
ATOM   1455  CD1 LEU   198      38.720  35.492  43.189  1.00  0.00           C  
ATOM   1456  CD2 LEU   198      37.063  35.084  41.379  1.00  0.00           C  
ATOM   1457  C   LEU   198      38.852  32.100  44.090  1.00  0.00           C  
ATOM   1458  O   LEU   198      39.101  32.625  45.170  1.00  0.00           O  
ATOM   1459  N   CYS   199      37.928  31.148  43.950  1.00  0.00           N  
ATOM   1460  CA  CYS   199      37.102  30.660  45.060  1.00  0.00           C  
ATOM   1461  CB  CYS   199      36.077  29.673  44.492  1.00  0.00           C  
ATOM   1462  SG  CYS   199      34.879  29.220  45.767  1.00  0.00           S  
ATOM   1463  C   CYS   199      37.933  30.072  46.206  1.00  0.00           C  
ATOM   1464  O   CYS   199      37.729  30.411  47.373  1.00  0.00           O  
ATOM   1465  N   CYS   200      38.941  29.248  45.896  1.00  0.00           N  
ATOM   1466  CA  CYS   200      39.824  28.650  46.900  1.00  0.00           C  
ATOM   1467  CB  CYS   200      40.695  27.568  46.244  1.00  0.00           C  
ATOM   1468  SG  CYS   200      39.685  26.208  45.605  1.00  0.00           S  
ATOM   1469  C   CYS   200      40.701  29.689  47.613  1.00  0.00           C  
ATOM   1470  O   CYS   200      40.829  29.657  48.836  1.00  0.00           O  
ATOM   1471  N   VAL   201      41.281  30.656  46.883  1.00  0.00           N  
ATOM   1472  CA  VAL   201      42.111  31.739  47.464  1.00  0.00           C  
ATOM   1473  CB  VAL   201      42.886  32.482  46.368  1.00  0.00           C  
ATOM   1474  CG1 VAL   201      43.633  33.718  46.885  1.00  0.00           C  
ATOM   1475  CG2 VAL   201      43.951  31.556  45.753  1.00  0.00           C  
ATOM   1476  C   VAL   201      41.262  32.681  48.332  1.00  0.00           C  
ATOM   1477  O   VAL   201      41.692  33.067  49.424  1.00  0.00           O  
ATOM   1478  N   PHE   202      40.035  32.997  47.913  1.00  0.00           N  
ATOM   1479  CA  PHE   202      39.051  33.698  48.747  1.00  0.00           C  
ATOM   1480  CB  PHE   202      37.768  33.963  47.923  1.00  0.00           C  
ATOM   1481  CG  PHE   202      36.523  34.156  48.755  1.00  0.00           C  
ATOM   1482  CD1 PHE   202      35.587  33.102  48.883  1.00  0.00           C  
ATOM   1483  CE1 PHE   202      34.475  33.234  49.724  1.00  0.00           C  
ATOM   1484  CZ  PHE   202      34.289  34.433  50.451  1.00  0.00           C  
ATOM   1485  CE2 PHE   202      35.192  35.488  50.311  1.00  0.00           C  
ATOM   1486  CD2 PHE   202      36.315  35.348  49.473  1.00  0.00           C  
ATOM   1487  C   PHE   202      38.732  32.928  50.040  1.00  0.00           C  
ATOM   1488  O   PHE   202      38.764  33.517  51.120  1.00  0.00           O  
ATOM   1489  N   LEU   203      38.464  31.623  49.951  1.00  0.00           N  
ATOM   1490  CA  LEU   203      38.067  30.826  51.112  1.00  0.00           C  
ATOM   1491  CB  LEU   203      37.390  29.525  50.624  1.00  0.00           C  
ATOM   1492  CG  LEU   203      36.770  28.660  51.741  1.00  0.00           C  
ATOM   1493  CD1 LEU   203      35.780  29.422  52.621  1.00  0.00           C  
ATOM   1494  CD2 LEU   203      36.010  27.501  51.103  1.00  0.00           C  
ATOM   1495  C   LEU   203      39.222  30.607  52.095  1.00  0.00           C  
ATOM   1496  O   LEU   203      38.994  30.711  53.294  1.00  0.00           O  
ATOM   1497  N   LEU   204      40.467  30.433  51.626  1.00  0.00           N  
ATOM   1498  CA  LEU   204      41.666  30.441  52.501  1.00  0.00           C  
ATOM   1499  CB  LEU   204      42.946  30.317  51.640  1.00  0.00           C  
ATOM   1500  CG  LEU   204      43.249  28.921  51.074  1.00  0.00           C  
ATOM   1501  CD1 LEU   204      44.411  29.032  50.082  1.00  0.00           C  
ATOM   1502  CD2 LEU   204      43.678  27.930  52.156  1.00  0.00           C  
ATOM   1503  C   LEU   204      41.748  31.710  53.371  1.00  0.00           C  
ATOM   1504  O   LEU   204      42.087  31.626  54.542  1.00  0.00           O  
ATOM   1505  N   ALA   205      41.401  32.870  52.796  1.00  0.00           N  
ATOM   1506  CA  ALA   205      41.383  34.146  53.517  1.00  0.00           C  
ATOM   1507  CB  ALA   205      41.589  35.251  52.472  1.00  0.00           C  
ATOM   1508  C   ALA   205      40.125  34.406  54.364  1.00  0.00           C  
ATOM   1509  O   ALA   205      40.138  35.328  55.176  1.00  0.00           O  
ATOM   1510  N   THR   206      39.034  33.646  54.183  1.00  0.00           N  
ATOM   1511  CA  THR   206      37.680  33.995  54.703  1.00  0.00           C  
ATOM   1512  CB  THR   206      36.751  34.442  53.555  1.00  0.00           C  
ATOM   1513  CG2 THR   206      35.522  35.215  54.042  1.00  0.00           C  
ATOM   1514  OG1 THR   206      37.438  35.319  52.680  1.00  0.00           O  
ATOM   1515  C   THR   206      37.033  32.890  55.552  1.00  0.00           C  
ATOM   1516  O   THR   206      36.048  33.125  56.252  1.00  0.00           O  
ATOM   1517  N   GLN   207      37.609  31.688  55.568  1.00  0.00           N  
ATOM   1518  CA  GLN   207      37.183  30.585  56.438  1.00  0.00           C  
ATOM   1519  CB  GLN   207      38.019  29.336  56.116  1.00  0.00           C  
ATOM   1520  CG  GLN   207      37.635  28.065  56.885  1.00  0.00           C  
ATOM   1521  CD  GLN   207      36.191  27.622  56.629  1.00  0.00           C  
ATOM   1522  OE1 GLN   207      35.883  26.975  55.649  1.00  0.00           O  
ATOM   1523  NE2 GLN   207      35.267  27.963  57.487  1.00  0.00           N  
ATOM   1524  C   GLN   207      37.168  30.929  57.953  1.00  0.00           C  
ATOM   1525  O   GLN   207      36.283  30.391  58.632  1.00  0.00           O  
ATOM   1526  N   PRO   208      38.012  31.841  58.509  1.00  0.00           N  
ATOM   1527  CD  PRO   208      39.248  32.387  57.947  1.00  0.00           C  
ATOM   1528  CG  PRO   208      40.074  32.875  59.145  1.00  0.00           C  
ATOM   1529  CB  PRO   208      39.008  33.296  60.141  1.00  0.00           C  
ATOM   1530  CA  PRO   208      37.875  32.296  59.890  1.00  0.00           C  
ATOM   1531  C   PRO   208      36.487  32.903  60.186  1.00  0.00           C  
ATOM   1532  O   PRO   208      35.810  32.418  61.084  1.00  0.00           O  
ATOM   1533  N   LEU   209      36.031  33.902  59.418  1.00  0.00           N  
ATOM   1534  CA  LEU   209      34.728  34.535  59.636  1.00  0.00           C  
ATOM   1535  CB  LEU   209      34.600  35.780  58.729  1.00  0.00           C  
ATOM   1536  CG  LEU   209      33.311  36.595  58.932  1.00  0.00           C  
ATOM   1537  CD1 LEU   209      33.170  37.106  60.369  1.00  0.00           C  
ATOM   1538  CD2 LEU   209      33.317  37.800  57.985  1.00  0.00           C  
ATOM   1539  C   LEU   209      33.553  33.563  59.420  1.00  0.00           C  
ATOM   1540  O   LEU   209      32.554  33.640  60.140  1.00  0.00           O  
ATOM   1541  N   VAL   210      33.674  32.630  58.473  1.00  0.00           N  
ATOM   1542  CA  VAL   210      32.689  31.561  58.257  1.00  0.00           C  
ATOM   1543  CB  VAL   210      32.983  30.779  56.965  1.00  0.00           C  
ATOM   1544  CG1 VAL   210      32.063  29.559  56.770  1.00  0.00           C  
ATOM   1545  CG2 VAL   210      32.821  31.670  55.736  1.00  0.00           C  
ATOM   1546  C   VAL   210      32.605  30.639  59.481  1.00  0.00           C  
ATOM   1547  O   VAL   210      31.516  30.394  59.985  1.00  0.00           O  
ATOM   1548  N   TRP   211      33.736  30.158  60.009  1.00  0.00           N  
ATOM   1549  CA  TRP   211      33.785  29.301  61.203  1.00  0.00           C  
ATOM   1550  CB  TRP   211      35.213  28.793  61.430  1.00  0.00           C  
ATOM   1551  CG  TRP   211      35.385  27.758  62.499  1.00  0.00           C  
ATOM   1552  CD1 TRP   211      35.755  27.998  63.779  1.00  0.00           C  
ATOM   1553  NE1 TRP   211      35.801  26.806  64.497  1.00  0.00           N  
ATOM   1554  CE2 TRP   211      35.462  25.743  63.704  1.00  0.00           C  
ATOM   1555  CZ2 TRP   211      35.371  24.356  63.942  1.00  0.00           C  
ATOM   1556  CH2 TRP   211      34.965  23.506  62.904  1.00  0.00           C  
ATOM   1557  CZ3 TRP   211      34.674  24.037  61.628  1.00  0.00           C  
ATOM   1558  CE3 TRP   211      34.781  25.422  61.395  1.00  0.00           C  
ATOM   1559  CD2 TRP   211      35.171  26.317  62.420  1.00  0.00           C  
ATOM   1560  C   TRP   211      33.237  30.029  62.434  1.00  0.00           C  
ATOM   1561  O   TRP   211      32.366  29.499  63.129  1.00  0.00           O  
ATOM   1562  N   VAL   212      33.672  31.269  62.659  1.00  0.00           N  
ATOM   1563  CA  VAL   212      33.189  32.168  63.733  1.00  0.00           C  
ATOM   1564  CB  VAL   212      33.936  33.517  63.634  1.00  0.00           C  
ATOM   1565  CG1 VAL   212      33.271  34.690  64.368  1.00  0.00           C  
ATOM   1566  CG2 VAL   212      35.360  33.364  64.187  1.00  0.00           C  
ATOM   1567  C   VAL   212      31.669  32.362  63.672  1.00  0.00           C  
ATOM   1568  O   VAL   212      30.998  32.228  64.683  1.00  0.00           O  
ATOM   1569  N   SER   213      31.110  32.603  62.480  1.00  0.00           N  
ATOM   1570  CA  SER   213      29.669  32.853  62.314  1.00  0.00           C  
ATOM   1571  CB  SER   213      29.401  33.566  60.981  1.00  0.00           C  
ATOM   1572  OG  SER   213      30.199  34.730  60.883  1.00  0.00           O  
ATOM   1573  C   SER   213      28.807  31.575  62.443  1.00  0.00           C  
ATOM   1574  O   SER   213      27.629  31.669  62.777  1.00  0.00           O  
ATOM   1575  N   LEU   214      29.400  30.392  62.248  1.00  0.00           N  
ATOM   1576  CA  LEU   214      28.787  29.085  62.534  1.00  0.00           C  
ATOM   1577  CB  LEU   214      29.418  28.024  61.609  1.00  0.00           C  
ATOM   1578  CG  LEU   214      29.086  28.174  60.109  1.00  0.00           C  
ATOM   1579  CD1 LEU   214      30.024  27.294  59.279  1.00  0.00           C  
ATOM   1580  CD2 LEU   214      27.643  27.753  59.803  1.00  0.00           C  
ATOM   1581  C   LEU   214      28.938  28.630  64.010  1.00  0.00           C  
ATOM   1582  O   LEU   214      28.288  27.674  64.424  1.00  0.00           O  
ATOM   1583  N   ALA   215      29.810  29.275  64.787  1.00  0.00           N  
ATOM   1584  CA  ALA   215      30.323  28.726  66.042  1.00  0.00           C  
ATOM   1585  CB  ALA   215      31.573  29.508  66.466  1.00  0.00           C  
ATOM   1586  C   ALA   215      29.317  28.668  67.210  1.00  0.00           C  
ATOM   1587  O   ALA   215      29.585  27.933  68.164  1.00  0.00           O  
ATOM   1588  N   SER   216      28.221  29.425  67.207  1.00  0.00           N  
ATOM   1589  CA  SER   216      27.428  29.682  68.421  1.00  0.00           C  
ATOM   1590  CB  SER   216      28.087  30.851  69.169  1.00  0.00           C  
ATOM   1591  OG  SER   216      28.179  32.018  68.369  1.00  0.00           O  
ATOM   1592  C   SER   216      25.906  29.920  68.238  1.00  0.00           C  
ATOM   1593  O   SER   216      25.321  30.660  69.014  1.00  0.00           O  
ATOM   1594  N   GLY   217      25.177  29.313  67.291  1.00  0.00           N  
ATOM   1595  CA  GLY   217      25.585  28.233  66.387  1.00  0.00           C  
ATOM   1596  C   GLY   217      25.979  26.940  67.092  1.00  0.00           C  
ATOM   1597  O   GLY   217      25.607  26.710  68.244  1.00  0.00           O  
ATOM   1598  N   PHE   218      26.708  26.071  66.401  1.00  0.00           N  
ATOM   1599  CA  PHE   218      26.946  24.653  66.764  1.00  0.00           C  
ATOM   1600  CB  PHE   218      27.341  23.866  65.495  1.00  0.00           C  
ATOM   1601  CG  PHE   218      26.367  23.985  64.330  1.00  0.00           C  
ATOM   1602  CD1 PHE   218      26.614  24.902  63.289  1.00  0.00           C  
ATOM   1603  CE1 PHE   218      25.718  25.004  62.213  1.00  0.00           C  
ATOM   1604  CZ  PHE   218      24.582  24.190  62.163  1.00  0.00           C  
ATOM   1605  CE2 PHE   218      24.338  23.262  63.196  1.00  0.00           C  
ATOM   1606  CD2 PHE   218      25.226  23.164  64.278  1.00  0.00           C  
ATOM   1607  C   PHE   218      27.963  24.440  67.919  1.00  0.00           C  
ATOM   1608  O   PHE   218      28.637  23.412  67.975  1.00  0.00           O  
ATOM   1609  N   SER   219      28.116  25.407  68.816  1.00  0.00           N  
ATOM   1610  CA  SER   219      29.010  25.396  69.986  1.00  0.00           C  
ATOM   1611  CB  SER   219      28.392  24.609  71.133  1.00  0.00           C  
ATOM   1612  OG  SER   219      27.103  25.106  71.453  1.00  0.00           O  
ATOM   1613  C   SER   219      30.460  24.962  69.676  1.00  0.00           C  
ATOM   1614  O   SER   219      31.094  24.226  70.453  1.00  0.00           O  
ATOM   1615  N   LEU   220      30.973  25.383  68.520  1.00  0.00           N  
ATOM   1616  CA  LEU   220      32.309  25.027  68.014  1.00  0.00           C  
ATOM   1617  CB  LEU   220      32.407  25.323  66.495  1.00  0.00           C  
ATOM   1618  CG  LEU   220      31.296  24.723  65.622  1.00  0.00           C  
ATOM   1619  CD1 LEU   220      31.467  25.169  64.174  1.00  0.00           C  
ATOM   1620  CD2 LEU   220      31.299  23.191  65.653  1.00  0.00           C  
ATOM   1621  C   LEU   220      33.419  25.806  68.760  1.00  0.00           C  
ATOM   1622  O   LEU   220      33.266  27.005  68.970  1.00  0.00           O  
ATOM   1623  N   PRO   221      34.549  25.164  69.119  1.00  0.00           N  
ATOM   1624  CD  PRO   221      34.803  23.738  69.042  1.00  0.00           C  
ATOM   1625  CG  PRO   221      36.288  23.561  69.323  1.00  0.00           C  
ATOM   1626  CB  PRO   221      36.641  24.790  70.166  1.00  0.00           C  
ATOM   1627  CA  PRO   221      35.727  25.877  69.610  1.00  0.00           C  
ATOM   1628  C   PRO   221      36.392  26.697  68.493  1.00  0.00           C  
ATOM   1629  O   PRO   221      36.414  26.294  67.322  1.00  0.00           O  
ATOM   1630  N   VAL   222      36.985  27.839  68.858  1.00  0.00           N  
ATOM   1631  CA  VAL   222      37.762  28.698  67.937  1.00  0.00           C  
ATOM   1632  CB  VAL   222      36.830  29.615  67.120  1.00  0.00           C  
ATOM   1633  CG1 VAL   222      35.888  30.518  67.930  1.00  0.00           C  
ATOM   1634  CG2 VAL   222      37.632  30.492  66.150  1.00  0.00           C  
ATOM   1635  C   VAL   222      38.864  29.460  68.700  1.00  0.00           C  
ATOM   1636  O   VAL   222      38.545  30.279  69.575  1.00  0.00           O  
ATOM   1637  N   PRO   223      40.162  29.219  68.407  1.00  0.00           N  
ATOM   1638  CD  PRO   223      40.689  28.121  67.612  1.00  0.00           C  
ATOM   1639  CG  PRO   223      42.115  27.899  68.115  1.00  0.00           C  
ATOM   1640  CB  PRO   223      42.549  29.305  68.500  1.00  0.00           C  
ATOM   1641  CA  PRO   223      41.265  29.961  69.012  1.00  0.00           C  
ATOM   1642  C   PRO   223      41.237  31.451  68.649  1.00  0.00           C  
ATOM   1643  O   PRO   223      40.892  31.822  67.522  1.00  0.00           O  
ATOM   1644  N   TRP   224      41.685  32.310  69.574  1.00  0.00           N  
ATOM   1645  CA  TRP   224      41.821  33.755  69.310  1.00  0.00           C  
ATOM   1646  CB  TRP   224      42.195  34.468  70.611  1.00  0.00           C  
ATOM   1647  CG  TRP   224      42.504  35.918  70.466  1.00  0.00           C  
ATOM   1648  CD1 TRP   224      43.691  36.500  70.767  1.00  0.00           C  
ATOM   1649  NE1 TRP   224      43.618  37.853  70.514  1.00  0.00           N  
ATOM   1650  CE2 TRP   224      42.394  38.224  70.031  1.00  0.00           C  
ATOM   1651  CZ2 TRP   224      41.852  39.451  69.617  1.00  0.00           C  
ATOM   1652  CH2 TRP   224      40.517  39.503  69.202  1.00  0.00           C  
ATOM   1653  CZ3 TRP   224      39.724  38.337  69.232  1.00  0.00           C  
ATOM   1654  CE3 TRP   224      40.282  37.105  69.635  1.00  0.00           C  
ATOM   1655  CD2 TRP   224      41.634  37.012  70.028  1.00  0.00           C  
ATOM   1656  C   TRP   224      42.820  34.050  68.176  1.00  0.00           C  
ATOM   1657  O   TRP   224      42.570  34.952  67.376  1.00  0.00           O  
ATOM   1658  N   GLY   225      43.859  33.233  68.001  1.00  0.00           N  
ATOM   1659  CA  GLY   225      44.757  33.273  66.836  1.00  0.00           C  
ATOM   1660  C   GLY   225      44.046  33.086  65.491  1.00  0.00           C  
ATOM   1661  O   GLY   225      44.454  33.682  64.490  1.00  0.00           O  
ATOM   1662  N   VAL   226      42.953  32.323  65.437  1.00  0.00           N  
ATOM   1663  CA  VAL   226      42.079  32.219  64.255  1.00  0.00           C  
ATOM   1664  CB  VAL   226      41.274  30.895  64.251  1.00  0.00           C  
ATOM   1665  CG1 VAL   226      40.322  30.792  63.046  1.00  0.00           C  
ATOM   1666  CG2 VAL   226      42.200  29.675  64.212  1.00  0.00           C  
ATOM   1667  C   VAL   226      41.144  33.428  64.157  1.00  0.00           C  
ATOM   1668  O   VAL   226      41.032  34.027  63.084  1.00  0.00           O  
ATOM   1669  N   GLN   227      40.500  33.824  65.261  1.00  0.00           N  
ATOM   1670  CA  GLN   227      39.506  34.905  65.250  1.00  0.00           C  
ATOM   1671  CB  GLN   227      38.801  34.961  66.620  1.00  0.00           C  
ATOM   1672  CG  GLN   227      37.460  35.712  66.524  1.00  0.00           C  
ATOM   1673  CD  GLN   227      36.952  36.328  67.826  1.00  0.00           C  
ATOM   1674  OE1 GLN   227      36.473  37.450  67.831  1.00  0.00           O  
ATOM   1675  NE2 GLN   227      37.050  35.659  68.959  1.00  0.00           N  
ATOM   1676  C   GLN   227      40.125  36.274  64.876  1.00  0.00           C  
ATOM   1677  O   GLN   227      39.544  37.022  64.076  1.00  0.00           O  
ATOM   1678  N   ALA   228      41.308  36.597  65.404  1.00  0.00           N  
ATOM   1679  CA  ALA   228      42.011  37.857  65.166  1.00  0.00           C  
ATOM   1680  CB  ALA   228      43.151  37.947  66.185  1.00  0.00           C  
ATOM   1681  C   ALA   228      42.565  38.006  63.730  1.00  0.00           C  
ATOM   1682  O   ALA   228      42.845  39.130  63.307  1.00  0.00           O  
ATOM   1683  N   ALA   229      42.711  36.919  62.970  1.00  0.00           N  
ATOM   1684  CA  ALA   229      43.241  36.964  61.599  1.00  0.00           C  
ATOM   1685  CB  ALA   229      43.680  35.537  61.230  1.00  0.00           C  
ATOM   1686  C   ALA   229      42.247  37.518  60.553  1.00  0.00           C  
ATOM   1687  O   ALA   229      42.644  37.767  59.407  1.00  0.00           O  
ATOM   1688  N   SER   230      40.974  37.684  60.911  1.00  0.00           N  
ATOM   1689  CA  SER   230      39.879  37.866  59.942  1.00  0.00           C  
ATOM   1690  CB  SER   230      38.534  37.893  60.691  1.00  0.00           C  
ATOM   1691  OG  SER   230      37.477  37.861  59.759  1.00  0.00           O  
ATOM   1692  C   SER   230      40.018  39.093  59.025  1.00  0.00           C  
ATOM   1693  O   SER   230      40.012  38.935  57.797  1.00  0.00           O  
ATOM   1694  N   TRP   231      40.179  40.304  59.579  1.00  0.00           N  
ATOM   1695  CA  TRP   231      40.321  41.519  58.768  1.00  0.00           C  
ATOM   1696  CB  TRP   231      39.961  42.774  59.563  1.00  0.00           C  
ATOM   1697  CG  TRP   231      38.593  42.819  60.192  1.00  0.00           C  
ATOM   1698  CD1 TRP   231      38.355  43.108  61.490  1.00  0.00           C  
ATOM   1699  NE1 TRP   231      36.997  43.158  61.717  1.00  0.00           N  
ATOM   1700  CE2 TRP   231      36.277  42.901  60.570  1.00  0.00           C  
ATOM   1701  CZ2 TRP   231      34.908  42.836  60.290  1.00  0.00           C  
ATOM   1702  CH2 TRP   231      34.482  42.512  58.996  1.00  0.00           C  
ATOM   1703  CZ3 TRP   231      35.435  42.268  57.990  1.00  0.00           C  
ATOM   1704  CE3 TRP   231      36.812  42.354  58.271  1.00  0.00           C  
ATOM   1705  CD2 TRP   231      37.273  42.665  59.567  1.00  0.00           C  
ATOM   1706  C   TRP   231      41.720  41.660  58.147  1.00  0.00           C  
ATOM   1707  O   TRP   231      41.833  42.145  57.021  1.00  0.00           O  
ATOM   1708  N   LEU   232      42.776  41.169  58.813  1.00  0.00           N  
ATOM   1709  CA  LEU   232      44.134  41.078  58.272  1.00  0.00           C  
ATOM   1710  CB  LEU   232      45.033  40.438  59.343  1.00  0.00           C  
ATOM   1711  CG  LEU   232      46.473  40.089  58.891  1.00  0.00           C  
ATOM   1712  CD1 LEU   232      47.302  41.325  58.589  1.00  0.00           C  
ATOM   1713  CD2 LEU   232      47.180  39.294  59.999  1.00  0.00           C  
ATOM   1714  C   LEU   232      44.157  40.286  56.945  1.00  0.00           C  
ATOM   1715  O   LEU   232      44.677  40.767  55.935  1.00  0.00           O  
ATOM   1716  N   LEU   233      43.537  39.100  56.922  1.00  0.00           N  
ATOM   1717  CA  LEU   233      43.410  38.284  55.711  1.00  0.00           C  
ATOM   1718  CB  LEU   233      42.947  36.860  56.102  1.00  0.00           C  
ATOM   1719  CG  LEU   233      44.006  36.036  56.861  1.00  0.00           C  
ATOM   1720  CD1 LEU   233      43.377  34.769  57.403  1.00  0.00           C  
ATOM   1721  CD2 LEU   233      45.181  35.638  55.956  1.00  0.00           C  
ATOM   1722  C   LEU   233      42.462  38.905  54.673  1.00  0.00           C  
ATOM   1723  O   LEU   233      42.744  38.824  53.484  1.00  0.00           O  
ATOM   1724  N   CYS   234      41.394  39.600  55.106  1.00  0.00           N  
ATOM   1725  CA  CYS   234      40.524  40.365  54.207  1.00  0.00           C  
ATOM   1726  CB  CYS   234      39.327  40.884  55.026  1.00  0.00           C  
ATOM   1727  SG  CYS   234      38.169  41.804  53.986  1.00  0.00           S  
ATOM   1728  C   CYS   234      41.287  41.492  53.498  1.00  0.00           C  
ATOM   1729  O   CYS   234      41.167  41.661  52.282  1.00  0.00           O  
ATOM   1730  N   CYS   235      42.134  42.236  54.215  1.00  0.00           N  
ATOM   1731  CA  CYS   235      43.001  43.271  53.660  1.00  0.00           C  
ATOM   1732  CB  CYS   235      43.627  44.070  54.810  1.00  0.00           C  
ATOM   1733  SG  CYS   235      44.511  45.511  54.144  1.00  0.00           S  
ATOM   1734  C   CYS   235      44.061  42.676  52.706  1.00  0.00           C  
ATOM   1735  O   CYS   235      44.253  43.185  51.607  1.00  0.00           O  
ATOM   1736  N   ALA   236      44.695  41.561  53.075  1.00  0.00           N  
ATOM   1737  CA  ALA   236      45.660  40.862  52.212  1.00  0.00           C  
ATOM   1738  CB  ALA   236      46.320  39.738  53.019  1.00  0.00           C  
ATOM   1739  C   ALA   236      45.018  40.342  50.909  1.00  0.00           C  
ATOM   1740  O   ALA   236      45.567  40.546  49.827  1.00  0.00           O  
ATOM   1741  N   LEU   237      43.820  39.744  50.976  1.00  0.00           N  
ATOM   1742  CA  LEU   237      43.053  39.341  49.793  1.00  0.00           C  
ATOM   1743  CB  LEU   237      41.826  38.508  50.244  1.00  0.00           C  
ATOM   1744  CG  LEU   237      41.043  37.867  49.086  1.00  0.00           C  
ATOM   1745  CD1 LEU   237      41.775  36.649  48.516  1.00  0.00           C  
ATOM   1746  CD2 LEU   237      39.658  37.427  49.535  1.00  0.00           C  
ATOM   1747  C   LEU   237      42.619  40.558  48.943  1.00  0.00           C  
ATOM   1748  O   LEU   237      42.581  40.474  47.717  1.00  0.00           O  
ATOM   1749  N   SER   238      42.309  41.686  49.587  1.00  0.00           N  
ATOM   1750  CA  SER   238      41.959  42.947  48.907  1.00  0.00           C  
ATOM   1751  CB  SER   238      41.302  43.907  49.896  1.00  0.00           C  
ATOM   1752  OG  SER   238      40.148  43.291  50.452  1.00  0.00           O  
ATOM   1753  C   SER   238      43.156  43.600  48.205  1.00  0.00           C  
ATOM   1754  O   SER   238      42.992  44.210  47.160  1.00  0.00           O  
ATOM   1755  N   ALA   239      44.372  43.406  48.718  1.00  0.00           N  
ATOM   1756  CA  ALA   239      45.613  43.778  48.042  1.00  0.00           C  
ATOM   1757  CB  ALA   239      46.719  43.873  49.105  1.00  0.00           C  
ATOM   1758  C   ALA   239      46.009  42.814  46.901  1.00  0.00           C  
ATOM   1759  O   ALA   239      46.606  43.238  45.923  1.00  0.00           O  
ATOM   1760  N   LEU   240      45.663  41.513  47.013  1.00  0.00           N  
ATOM   1761  CA  LEU   240      46.009  40.473  46.031  1.00  0.00           C  
ATOM   1762  CB  LEU   240      46.080  39.124  46.767  1.00  0.00           C  
ATOM   1763  CG  LEU   240      46.453  37.910  45.892  1.00  0.00           C  
ATOM   1764  CD1 LEU   240      47.857  38.049  45.295  1.00  0.00           C  
ATOM   1765  CD2 LEU   240      46.410  36.629  46.720  1.00  0.00           C  
ATOM   1766  C   LEU   240      45.058  40.413  44.819  1.00  0.00           C  
ATOM   1767  O   LEU   240      45.496  40.159  43.702  1.00  0.00           O  
ATOM   1768  N   ASN   241      43.752  40.635  45.021  1.00  0.00           N  
ATOM   1769  CA  ASN   241      42.723  40.515  43.976  1.00  0.00           C  
ATOM   1770  CB  ASN   241      41.376  40.789  44.647  1.00  0.00           C  
ATOM   1771  CG  ASN   241      40.131  40.502  43.820  1.00  0.00           C  
ATOM   1772  OD1 ASN   241      40.073  39.583  43.013  1.00  0.00           O  
ATOM   1773  ND2 ASN   241      39.069  41.208  44.102  1.00  0.00           N  
ATOM   1774  C   ASN   241      42.979  41.366  42.688  1.00  0.00           C  
ATOM   1775  O   ASN   241      42.711  40.849  41.595  1.00  0.00           O  
ATOM   1776  N   PRO   242      43.608  42.560  42.739  1.00  0.00           N  
ATOM   1777  CD  PRO   242      43.763  43.412  43.914  1.00  0.00           C  
ATOM   1778  CG  PRO   242      44.022  44.817  43.367  1.00  0.00           C  
ATOM   1779  CB  PRO   242      44.809  44.518  42.112  1.00  0.00           C  
ATOM   1780  CA  PRO   242      44.087  43.281  41.557  1.00  0.00           C  
ATOM   1781  C   PRO   242      45.033  42.476  40.637  1.00  0.00           C  
ATOM   1782  O   PRO   242      44.961  42.613  39.416  1.00  0.00           O  
ATOM   1783  N   LEU   243      45.874  41.608  41.200  1.00  0.00           N  
ATOM   1784  CA  LEU   243      46.712  40.688  40.417  1.00  0.00           C  
ATOM   1785  CB  LEU   243      47.766  40.035  41.327  1.00  0.00           C  
ATOM   1786  CG  LEU   243      48.716  39.055  40.615  1.00  0.00           C  
ATOM   1787  CD1 LEU   243      49.735  39.799  39.762  1.00  0.00           C  
ATOM   1788  CD2 LEU   243      49.470  38.214  41.631  1.00  0.00           C  
ATOM   1789  C   LEU   243      45.843  39.624  39.746  1.00  0.00           C  
ATOM   1790  O   LEU   243      45.952  39.398  38.543  1.00  0.00           O  
ATOM   1791  N   LEU   244      44.950  38.991  40.528  1.00  0.00           N  
ATOM   1792  CA  LEU   244      44.117  37.882  40.071  1.00  0.00           C  
ATOM   1793  CB  LEU   244      43.243  37.351  41.231  1.00  0.00           C  
ATOM   1794  CG  LEU   244      44.012  36.888  42.493  1.00  0.00           C  
ATOM   1795  CD1 LEU   244      43.022  36.366  43.534  1.00  0.00           C  
ATOM   1796  CD2 LEU   244      45.024  35.779  42.192  1.00  0.00           C  
ATOM   1797  C   LEU   244      43.244  38.271  38.872  1.00  0.00           C  
ATOM   1798  O   LEU   244      43.181  37.526  37.897  1.00  0.00           O  
ATOM   1799  N   TYR   245      42.643  39.475  38.892  1.00  0.00           N  
ATOM   1800  CA  TYR   245      41.865  39.999  37.768  1.00  0.00           C  
ATOM   1801  CB  TYR   245      41.164  41.295  38.205  1.00  0.00           C  
ATOM   1802  CG  TYR   245      39.929  41.149  39.070  1.00  0.00           C  
ATOM   1803  CD1 TYR   245      38.862  40.328  38.641  1.00  0.00           C  
ATOM   1804  CE1 TYR   245      37.662  40.293  39.379  1.00  0.00           C  
ATOM   1805  CZ  TYR   245      37.492  41.092  40.521  1.00  0.00           C  
ATOM   1806  OH  TYR   245      36.294  41.076  41.157  1.00  0.00           O  
ATOM   1807  CE2 TYR   245      38.562  41.908  40.959  1.00  0.00           C  
ATOM   1808  CD2 TYR   245      39.781  41.917  40.246  1.00  0.00           C  
ATOM   1809  C   TYR   245      42.672  40.268  36.481  1.00  0.00           C  
ATOM   1810  O   TYR   245      42.059  40.306  35.408  1.00  0.00           O  
ATOM   1811  N   THR   246      43.989  40.474  36.562  1.00  0.00           N  
ATOM   1812  CA  THR   246      44.769  41.062  35.454  1.00  0.00           C  
ATOM   1813  CB  THR   246      45.387  42.416  35.860  1.00  0.00           C  
ATOM   1814  CG2 THR   246      44.333  43.480  36.182  1.00  0.00           C  
ATOM   1815  OG1 THR   246      46.236  42.291  36.976  1.00  0.00           O  
ATOM   1816  C   THR   246      45.861  40.175  34.856  1.00  0.00           C  
ATOM   1817  O   THR   246      46.027  40.180  33.632  1.00  0.00           O  
ATOM   1818  N   TRP   247      46.626  39.412  35.655  1.00  0.00           N  
ATOM   1819  CA  TRP   247      47.882  38.785  35.214  1.00  0.00           C  
ATOM   1820  CB  TRP   247      48.643  38.232  36.425  1.00  0.00           C  
ATOM   1821  CG  TRP   247      48.152  36.948  37.045  1.00  0.00           C  
ATOM   1822  CD1 TRP   247      46.858  36.639  37.321  1.00  0.00           C  
ATOM   1823  NE1 TRP   247      46.798  35.398  37.913  1.00  0.00           N  
ATOM   1824  CE2 TRP   247      48.046  34.843  38.072  1.00  0.00           C  
ATOM   1825  CZ2 TRP   247      48.503  33.630  38.618  1.00  0.00           C  
ATOM   1826  CH2 TRP   247      49.870  33.339  38.587  1.00  0.00           C  
ATOM   1827  CZ3 TRP   247      50.773  34.252  38.007  1.00  0.00           C  
ATOM   1828  CE3 TRP   247      50.317  35.471  37.478  1.00  0.00           C  
ATOM   1829  CD2 TRP   247      48.936  35.802  37.503  1.00  0.00           C  
ATOM   1830  C   TRP   247      47.753  37.705  34.122  1.00  0.00           C  
ATOM   1831  O   TRP   247      48.762  37.356  33.486  1.00  0.00           O  
ATOM   1832  N   ARG   248      46.550  37.174  33.878  1.00  0.00           N  
ATOM   1833  CA  ARG   248      46.257  36.113  32.889  1.00  0.00           C  
ATOM   1834  CB  ARG   248      46.149  34.756  33.609  1.00  0.00           C  
ATOM   1835  CG  ARG   248      47.486  34.299  34.219  1.00  0.00           C  
ATOM   1836  CD  ARG   248      47.329  32.945  34.921  1.00  0.00           C  
ATOM   1837  NE  ARG   248      48.609  32.444  35.456  1.00  0.00           N  
ATOM   1838  CZ  ARG   248      48.788  31.268  36.018  1.00  0.00           C  
ATOM   1839  NH1 ARG   248      49.967  30.838  36.359  1.00  0.00           N1+
ATOM   1840  NH2 ARG   248      47.818  30.450  36.291  1.00  0.00           N  
ATOM   1841  C   ARG   248      45.012  36.435  32.028  1.00  0.00           C  
ATOM   1842  O   ARG   248      44.428  35.535  31.435  1.00  0.00           O  
ATOM   1843  N   ASN   249      44.622  37.717  31.974  1.00  0.00           N  
ATOM   1844  CA  ASN   249      43.508  38.263  31.188  1.00  0.00           C  
ATOM   1845  CB  ASN   249      42.971  39.461  31.982  1.00  0.00           C  
ATOM   1846  CG  ASN   249      41.881  40.247  31.273  1.00  0.00           C  
ATOM   1847  OD1 ASN   249      42.149  40.966  30.312  1.00  0.00           O  
ATOM   1848  ND2 ASN   249      40.663  40.170  31.729  1.00  0.00           N  
ATOM   1849  C   ASN   249      43.941  38.647  29.751  1.00  0.00           C  
ATOM   1850  O   ASN   249      45.054  39.106  29.548  1.00  0.00           O  
ATOM   1851  N   GLU   250      43.042  38.499  28.764  1.00  0.00           N  
ATOM   1852  CA  GLU   250      43.332  38.697  27.323  1.00  0.00           C  
ATOM   1853  CB  GLU   250      42.058  38.493  26.477  1.00  0.00           C  
ATOM   1854  CG  GLU   250      41.283  37.176  26.700  1.00  0.00           C  
ATOM   1855  CD  GLU   250      40.095  37.273  27.675  1.00  0.00           C  
ATOM   1856  OE1 GLU   250      39.918  36.345  28.487  1.00  0.00           O  
ATOM   1857  OE2 GLU   250      39.302  38.246  27.611  1.00  0.00           O1-
ATOM   1858  C   GLU   250      43.889  40.090  26.939  1.00  0.00           C  
ATOM   1859  O   GLU   250      44.658  40.221  25.980  1.00  0.00           O  
ATOM   1860  N   GLU   251      43.523  41.152  27.673  1.00  0.00           N  
ATOM   1861  CA  GLU   251      44.013  42.517  27.450  1.00  0.00           C  
ATOM   1862  CB  GLU   251      42.833  43.454  27.157  1.00  0.00           C  
ATOM   1863  CG  GLU   251      43.250  44.881  26.773  1.00  0.00           C  
ATOM   1864  CD  GLU   251      44.146  44.920  25.530  1.00  0.00           C  
ATOM   1865  OE1 GLU   251      43.765  44.352  24.469  1.00  0.00           O  
ATOM   1866  OE2 GLU   251      45.268  45.456  25.576  1.00  0.00           O1-
ATOM   1867  C   GLU   251      44.848  43.015  28.639  1.00  0.00           C  
ATOM   1868  O   GLU   251      45.930  43.573  28.443  1.00  0.00           O  
ATOM   1869  N   PHE   252      44.380  42.815  29.875  1.00  0.00           N  
ATOM   1870  CA  PHE   252      45.051  43.371  31.051  1.00  0.00           C  
ATOM   1871  CB  PHE   252      44.153  43.296  32.294  1.00  0.00           C  
ATOM   1872  CG  PHE   252      42.752  43.886  32.128  1.00  0.00           C  
ATOM   1873  CD1 PHE   252      41.672  43.258  32.765  1.00  0.00           C  
ATOM   1874  CE1 PHE   252      40.360  43.750  32.585  1.00  0.00           C  
ATOM   1875  CZ  PHE   252      40.141  44.875  31.768  1.00  0.00           C  
ATOM   1876  CE2 PHE   252      41.232  45.529  31.172  1.00  0.00           C  
ATOM   1877  CD2 PHE   252      42.529  45.038  31.346  1.00  0.00           C  
ATOM   1878  C   PHE   252      46.450  42.770  31.273  1.00  0.00           C  
ATOM   1879  O   PHE   252      47.333  43.500  31.733  1.00  0.00           O  
ATOM   1880  N   ARG   253      46.725  41.525  30.854  1.00  0.00           N  
ATOM   1881  CA  ARG   253      48.094  40.967  30.913  1.00  0.00           C  
ATOM   1882  CB  ARG   253      48.095  39.482  30.500  1.00  0.00           C  
ATOM   1883  CG  ARG   253      49.499  38.874  30.586  1.00  0.00           C  
ATOM   1884  CD  ARG   253      49.515  37.391  30.233  1.00  0.00           C  
ATOM   1885  NE  ARG   253      50.889  36.876  30.218  1.00  0.00           N  
ATOM   1886  CZ  ARG   253      51.538  36.266  31.185  1.00  0.00           C  
ATOM   1887  NH1 ARG   253      51.022  36.050  32.361  1.00  0.00           N1+
ATOM   1888  NH2 ARG   253      52.758  35.854  30.992  1.00  0.00           N  
ATOM   1889  C   ARG   253      49.095  41.772  30.074  1.00  0.00           C  
ATOM   1890  O   ARG   253      50.210  41.975  30.538  1.00  0.00           O  
ATOM   1891  N   ARG   254      48.720  42.223  28.874  1.00  0.00           N  
ATOM   1892  CA  ARG   254      49.605  43.023  27.998  1.00  0.00           C  
ATOM   1893  CB  ARG   254      49.343  42.709  26.507  1.00  0.00           C  
ATOM   1894  CG  ARG   254      48.018  43.270  25.968  1.00  0.00           C  
ATOM   1895  CD  ARG   254      48.091  43.363  24.440  1.00  0.00           C  
ATOM   1896  NE  ARG   254      46.870  43.941  23.874  1.00  0.00           N  
ATOM   1897  CZ  ARG   254      46.638  44.210  22.617  1.00  0.00           C  
ATOM   1898  NH1 ARG   254      47.499  43.994  21.667  1.00  0.00           N1+
ATOM   1899  NH2 ARG   254      45.490  44.715  22.295  1.00  0.00           N  
ATOM   1900  C   ARG   254      49.580  44.534  28.245  1.00  0.00           C  
ATOM   1901  O   ARG   254      50.464  45.224  27.755  1.00  0.00           O  
ATOM   1902  N   SER   255      48.586  45.038  28.976  1.00  0.00           N  
ATOM   1903  CA  SER   255      48.369  46.474  29.176  1.00  0.00           C  
ATOM   1904  CB  SER   255      46.986  46.876  28.646  1.00  0.00           C  
ATOM   1905  OG  SER   255      45.973  46.141  29.295  1.00  0.00           O  
ATOM   1906  C   SER   255      48.574  46.966  30.625  1.00  0.00           C  
ATOM   1907  O   SER   255      48.716  48.171  30.817  1.00  0.00           O  
ATOM   1908  N   VAL   256      48.648  46.086  31.624  1.00  0.00           N  
ATOM   1909  CA  VAL   256      48.918  46.499  33.030  1.00  0.00           C  
ATOM   1910  CB  VAL   256      48.710  45.331  34.014  1.00  0.00           C  
ATOM   1911  CG1 VAL   256      49.729  44.195  33.874  1.00  0.00           C  
ATOM   1912  CG2 VAL   256      48.738  45.815  35.472  1.00  0.00           C  
ATOM   1913  C   VAL   256      50.290  47.168  33.193  1.00  0.00           C  
ATOM   1914  O   VAL   256      50.420  48.106  33.960  1.00  0.00           O  
ATOM   1915  N   ARG   257      51.305  46.765  32.412  1.00  0.00           N  
ATOM   1916  CA  ARG   257      52.659  47.370  32.457  1.00  0.00           C  
ATOM   1917  CB  ARG   257      53.620  46.464  31.677  1.00  0.00           C  
ATOM   1918  CG  ARG   257      55.073  46.664  32.076  1.00  0.00           C  
ATOM   1919  CD  ARG   257      55.947  45.609  31.389  1.00  0.00           C  
ATOM   1920  NE  ARG   257      57.240  45.482  32.090  1.00  0.00           N  
ATOM   1921  CZ  ARG   257      58.166  44.569  31.901  1.00  0.00           C  
ATOM   1922  NH1 ARG   257      58.083  43.656  30.979  1.00  0.00           N1+
ATOM   1923  NH2 ARG   257      59.181  44.584  32.707  1.00  0.00           N  
ATOM   1924  C   ARG   257      52.678  48.827  31.976  1.00  0.00           C  
ATOM   1925  O   ARG   257      53.487  49.612  32.463  1.00  0.00           O  
ATOM   1926  N   SER   258      51.722  49.234  31.132  1.00  0.00           N  
ATOM   1927  CA  SER   258      51.499  50.635  30.724  1.00  0.00           C  
ATOM   1928  CB  SER   258      50.520  50.717  29.536  1.00  0.00           C  
ATOM   1929  OG  SER   258      49.167  50.599  29.948  1.00  0.00           O  
ATOM   1930  C   SER   258      51.014  51.547  31.860  1.00  0.00           C  
ATOM   1931  O   SER   258      51.104  52.769  31.723  1.00  0.00           O  
ATOM   1932  N   VAL   259      50.543  50.989  32.991  1.00  0.00           N  
ATOM   1933  CA  VAL   259      50.046  51.763  34.159  1.00  0.00           C  
ATOM   1934  CB  VAL   259      48.522  51.612  34.340  1.00  0.00           C  
ATOM   1935  CG1 VAL   259      47.744  52.171  33.140  1.00  0.00           C  
ATOM   1936  CG2 VAL   259      48.060  50.173  34.590  1.00  0.00           C  
ATOM   1937  C   VAL   259      50.792  51.441  35.468  1.00  0.00           C  
ATOM   1938  O   VAL   259      50.912  52.322  36.313  1.00  0.00           O  
ATOM   1939  N   LEU   260      51.335  50.238  35.626  1.00  0.00           N  
ATOM   1940  CA  LEU   260      52.193  49.859  36.761  1.00  0.00           C  
ATOM   1941  CB  LEU   260      52.350  48.320  36.742  1.00  0.00           C  
ATOM   1942  CG  LEU   260      53.261  47.754  37.861  1.00  0.00           C  
ATOM   1943  CD1 LEU   260      52.610  47.856  39.245  1.00  0.00           C  
ATOM   1944  CD2 LEU   260      53.544  46.284  37.573  1.00  0.00           C  
ATOM   1945  C   LEU   260      53.563  50.563  36.654  1.00  0.00           C  
ATOM   1946  O   LEU   260      54.265  50.335  35.665  1.00  0.00           O  
ATOM   1947  N   PRO   261      53.985  51.386  37.641  1.00  0.00           N  
ATOM   1948  CD  PRO   261      53.231  51.822  38.802  1.00  0.00           C  
ATOM   1949  CG  PRO   261      53.883  53.136  39.244  1.00  0.00           C  
ATOM   1950  CB  PRO   261      55.348  52.910  38.887  1.00  0.00           C  
ATOM   1951  CA  PRO   261      55.279  52.073  37.601  1.00  0.00           C  
ATOM   1952  C   PRO   261      56.476  51.114  37.483  1.00  0.00           C  
ATOM   1953  O   PRO   261      56.417  49.968  37.924  1.00  0.00           O  
ATOM   1954  N   NME   262      57.573  51.593  36.888  1.00  0.00           N  
ATOM   1955  CH3 NME   262      58.797  50.832  36.671  1.00  0.00           C  
TER
ATOM   1956  OW  SOL   263      36.040  41.547  43.839  1.00  0.00           O  
END
