# Supplementary material for: Activation and allosteric regulation of the orphan GPR88-Gi1 signaling complex
Source: Nat Commun. 2022 May 2;13:2375. doi: 10.1038/s41467-022-30081-5 (PMC9061749; doi:10.1038/s41467-022-30081-5)
Supplement: Supplementary file 4 — Supplementary Data 1 [file 41467_2022_30081_MOESM4_ESM.zip › M2R_calculated_inactive.pdb]

ATOM      1  CH3 ACE     1      58.341  55.995  72.506  1.00  0.00           C  
ATOM      2  C   ACE     1      59.114  54.701  72.568  1.00  0.00           C  
ATOM      3  O   ACE     1      60.022  54.595  73.390  1.00  0.00           O  
ATOM      4  N   THR     2      58.788  53.745  71.697  1.00  0.00           N  
ATOM      5  CA  THR     2      59.538  52.492  71.504  1.00  0.00           C  
ATOM      6  CB  THR     2      58.989  51.326  72.349  1.00  0.00           C  
ATOM      7  CG2 THR     2      57.521  50.994  72.081  1.00  0.00           C  
ATOM      8  OG1 THR     2      59.706  50.146  72.049  1.00  0.00           O  
ATOM      9  C   THR     2      59.618  52.098  70.028  1.00  0.00           C  
ATOM     10  O   THR     2      58.636  52.203  69.284  1.00  0.00           O  
ATOM     11  N   PHE     3      60.782  51.610  69.588  1.00  0.00           N  
ATOM     12  CA  PHE     3      60.994  51.175  68.205  1.00  0.00           C  
ATOM     13  CB  PHE     3      62.485  50.899  67.954  1.00  0.00           C  
ATOM     14  CG  PHE     3      63.175  52.044  67.237  1.00  0.00           C  
ATOM     15  CD1 PHE     3      62.944  52.237  65.860  1.00  0.00           C  
ATOM     16  CE1 PHE     3      63.549  53.311  65.184  1.00  0.00           C  
ATOM     17  CZ  PHE     3      64.389  54.196  65.883  1.00  0.00           C  
ATOM     18  CE2 PHE     3      64.621  54.004  67.256  1.00  0.00           C  
ATOM     19  CD2 PHE     3      64.015  52.930  67.934  1.00  0.00           C  
ATOM     20  C   PHE     3      60.136  49.971  67.781  1.00  0.00           C  
ATOM     21  O   PHE     3      59.867  49.829  66.589  1.00  0.00           O  
ATOM     22  N   GLU     4      59.650  49.135  68.707  1.00  0.00           N  
ATOM     23  CA  GLU     4      58.851  47.957  68.324  1.00  0.00           C  
ATOM     24  CB  GLU     4      58.779  46.945  69.481  1.00  0.00           C  
ATOM     25  CG  GLU     4      57.748  47.230  70.582  1.00  0.00           C  
ATOM     26  CD  GLU     4      57.708  46.117  71.639  1.00  0.00           C  
ATOM     27  OE1 GLU     4      58.370  45.062  71.474  1.00  0.00           O  
ATOM     28  OE2 GLU     4      56.984  46.273  72.645  1.00  0.00           O1-
ATOM     29  C   GLU     4      57.462  48.336  67.780  1.00  0.00           C  
ATOM     30  O   GLU     4      56.920  47.638  66.921  1.00  0.00           O  
ATOM     31  N   VAL     5      56.912  49.471  68.237  1.00  0.00           N  
ATOM     32  CA  VAL     5      55.676  50.074  67.707  1.00  0.00           C  
ATOM     33  CB  VAL     5      55.017  50.984  68.767  1.00  0.00           C  
ATOM     34  CG1 VAL     5      53.827  51.787  68.224  1.00  0.00           C  
ATOM     35  CG2 VAL     5      54.503  50.139  69.940  1.00  0.00           C  
ATOM     36  C   VAL     5      55.953  50.827  66.402  1.00  0.00           C  
ATOM     37  O   VAL     5      55.171  50.716  65.459  1.00  0.00           O  
ATOM     38  N   VAL     6      57.091  51.524  66.292  1.00  0.00           N  
ATOM     39  CA  VAL     6      57.523  52.181  65.040  1.00  0.00           C  
ATOM     40  CB  VAL     6      58.846  52.949  65.242  1.00  0.00           C  
ATOM     41  CG1 VAL     6      59.408  53.533  63.942  1.00  0.00           C  
ATOM     42  CG2 VAL     6      58.668  54.110  66.229  1.00  0.00           C  
ATOM     43  C   VAL     6      57.652  51.162  63.900  1.00  0.00           C  
ATOM     44  O   VAL     6      57.145  51.397  62.805  1.00  0.00           O  
ATOM     45  N   PHE     7      58.267  50.007  64.168  1.00  0.00           N  
ATOM     46  CA  PHE     7      58.410  48.918  63.198  1.00  0.00           C  
ATOM     47  CB  PHE     7      59.320  47.838  63.806  1.00  0.00           C  
ATOM     48  CG  PHE     7      59.650  46.680  62.880  1.00  0.00           C  
ATOM     49  CD1 PHE     7      59.255  45.370  63.211  1.00  0.00           C  
ATOM     50  CE1 PHE     7      59.581  44.297  62.360  1.00  0.00           C  
ATOM     51  CZ  PHE     7      60.307  44.529  61.179  1.00  0.00           C  
ATOM     52  CE2 PHE     7      60.709  45.835  60.848  1.00  0.00           C  
ATOM     53  CD2 PHE     7      60.383  46.908  61.698  1.00  0.00           C  
ATOM     54  C   PHE     7      57.046  48.362  62.748  1.00  0.00           C  
ATOM     55  O   PHE     7      56.813  48.238  61.546  1.00  0.00           O  
ATOM     56  N   ILE     8      56.111  48.126  63.682  1.00  0.00           N  
ATOM     57  CA  ILE     8      54.728  47.716  63.361  1.00  0.00           C  
ATOM     58  CB  ILE     8      53.899  47.491  64.654  1.00  0.00           C  
ATOM     59  CG2 ILE     8      52.383  47.431  64.370  1.00  0.00           C  
ATOM     60  CG1 ILE     8      54.354  46.198  65.361  1.00  0.00           C  
ATOM     61  CD1 ILE     8      53.881  46.114  66.820  1.00  0.00           C  
ATOM     62  C   ILE     8      54.048  48.737  62.440  1.00  0.00           C  
ATOM     63  O   ILE     8      53.516  48.359  61.398  1.00  0.00           O  
ATOM     64  N   VAL     9      54.063  50.024  62.802  1.00  0.00           N  
ATOM     65  CA  VAL     9      53.323  51.066  62.072  1.00  0.00           C  
ATOM     66  CB  VAL     9      53.207  52.347  62.927  1.00  0.00           C  
ATOM     67  CG1 VAL     9      52.513  53.491  62.182  1.00  0.00           C  
ATOM     68  CG2 VAL     9      52.368  52.085  64.188  1.00  0.00           C  
ATOM     69  C   VAL     9      53.912  51.325  60.677  1.00  0.00           C  
ATOM     70  O   VAL     9      53.152  51.533  59.731  1.00  0.00           O  
ATOM     71  N   LEU    10      55.236  51.233  60.500  1.00  0.00           N  
ATOM     72  CA  LEU    10      55.875  51.299  59.176  1.00  0.00           C  
ATOM     73  CB  LEU    10      57.404  51.413  59.340  1.00  0.00           C  
ATOM     74  CG  LEU    10      57.883  52.792  59.833  1.00  0.00           C  
ATOM     75  CD1 LEU    10      59.331  52.704  60.314  1.00  0.00           C  
ATOM     76  CD2 LEU    10      57.829  53.839  58.716  1.00  0.00           C  
ATOM     77  C   LEU    10      55.522  50.092  58.288  1.00  0.00           C  
ATOM     78  O   LEU    10      55.227  50.266  57.103  1.00  0.00           O  
ATOM     79  N   VAL    11      55.523  48.873  58.837  1.00  0.00           N  
ATOM     80  CA  VAL    11      55.189  47.647  58.086  1.00  0.00           C  
ATOM     81  CB  VAL    11      55.670  46.403  58.862  1.00  0.00           C  
ATOM     82  CG1 VAL    11      55.172  45.086  58.261  1.00  0.00           C  
ATOM     83  CG2 VAL    11      57.206  46.336  58.862  1.00  0.00           C  
ATOM     84  C   VAL    11      53.694  47.595  57.730  1.00  0.00           C  
ATOM     85  O   VAL    11      53.348  47.334  56.575  1.00  0.00           O  
ATOM     86  N   ALA    12      52.804  47.936  58.666  1.00  0.00           N  
ATOM     87  CA  ALA    12      51.368  48.072  58.409  1.00  0.00           C  
ATOM     88  CB  ALA    12      50.655  48.299  59.748  1.00  0.00           C  
ATOM     89  C   ALA    12      51.063  49.199  57.403  1.00  0.00           C  
ATOM     90  O   ALA    12      50.287  48.999  56.469  1.00  0.00           O  
ATOM     91  N   GLY    13      51.730  50.353  57.526  1.00  0.00           N  
ATOM     92  CA  GLY    13      51.634  51.455  56.565  1.00  0.00           C  
ATOM     93  C   GLY    13      52.113  51.074  55.160  1.00  0.00           C  
ATOM     94  O   GLY    13      51.511  51.495  54.175  1.00  0.00           O  
ATOM     95  N   SER    14      53.135  50.217  55.054  1.00  0.00           N  
ATOM     96  CA  SER    14      53.608  49.664  53.776  1.00  0.00           C  
ATOM     97  CB  SER    14      54.917  48.885  53.967  1.00  0.00           C  
ATOM     98  OG  SER    14      55.928  49.706  54.518  1.00  0.00           O  
ATOM     99  C   SER    14      52.559  48.756  53.119  1.00  0.00           C  
ATOM    100  O   SER    14      52.252  48.929  51.940  1.00  0.00           O  
ATOM    101  N   LEU    15      51.957  47.831  53.878  1.00  0.00           N  
ATOM    102  CA  LEU    15      50.867  46.968  53.396  1.00  0.00           C  
ATOM    103  CB  LEU    15      50.512  45.956  54.505  1.00  0.00           C  
ATOM    104  CG  LEU    15      49.333  45.022  54.163  1.00  0.00           C  
ATOM    105  CD1 LEU    15      49.707  44.037  53.057  1.00  0.00           C  
ATOM    106  CD2 LEU    15      48.895  44.227  55.390  1.00  0.00           C  
ATOM    107  C   LEU    15      49.639  47.787  52.959  1.00  0.00           C  
ATOM    108  O   LEU    15      49.067  47.541  51.892  1.00  0.00           O  
ATOM    109  N   SER    16      49.262  48.776  53.767  1.00  0.00           N  
ATOM    110  CA  SER    16      48.168  49.714  53.501  1.00  0.00           C  
ATOM    111  CB  SER    16      48.044  50.646  54.709  1.00  0.00           C  
ATOM    112  OG  SER    16      47.064  51.639  54.525  1.00  0.00           O  
ATOM    113  C   SER    16      48.392  50.492  52.203  1.00  0.00           C  
ATOM    114  O   SER    16      47.560  50.441  51.293  1.00  0.00           O  
ATOM    115  N   LEU    17      49.559  51.127  52.045  1.00  0.00           N  
ATOM    116  CA  LEU    17      49.884  51.929  50.868  1.00  0.00           C  
ATOM    117  CB  LEU    17      51.135  52.766  51.188  1.00  0.00           C  
ATOM    118  CG  LEU    17      51.533  53.808  50.125  1.00  0.00           C  
ATOM    119  CD1 LEU    17      50.382  54.739  49.726  1.00  0.00           C  
ATOM    120  CD2 LEU    17      52.648  54.691  50.687  1.00  0.00           C  
ATOM    121  C   LEU    17      50.000  51.095  49.578  1.00  0.00           C  
ATOM    122  O   LEU    17      49.521  51.534  48.532  1.00  0.00           O  
ATOM    123  N   VAL    18      50.531  49.865  49.642  1.00  0.00           N  
ATOM    124  CA  VAL    18      50.495  48.922  48.502  1.00  0.00           C  
ATOM    125  CB  VAL    18      51.397  47.697  48.767  1.00  0.00           C  
ATOM    126  CG1 VAL    18      51.221  46.564  47.745  1.00  0.00           C  
ATOM    127  CG2 VAL    18      52.865  48.126  48.702  1.00  0.00           C  
ATOM    128  C   VAL    18      49.062  48.499  48.157  1.00  0.00           C  
ATOM    129  O   VAL    18      48.716  48.433  46.979  1.00  0.00           O  
ATOM    130  N   THR    19      48.205  48.271  49.158  1.00  0.00           N  
ATOM    131  CA  THR    19      46.782  47.928  48.948  1.00  0.00           C  
ATOM    132  CB  THR    19      46.119  47.531  50.278  1.00  0.00           C  
ATOM    133  CG2 THR    19      44.671  47.072  50.114  1.00  0.00           C  
ATOM    134  OG1 THR    19      46.824  46.450  50.845  1.00  0.00           O  
ATOM    135  C   THR    19      46.013  49.076  48.282  1.00  0.00           C  
ATOM    136  O   THR    19      45.210  48.840  47.376  1.00  0.00           O  
ATOM    137  N   ILE    20      46.301  50.321  48.679  1.00  0.00           N  
ATOM    138  CA  ILE    20      45.762  51.545  48.065  1.00  0.00           C  
ATOM    139  CB  ILE    20      46.139  52.769  48.938  1.00  0.00           C  
ATOM    140  CG2 ILE    20      45.879  54.111  48.227  1.00  0.00           C  
ATOM    141  CG1 ILE    20      45.379  52.733  50.287  1.00  0.00           C  
ATOM    142  CD1 ILE    20      46.024  53.615  51.370  1.00  0.00           C  
ATOM    143  C   ILE    20      46.243  51.677  46.610  1.00  0.00           C  
ATOM    144  O   ILE    20      45.420  51.731  45.694  1.00  0.00           O  
ATOM    145  N   ILE    21      47.565  51.681  46.383  1.00  0.00           N  
ATOM    146  CA  ILE    21      48.163  51.880  45.050  1.00  0.00           C  
ATOM    147  CB  ILE    21      49.703  52.011  45.160  1.00  0.00           C  
ATOM    148  CG2 ILE    21      50.388  51.918  43.784  1.00  0.00           C  
ATOM    149  CG1 ILE    21      50.075  53.350  45.834  1.00  0.00           C  
ATOM    150  CD1 ILE    21      51.538  53.441  46.283  1.00  0.00           C  
ATOM    151  C   ILE    21      47.740  50.770  44.078  1.00  0.00           C  
ATOM    152  O   ILE    21      47.368  51.070  42.944  1.00  0.00           O  
ATOM    153  N   GLY    22      47.726  49.503  44.507  1.00  0.00           N  
ATOM    154  CA  GLY    22      47.385  48.369  43.644  1.00  0.00           C  
ATOM    155  C   GLY    22      45.956  48.431  43.102  1.00  0.00           C  
ATOM    156  O   GLY    22      45.743  48.266  41.902  1.00  0.00           O  
ATOM    157  N   ASN    23      44.970  48.722  43.960  1.00  0.00           N  
ATOM    158  CA  ASN    23      43.579  48.861  43.524  1.00  0.00           C  
ATOM    159  CB  ASN    23      42.653  48.731  44.743  1.00  0.00           C  
ATOM    160  CG  ASN    23      42.632  47.300  45.258  1.00  0.00           C  
ATOM    161  OD1 ASN    23      42.085  46.404  44.632  1.00  0.00           O  
ATOM    162  ND2 ASN    23      43.247  47.029  46.386  1.00  0.00           N  
ATOM    163  C   ASN    23      43.347  50.141  42.695  1.00  0.00           C  
ATOM    164  O   ASN    23      42.619  50.099  41.702  1.00  0.00           O  
ATOM    165  N   ILE    24      44.040  51.248  42.998  1.00  0.00           N  
ATOM    166  CA  ILE    24      44.030  52.450  42.142  1.00  0.00           C  
ATOM    167  CB  ILE    24      44.756  53.632  42.837  1.00  0.00           C  
ATOM    168  CG2 ILE    24      45.068  54.781  41.854  1.00  0.00           C  
ATOM    169  CG1 ILE    24      43.879  54.141  44.006  1.00  0.00           C  
ATOM    170  CD1 ILE    24      44.565  55.175  44.911  1.00  0.00           C  
ATOM    171  C   ILE    24      44.602  52.143  40.748  1.00  0.00           C  
ATOM    172  O   ILE    24      44.019  52.562  39.750  1.00  0.00           O  
ATOM    173  N   LEU    25      45.695  51.379  40.641  1.00  0.00           N  
ATOM    174  CA  LEU    25      46.267  50.983  39.348  1.00  0.00           C  
ATOM    175  CB  LEU    25      47.623  50.281  39.553  1.00  0.00           C  
ATOM    176  CG  LEU    25      48.777  51.235  39.930  1.00  0.00           C  
ATOM    177  CD1 LEU    25      49.989  50.415  40.375  1.00  0.00           C  
ATOM    178  CD2 LEU    25      49.212  52.116  38.754  1.00  0.00           C  
ATOM    179  C   LEU    25      45.313  50.114  38.512  1.00  0.00           C  
ATOM    180  O   LEU    25      45.306  50.263  37.291  1.00  0.00           O  
ATOM    181  N   VAL    26      44.470  49.272  39.126  1.00  0.00           N  
ATOM    182  CA  VAL    26      43.378  48.567  38.415  1.00  0.00           C  
ATOM    183  CB  VAL    26      42.658  47.554  39.332  1.00  0.00           C  
ATOM    184  CG1 VAL    26      41.444  46.898  38.660  1.00  0.00           C  
ATOM    185  CG2 VAL    26      43.602  46.427  39.757  1.00  0.00           C  
ATOM    186  C   VAL    26      42.377  49.567  37.824  1.00  0.00           C  
ATOM    187  O   VAL    26      42.089  49.516  36.627  1.00  0.00           O  
ATOM    188  N   MET    27      41.899  50.515  38.635  1.00  0.00           N  
ATOM    189  CA  MET    27      40.923  51.532  38.219  1.00  0.00           C  
ATOM    190  CB  MET    27      40.486  52.359  39.442  1.00  0.00           C  
ATOM    191  CG  MET    27      39.749  51.521  40.500  1.00  0.00           C  
ATOM    192  SD  MET    27      39.613  52.311  42.128  1.00  0.00           S  
ATOM    193  CE  MET    27      38.465  53.660  41.753  1.00  0.00           C  
ATOM    194  C   MET    27      41.471  52.443  37.105  1.00  0.00           C  
ATOM    195  O   MET    27      40.782  52.685  36.110  1.00  0.00           O  
ATOM    196  N   VAL    28      42.725  52.897  37.219  1.00  0.00           N  
ATOM    197  CA  VAL    28      43.414  53.691  36.184  1.00  0.00           C  
ATOM    198  CB  VAL    28      44.744  54.272  36.715  1.00  0.00           C  
ATOM    199  CG1 VAL    28      45.540  55.006  35.628  1.00  0.00           C  
ATOM    200  CG2 VAL    28      44.512  55.289  37.839  1.00  0.00           C  
ATOM    201  C   VAL    28      43.640  52.871  34.908  1.00  0.00           C  
ATOM    202  O   VAL    28      43.386  53.376  33.816  1.00  0.00           O  
ATOM    203  N   SER    29      44.054  51.600  35.022  1.00  0.00           N  
ATOM    204  CA  SER    29      44.266  50.715  33.861  1.00  0.00           C  
ATOM    205  CB  SER    29      44.764  49.328  34.284  1.00  0.00           C  
ATOM    206  OG  SER    29      46.030  49.427  34.895  1.00  0.00           O  
ATOM    207  C   SER    29      42.990  50.538  33.040  1.00  0.00           C  
ATOM    208  O   SER    29      43.028  50.672  31.817  1.00  0.00           O  
ATOM    209  N   ILE    30      41.856  50.302  33.711  1.00  0.00           N  
ATOM    210  CA  ILE    30      40.536  50.229  33.070  1.00  0.00           C  
ATOM    211  CB  ILE    30      39.471  49.758  34.093  1.00  0.00           C  
ATOM    212  CG2 ILE    30      38.035  49.966  33.572  1.00  0.00           C  
ATOM    213  CG1 ILE    30      39.712  48.266  34.431  1.00  0.00           C  
ATOM    214  CD1 ILE    30      38.922  47.746  35.639  1.00  0.00           C  
ATOM    215  C   ILE    30      40.192  51.568  32.399  1.00  0.00           C  
ATOM    216  O   ILE    30      39.781  51.572  31.242  1.00  0.00           O  
ATOM    217  N   LYS    31      40.424  52.714  33.058  1.00  0.00           N  
ATOM    218  CA  LYS    31      40.102  54.037  32.492  1.00  0.00           C  
ATOM    219  CB  LYS    31      40.217  55.116  33.591  1.00  0.00           C  
ATOM    220  CG  LYS    31      39.570  56.436  33.135  1.00  0.00           C  
ATOM    221  CD  LYS    31      39.551  57.538  34.197  1.00  0.00           C  
ATOM    222  CE  LYS    31      38.835  58.809  33.700  1.00  0.00           C  
ATOM    223  NZ  LYS    31      39.523  59.458  32.556  1.00  0.00           N1+
ATOM    224  C   LYS    31      40.901  54.393  31.222  1.00  0.00           C  
ATOM    225  O   LYS    31      40.395  55.164  30.400  1.00  0.00           O  
ATOM    226  N   VAL    32      42.106  53.846  31.015  1.00  0.00           N  
ATOM    227  CA  VAL    32      42.949  54.155  29.832  1.00  0.00           C  
ATOM    228  CB  VAL    32      44.400  54.518  30.220  1.00  0.00           C  
ATOM    229  CG1 VAL    32      44.434  55.698  31.198  1.00  0.00           C  
ATOM    230  CG2 VAL    32      45.218  53.358  30.806  1.00  0.00           C  
ATOM    231  C   VAL    32      42.935  53.090  28.725  1.00  0.00           C  
ATOM    232  O   VAL    32      42.914  53.455  27.547  1.00  0.00           O  
ATOM    233  N   ASN    33      42.957  51.795  29.047  1.00  0.00           N  
ATOM    234  CA  ASN    33      43.152  50.722  28.061  1.00  0.00           C  
ATOM    235  CB  ASN    33      43.874  49.560  28.772  1.00  0.00           C  
ATOM    236  CG  ASN    33      44.266  48.418  27.852  1.00  0.00           C  
ATOM    237  OD1 ASN    33      43.818  48.303  26.721  1.00  0.00           O  
ATOM    238  ND2 ASN    33      45.138  47.545  28.289  1.00  0.00           N  
ATOM    239  C   ASN    33      41.824  50.292  27.406  1.00  0.00           C  
ATOM    240  O   ASN    33      40.928  49.797  28.094  1.00  0.00           O  
ATOM    241  N   ARG    34      41.702  50.408  26.073  1.00  0.00           N  
ATOM    242  CA  ARG    34      40.463  50.089  25.325  1.00  0.00           C  
ATOM    243  CB  ARG    34      40.653  50.378  23.822  1.00  0.00           C  
ATOM    244  CG  ARG    34      40.975  51.843  23.481  1.00  0.00           C  
ATOM    245  CD  ARG    34      41.336  51.981  21.994  1.00  0.00           C  
ATOM    246  NE  ARG    34      41.716  53.365  21.657  1.00  0.00           N  
ATOM    247  CZ  ARG    34      41.979  53.834  20.450  1.00  0.00           C  
ATOM    248  NH1 ARG    34      42.067  53.085  19.390  1.00  0.00           N1+
ATOM    249  NH2 ARG    34      42.173  55.101  20.257  1.00  0.00           N  
ATOM    250  C   ARG    34      40.020  48.633  25.516  1.00  0.00           C  
ATOM    251  O   ARG    34      38.826  48.372  25.678  1.00  0.00           O  
ATOM    252  N   HIE    35      40.968  47.691  25.565  1.00  0.00           N  
ATOM    253  CA  HIE    35      40.697  46.254  25.751  1.00  0.00           C  
ATOM    254  CB  HIE    35      41.968  45.464  25.400  1.00  0.00           C  
ATOM    255  CG  HIE    35      41.775  43.972  25.240  1.00  0.00           C  
ATOM    256  ND1 HIE    35      41.185  43.341  24.138  1.00  0.00           N  
ATOM    257  CE1 HIE    35      41.258  42.022  24.386  1.00  0.00           C  
ATOM    258  NE2 HIE    35      41.887  41.798  25.551  1.00  0.00           N  
ATOM    259  CD2 HIE    35      42.207  43.016  26.110  1.00  0.00           C  
ATOM    260  C   HIE    35      40.188  45.913  27.164  1.00  0.00           C  
ATOM    261  O   HIE    35      39.571  44.867  27.354  1.00  0.00           O  
ATOM    262  N   LEU    36      40.391  46.794  28.152  1.00  0.00           N  
ATOM    263  CA  LEU    36      39.889  46.640  29.528  1.00  0.00           C  
ATOM    264  CB  LEU    36      40.960  47.117  30.534  1.00  0.00           C  
ATOM    265  CG  LEU    36      42.307  46.373  30.475  1.00  0.00           C  
ATOM    266  CD1 LEU    36      43.237  46.888  31.577  1.00  0.00           C  
ATOM    267  CD2 LEU    36      42.152  44.866  30.671  1.00  0.00           C  
ATOM    268  C   LEU    36      38.527  47.324  29.774  1.00  0.00           C  
ATOM    269  O   LEU    36      38.067  47.361  30.911  1.00  0.00           O  
ATOM    270  N   GLN    37      37.870  47.862  28.737  1.00  0.00           N  
ATOM    271  CA  GLN    37      36.590  48.586  28.864  1.00  0.00           C  
ATOM    272  CB  GLN    37      36.709  49.990  28.244  1.00  0.00           C  
ATOM    273  CG  GLN    37      37.664  50.851  29.083  1.00  0.00           C  
ATOM    274  CD  GLN    37      37.819  52.279  28.581  1.00  0.00           C  
ATOM    275  OE1 GLN    37      36.997  52.835  27.862  1.00  0.00           O  
ATOM    276  NE2 GLN    37      38.884  52.936  28.965  1.00  0.00           N  
ATOM    277  C   GLN    37      35.358  47.819  28.355  1.00  0.00           C  
ATOM    278  O   GLN    37      34.250  48.356  28.396  1.00  0.00           O  
ATOM    279  N   THR    38      35.501  46.563  27.921  1.00  0.00           N  
ATOM    280  CA  THR    38      34.352  45.679  27.636  1.00  0.00           C  
ATOM    281  CB  THR    38      34.797  44.394  26.926  1.00  0.00           C  
ATOM    282  CG2 THR    38      35.536  44.671  25.618  1.00  0.00           C  
ATOM    283  OG1 THR    38      35.661  43.657  27.755  1.00  0.00           O  
ATOM    284  C   THR    38      33.584  45.339  28.921  1.00  0.00           C  
ATOM    285  O   THR    38      34.159  45.339  30.014  1.00  0.00           O  
ATOM    286  N   VAL    39      32.283  45.033  28.807  1.00  0.00           N  
ATOM    287  CA  VAL    39      31.330  45.005  29.942  1.00  0.00           C  
ATOM    288  CB  VAL    39      29.917  44.611  29.453  1.00  0.00           C  
ATOM    289  CG1 VAL    39      28.890  44.629  30.588  1.00  0.00           C  
ATOM    290  CG2 VAL    39      29.398  45.560  28.365  1.00  0.00           C  
ATOM    291  C   VAL    39      31.775  44.085  31.091  1.00  0.00           C  
ATOM    292  O   VAL    39      31.628  44.428  32.263  1.00  0.00           O  
ATOM    293  N   ASN    40      32.404  42.955  30.770  1.00  0.00           N  
ATOM    294  CA  ASN    40      32.950  41.983  31.722  1.00  0.00           C  
ATOM    295  CB  ASN    40      33.515  40.790  30.921  1.00  0.00           C  
ATOM    296  CG  ASN    40      34.419  41.164  29.755  1.00  0.00           C  
ATOM    297  OD1 ASN    40      33.990  41.733  28.758  1.00  0.00           O  
ATOM    298  ND2 ASN    40      35.691  40.864  29.807  1.00  0.00           N  
ATOM    299  C   ASN    40      33.992  42.556  32.713  1.00  0.00           C  
ATOM    300  O   ASN    40      34.186  41.986  33.788  1.00  0.00           O  
ATOM    301  N   ASN    41      34.649  43.679  32.406  1.00  0.00           N  
ATOM    302  CA  ASN    41      35.612  44.322  33.309  1.00  0.00           C  
ATOM    303  CB  ASN    41      36.618  45.121  32.469  1.00  0.00           C  
ATOM    304  CG  ASN    41      37.490  44.220  31.613  1.00  0.00           C  
ATOM    305  OD1 ASN    41      38.415  43.583  32.093  1.00  0.00           O  
ATOM    306  ND2 ASN    41      37.209  44.105  30.337  1.00  0.00           N  
ATOM    307  C   ASN    41      34.960  45.198  34.402  1.00  0.00           C  
ATOM    308  O   ASN    41      35.610  45.511  35.401  1.00  0.00           O  
ATOM    309  N   TYR    42      33.681  45.573  34.269  1.00  0.00           N  
ATOM    310  CA  TYR    42      33.005  46.496  35.200  1.00  0.00           C  
ATOM    311  CB  TYR    42      31.595  46.832  34.684  1.00  0.00           C  
ATOM    312  CG  TYR    42      31.519  47.862  33.563  1.00  0.00           C  
ATOM    313  CD1 TYR    42      32.237  47.699  32.359  1.00  0.00           C  
ATOM    314  CE1 TYR    42      32.170  48.679  31.353  1.00  0.00           C  
ATOM    315  CZ  TYR    42      31.382  49.833  31.537  1.00  0.00           C  
ATOM    316  OH  TYR    42      31.344  50.784  30.566  1.00  0.00           O  
ATOM    317  CE2 TYR    42      30.642  49.988  32.729  1.00  0.00           C  
ATOM    318  CD2 TYR    42      30.712  49.005  33.735  1.00  0.00           C  
ATOM    319  C   TYR    42      32.930  45.928  36.629  1.00  0.00           C  
ATOM    320  O   TYR    42      33.079  46.664  37.606  1.00  0.00           O  
ATOM    321  N   PHE    43      32.766  44.607  36.763  1.00  0.00           N  
ATOM    322  CA  PHE    43      32.767  43.929  38.061  1.00  0.00           C  
ATOM    323  CB  PHE    43      32.368  42.456  37.871  1.00  0.00           C  
ATOM    324  CG  PHE    43      31.167  42.198  36.972  1.00  0.00           C  
ATOM    325  CD1 PHE    43      31.303  41.409  35.814  1.00  0.00           C  
ATOM    326  CE1 PHE    43      30.189  41.159  34.993  1.00  0.00           C  
ATOM    327  CZ  PHE    43      28.936  41.707  35.319  1.00  0.00           C  
ATOM    328  CE2 PHE    43      28.796  42.499  36.472  1.00  0.00           C  
ATOM    329  CD2 PHE    43      29.907  42.735  37.303  1.00  0.00           C  
ATOM    330  C   PHE    43      34.125  44.031  38.779  1.00  0.00           C  
ATOM    331  O   PHE    43      34.169  44.165  40.001  1.00  0.00           O  
ATOM    332  N   LEU    44      35.236  44.028  38.030  1.00  0.00           N  
ATOM    333  CA  LEU    44      36.595  44.142  38.575  1.00  0.00           C  
ATOM    334  CB  LEU    44      37.632  43.765  37.495  1.00  0.00           C  
ATOM    335  CG  LEU    44      37.400  42.408  36.797  1.00  0.00           C  
ATOM    336  CD1 LEU    44      38.458  42.191  35.717  1.00  0.00           C  
ATOM    337  CD2 LEU    44      37.456  41.234  37.775  1.00  0.00           C  
ATOM    338  C   LEU    44      36.867  45.549  39.132  1.00  0.00           C  
ATOM    339  O   LEU    44      37.479  45.689  40.187  1.00  0.00           O  
ATOM    340  N   PHE    45      36.347  46.593  38.475  1.00  0.00           N  
ATOM    341  CA  PHE    45      36.389  47.966  38.995  1.00  0.00           C  
ATOM    342  CB  PHE    45      35.859  48.920  37.912  1.00  0.00           C  
ATOM    343  CG  PHE    45      36.150  50.395  38.137  1.00  0.00           C  
ATOM    344  CD1 PHE    45      37.147  51.039  37.377  1.00  0.00           C  
ATOM    345  CE1 PHE    45      37.388  52.416  37.537  1.00  0.00           C  
ATOM    346  CZ  PHE    45      36.634  53.157  38.465  1.00  0.00           C  
ATOM    347  CE2 PHE    45      35.638  52.520  39.227  1.00  0.00           C  
ATOM    348  CD2 PHE    45      35.395  51.145  39.060  1.00  0.00           C  
ATOM    349  C   PHE    45      35.587  48.099  40.305  1.00  0.00           C  
ATOM    350  O   PHE    45      36.045  48.738  41.254  1.00  0.00           O  
ATOM    351  N   SER    46      34.421  47.448  40.391  1.00  0.00           N  
ATOM    352  CA  SER    46      33.604  47.391  41.613  1.00  0.00           C  
ATOM    353  CB  SER    46      32.265  46.719  41.289  1.00  0.00           C  
ATOM    354  OG  SER    46      31.423  46.683  42.422  1.00  0.00           O  
ATOM    355  C   SER    46      34.325  46.678  42.772  1.00  0.00           C  
ATOM    356  O   SER    46      34.373  47.206  43.887  1.00  0.00           O  
ATOM    357  N   LEU    47      34.972  45.534  42.506  1.00  0.00           N  
ATOM    358  CA  LEU    47      35.828  44.846  43.482  1.00  0.00           C  
ATOM    359  CB  LEU    47      36.361  43.521  42.901  1.00  0.00           C  
ATOM    360  CG  LEU    47      35.329  42.385  42.761  1.00  0.00           C  
ATOM    361  CD1 LEU    47      35.980  41.211  42.025  1.00  0.00           C  
ATOM    362  CD2 LEU    47      34.831  41.866  44.111  1.00  0.00           C  
ATOM    363  C   LEU    47      36.999  45.729  43.944  1.00  0.00           C  
ATOM    364  O   LEU    47      37.226  45.839  45.152  1.00  0.00           O  
ATOM    365  N   ALA    48      37.693  46.401  43.018  1.00  0.00           N  
ATOM    366  CA  ALA    48      38.799  47.304  43.335  1.00  0.00           C  
ATOM    367  CB  ALA    48      39.432  47.793  42.026  1.00  0.00           C  
ATOM    368  C   ALA    48      38.369  48.475  44.238  1.00  0.00           C  
ATOM    369  O   ALA    48      39.096  48.825  45.166  1.00  0.00           O  
ATOM    370  N   CYS    49      37.164  49.028  44.044  1.00  0.00           N  
ATOM    371  CA  CYS    49      36.604  50.044  44.943  1.00  0.00           C  
ATOM    372  CB  CYS    49      35.273  50.565  44.377  1.00  0.00           C  
ATOM    373  SG  CYS    49      35.538  51.469  42.824  1.00  0.00           S  
ATOM    374  C   CYS    49      36.419  49.511  46.377  1.00  0.00           C  
ATOM    375  O   CYS    49      36.813  50.177  47.335  1.00  0.00           O  
ATOM    376  N   ALA    50      35.868  48.302  46.543  1.00  0.00           N  
ATOM    377  CA  ALA    50      35.697  47.682  47.863  1.00  0.00           C  
ATOM    378  CB  ALA    50      34.850  46.411  47.708  1.00  0.00           C  
ATOM    379  C   ALA    50      37.037  47.376  48.559  1.00  0.00           C  
ATOM    380  O   ALA    50      37.149  47.488  49.779  1.00  0.00           O  
ATOM    381  N   ASP    51      38.069  46.990  47.810  1.00  0.00           N  
ATOM    382  CA  ASP    51      39.410  46.722  48.347  1.00  0.00           C  
ATOM    383  CB  ASP    51      40.136  45.787  47.369  1.00  0.00           C  
ATOM    384  CG  ASP    51      39.568  44.368  47.416  1.00  0.00           C  
ATOM    385  OD1 ASP    51      39.118  43.932  48.504  1.00  0.00           O  
ATOM    386  OD2 ASP    51      39.578  43.652  46.389  1.00  0.00           O1-
ATOM    387  C   ASP    51      40.205  47.996  48.669  1.00  0.00           C  
ATOM    388  O   ASP    51      40.910  48.045  49.680  1.00  0.00           O  
ATOM    389  N   LEU    52      40.028  49.060  47.881  1.00  0.00           N  
ATOM    390  CA  LEU    52      40.569  50.389  48.167  1.00  0.00           C  
ATOM    391  CB  LEU    52      40.266  51.295  46.955  1.00  0.00           C  
ATOM    392  CG  LEU    52      40.716  52.760  47.091  1.00  0.00           C  
ATOM    393  CD1 LEU    52      42.221  52.875  47.345  1.00  0.00           C  
ATOM    394  CD2 LEU    52      40.385  53.511  45.800  1.00  0.00           C  
ATOM    395  C   LEU    52      40.023  50.963  49.487  1.00  0.00           C  
ATOM    396  O   LEU    52      40.796  51.511  50.274  1.00  0.00           O  
ATOM    397  N   ILE    53      38.719  50.802  49.756  1.00  0.00           N  
ATOM    398  CA  ILE    53      38.081  51.247  51.012  1.00  0.00           C  
ATOM    399  CB  ILE    53      36.543  51.107  50.920  1.00  0.00           C  
ATOM    400  CG2 ILE    53      35.872  51.339  52.288  1.00  0.00           C  
ATOM    401  CG1 ILE    53      35.955  52.104  49.894  1.00  0.00           C  
ATOM    402  CD1 ILE    53      34.567  51.704  49.379  1.00  0.00           C  
ATOM    403  C   ILE    53      38.660  50.508  52.233  1.00  0.00           C  
ATOM    404  O   ILE    53      39.037  51.151  53.218  1.00  0.00           O  
ATOM    405  N   ILE    54      38.789  49.174  52.153  1.00  0.00           N  
ATOM    406  CA  ILE    54      39.363  48.348  53.234  1.00  0.00           C  
ATOM    407  CB  ILE    54      39.261  46.844  52.873  1.00  0.00           C  
ATOM    408  CG2 ILE    54      40.133  45.955  53.775  1.00  0.00           C  
ATOM    409  CG1 ILE    54      37.801  46.333  52.900  1.00  0.00           C  
ATOM    410  CD1 ILE    54      37.135  46.231  54.280  1.00  0.00           C  
ATOM    411  C   ILE    54      40.808  48.768  53.550  1.00  0.00           C  
ATOM    412  O   ILE    54      41.173  48.854  54.725  1.00  0.00           O  
ATOM    413  N   GLY    55      41.609  49.078  52.525  1.00  0.00           N  
ATOM    414  CA  GLY    55      42.971  49.594  52.691  1.00  0.00           C  
ATOM    415  C   GLY    55      43.017  50.994  53.314  1.00  0.00           C  
ATOM    416  O   GLY    55      43.634  51.182  54.362  1.00  0.00           O  
ATOM    417  N   VAL    56      42.361  51.984  52.694  1.00  0.00           N  
ATOM    418  CA  VAL    56      42.503  53.403  53.083  1.00  0.00           C  
ATOM    419  CB  VAL    56      41.985  54.334  51.962  1.00  0.00           C  
ATOM    420  CG1 VAL    56      40.458  54.467  51.922  1.00  0.00           C  
ATOM    421  CG2 VAL    56      42.584  55.741  52.082  1.00  0.00           C  
ATOM    422  C   VAL    56      41.890  53.736  54.447  1.00  0.00           C  
ATOM    423  O   VAL    56      42.407  54.606  55.150  1.00  0.00           O  
ATOM    424  N   PHE    57      40.827  53.039  54.857  1.00  0.00           N  
ATOM    425  CA  PHE    57      40.119  53.309  56.112  1.00  0.00           C  
ATOM    426  CB  PHE    57      38.642  53.587  55.784  1.00  0.00           C  
ATOM    427  CG  PHE    57      37.809  54.075  56.952  1.00  0.00           C  
ATOM    428  CD1 PHE    57      37.836  55.439  57.302  1.00  0.00           C  
ATOM    429  CE1 PHE    57      37.038  55.917  58.356  1.00  0.00           C  
ATOM    430  CZ  PHE    57      36.210  55.032  59.066  1.00  0.00           C  
ATOM    431  CE2 PHE    57      36.188  53.668  58.723  1.00  0.00           C  
ATOM    432  CD2 PHE    57      36.984  53.188  57.668  1.00  0.00           C  
ATOM    433  C   PHE    57      40.315  52.184  57.140  1.00  0.00           C  
ATOM    434  O   PHE    57      40.937  52.381  58.188  1.00  0.00           O  
ATOM    435  N   SER    58      39.797  50.994  56.836  1.00  0.00           N  
ATOM    436  CA  SER    58      39.553  49.945  57.833  1.00  0.00           C  
ATOM    437  CB  SER    58      38.610  48.887  57.238  1.00  0.00           C  
ATOM    438  OG  SER    58      37.493  49.559  56.675  1.00  0.00           O  
ATOM    439  C   SER    58      40.840  49.330  58.400  1.00  0.00           C  
ATOM    440  O   SER    58      40.938  49.161  59.617  1.00  0.00           O  
ATOM    441  N   MET    59      41.849  49.069  57.559  1.00  0.00           N  
ATOM    442  CA  MET    59      43.164  48.536  57.962  1.00  0.00           C  
ATOM    443  CB  MET    59      43.932  48.132  56.687  1.00  0.00           C  
ATOM    444  CG  MET    59      45.260  47.415  56.970  1.00  0.00           C  
ATOM    445  SD  MET    59      46.373  47.265  55.539  1.00  0.00           S  
ATOM    446  CE  MET    59      45.486  46.090  54.482  1.00  0.00           C  
ATOM    447  C   MET    59      43.982  49.535  58.809  1.00  0.00           C  
ATOM    448  O   MET    59      44.611  49.158  59.804  1.00  0.00           O  
ATOM    449  N   ASN    60      43.951  50.826  58.459  1.00  0.00           N  
ATOM    450  CA  ASN    60      44.666  51.872  59.202  1.00  0.00           C  
ATOM    451  CB  ASN    60      44.663  53.173  58.377  1.00  0.00           C  
ATOM    452  CG  ASN    60      45.412  53.018  57.066  1.00  0.00           C  
ATOM    453  OD1 ASN    60      46.470  52.414  56.997  1.00  0.00           O  
ATOM    454  ND2 ASN    60      44.893  53.512  55.969  1.00  0.00           N  
ATOM    455  C   ASN    60      44.079  52.071  60.611  1.00  0.00           C  
ATOM    456  O   ASN    60      44.821  52.149  61.593  1.00  0.00           O  
ATOM    457  N   LEU    61      42.750  52.067  60.736  1.00  0.00           N  
ATOM    458  CA  LEU    61      42.076  52.113  62.039  1.00  0.00           C  
ATOM    459  CB  LEU    61      40.583  52.400  61.819  1.00  0.00           C  
ATOM    460  CG  LEU    61      40.306  53.837  61.345  1.00  0.00           C  
ATOM    461  CD1 LEU    61      38.838  53.970  60.952  1.00  0.00           C  
ATOM    462  CD2 LEU    61      40.593  54.869  62.436  1.00  0.00           C  
ATOM    463  C   LEU    61      42.296  50.839  62.869  1.00  0.00           C  
ATOM    464  O   LEU    61      42.490  50.938  64.082  1.00  0.00           O  
ATOM    465  N   TYR    62      42.358  49.662  62.239  1.00  0.00           N  
ATOM    466  CA  TYR    62      42.703  48.411  62.926  1.00  0.00           C  
ATOM    467  CB  TYR    62      42.554  47.239  61.947  1.00  0.00           C  
ATOM    468  CG  TYR    62      42.735  45.877  62.587  1.00  0.00           C  
ATOM    469  CD1 TYR    62      41.978  45.541  63.726  1.00  0.00           C  
ATOM    470  CE1 TYR    62      42.096  44.266  64.300  1.00  0.00           C  
ATOM    471  CZ  TYR    62      42.967  43.314  63.733  1.00  0.00           C  
ATOM    472  OH  TYR    62      43.003  42.057  64.240  1.00  0.00           O  
ATOM    473  CE2 TYR    62      43.737  43.652  62.603  1.00  0.00           C  
ATOM    474  CD2 TYR    62      43.628  44.936  62.034  1.00  0.00           C  
ATOM    475  C   TYR    62      44.122  48.433  63.522  1.00  0.00           C  
ATOM    476  O   TYR    62      44.347  47.974  64.645  1.00  0.00           O  
ATOM    477  N   THR    63      45.066  49.039  62.795  1.00  0.00           N  
ATOM    478  CA  THR    63      46.446  49.262  63.256  1.00  0.00           C  
ATOM    479  CB  THR    63      47.302  49.862  62.126  1.00  0.00           C  
ATOM    480  CG2 THR    63      48.777  49.995  62.507  1.00  0.00           C  
ATOM    481  OG1 THR    63      47.244  49.044  60.978  1.00  0.00           O  
ATOM    482  C   THR    63      46.475  50.167  64.495  1.00  0.00           C  
ATOM    483  O   THR    63      47.069  49.806  65.510  1.00  0.00           O  
ATOM    484  N   LEU    64      45.770  51.305  64.447  1.00  0.00           N  
ATOM    485  CA  LEU    64      45.659  52.266  65.555  1.00  0.00           C  
ATOM    486  CB  LEU    64      44.891  53.495  65.026  1.00  0.00           C  
ATOM    487  CG  LEU    64      44.596  54.594  66.065  1.00  0.00           C  
ATOM    488  CD1 LEU    64      45.869  55.237  66.616  1.00  0.00           C  
ATOM    489  CD2 LEU    64      43.744  55.693  65.429  1.00  0.00           C  
ATOM    490  C   LEU    64      45.005  51.655  66.813  1.00  0.00           C  
ATOM    491  O   LEU    64      45.515  51.824  67.921  1.00  0.00           O  
ATOM    492  N   TYR    65      43.907  50.911  66.647  1.00  0.00           N  
ATOM    493  CA  TYR    65      43.224  50.191  67.732  1.00  0.00           C  
ATOM    494  CB  TYR    65      41.910  49.628  67.158  1.00  0.00           C  
ATOM    495  CG  TYR    65      41.046  48.721  68.027  1.00  0.00           C  
ATOM    496  CD1 TYR    65      41.067  48.767  69.438  1.00  0.00           C  
ATOM    497  CE1 TYR    65      40.260  47.889  70.194  1.00  0.00           C  
ATOM    498  CZ  TYR    65      39.394  46.985  69.540  1.00  0.00           C  
ATOM    499  OH  TYR    65      38.613  46.127  70.245  1.00  0.00           O  
ATOM    500  CE2 TYR    65      39.335  46.977  68.133  1.00  0.00           C  
ATOM    501  CD2 TYR    65      40.161  47.833  67.381  1.00  0.00           C  
ATOM    502  C   TYR    65      44.115  49.098  68.350  1.00  0.00           C  
ATOM    503  O   TYR    65      44.152  48.950  69.577  1.00  0.00           O  
ATOM    504  N   THR    66      44.884  48.371  67.532  1.00  0.00           N  
ATOM    505  CA  THR    66      45.824  47.342  68.006  1.00  0.00           C  
ATOM    506  CB  THR    66      46.473  46.593  66.824  1.00  0.00           C  
ATOM    507  CG2 THR    66      47.539  45.596  67.267  1.00  0.00           C  
ATOM    508  OG1 THR    66      45.498  45.841  66.123  1.00  0.00           O  
ATOM    509  C   THR    66      46.883  47.936  68.945  1.00  0.00           C  
ATOM    510  O   THR    66      46.977  47.522  70.100  1.00  0.00           O  
ATOM    511  N   VAL    67      47.649  48.943  68.508  1.00  0.00           N  
ATOM    512  CA  VAL    67      48.803  49.458  69.283  1.00  0.00           C  
ATOM    513  CB  VAL    67      49.736  50.325  68.414  1.00  0.00           C  
ATOM    514  CG1 VAL    67      50.313  49.515  67.245  1.00  0.00           C  
ATOM    515  CG2 VAL    67      49.054  51.582  67.865  1.00  0.00           C  
ATOM    516  C   VAL    67      48.424  50.186  70.585  1.00  0.00           C  
ATOM    517  O   VAL    67      49.244  50.277  71.498  1.00  0.00           O  
ATOM    518  N   ILE    68      47.181  50.667  70.716  1.00  0.00           N  
ATOM    519  CA  ILE    68      46.656  51.275  71.958  1.00  0.00           C  
ATOM    520  CB  ILE    68      45.670  52.417  71.581  1.00  0.00           C  
ATOM    521  CG2 ILE    68      44.869  52.945  72.785  1.00  0.00           C  
ATOM    522  CG1 ILE    68      46.470  53.582  70.937  1.00  0.00           C  
ATOM    523  CD1 ILE    68      45.620  54.683  70.291  1.00  0.00           C  
ATOM    524  C   ILE    68      46.081  50.215  72.933  1.00  0.00           C  
ATOM    525  O   ILE    68      46.004  50.459  74.139  1.00  0.00           O  
ATOM    526  N   GLY    69      45.712  49.019  72.451  1.00  0.00           N  
ATOM    527  CA  GLY    69      45.189  47.920  73.286  1.00  0.00           C  
ATOM    528  C   GLY    69      43.756  48.121  73.806  1.00  0.00           C  
ATOM    529  O   GLY    69      43.343  47.463  74.765  1.00  0.00           O  
ATOM    530  N   TYR    70      43.029  49.090  73.245  1.00  0.00           N  
ATOM    531  CA  TYR    70      41.789  49.673  73.773  1.00  0.00           C  
ATOM    532  CB  TYR    70      42.190  50.477  75.022  1.00  0.00           C  
ATOM    533  CG  TYR    70      41.163  51.375  75.672  1.00  0.00           C  
ATOM    534  CD1 TYR    70      40.368  50.881  76.723  1.00  0.00           C  
ATOM    535  CE1 TYR    70      39.593  51.770  77.491  1.00  0.00           C  
ATOM    536  CZ  TYR    70      39.613  53.153  77.220  1.00  0.00           C  
ATOM    537  OH  TYR    70      38.901  54.007  77.997  1.00  0.00           O  
ATOM    538  CE2 TYR    70      40.380  53.633  76.139  1.00  0.00           C  
ATOM    539  CD2 TYR    70      41.139  52.746  75.357  1.00  0.00           C  
ATOM    540  C   TYR    70      41.161  50.565  72.686  1.00  0.00           C  
ATOM    541  O   TYR    70      41.902  51.235  71.963  1.00  0.00           O  
ATOM    542  N   TRP    71      39.833  50.568  72.515  1.00  0.00           N  
ATOM    543  CA  TRP    71      39.204  51.294  71.398  1.00  0.00           C  
ATOM    544  CB  TRP    71      37.745  50.879  71.201  1.00  0.00           C  
ATOM    545  CG  TRP    71      37.099  51.662  70.099  1.00  0.00           C  
ATOM    546  CD1 TRP    71      36.164  52.622  70.261  1.00  0.00           C  
ATOM    547  NE1 TRP    71      35.862  53.189  69.039  1.00  0.00           N  
ATOM    548  CE2 TRP    71      36.587  52.615  68.016  1.00  0.00           C  
ATOM    549  CZ2 TRP    71      36.633  52.825  66.630  1.00  0.00           C  
ATOM    550  CH2 TRP    71      37.473  52.021  65.842  1.00  0.00           C  
ATOM    551  CZ3 TRP    71      38.252  51.019  66.449  1.00  0.00           C  
ATOM    552  CE3 TRP    71      38.203  50.826  67.843  1.00  0.00           C  
ATOM    553  CD2 TRP    71      37.373  51.619  68.663  1.00  0.00           C  
ATOM    554  C   TRP    71      39.311  52.832  71.542  1.00  0.00           C  
ATOM    555  O   TRP    71      38.761  53.374  72.504  1.00  0.00           O  
ATOM    556  N   PRO    72      39.948  53.582  70.614  1.00  0.00           N  
ATOM    557  CD  PRO    72      40.771  53.110  69.507  1.00  0.00           C  
ATOM    558  CG  PRO    72      42.053  53.923  69.614  1.00  0.00           C  
ATOM    559  CB  PRO    72      41.538  55.292  70.046  1.00  0.00           C  
ATOM    560  CA  PRO    72      40.268  54.997  70.865  1.00  0.00           C  
ATOM    561  C   PRO    72      39.171  56.033  70.544  1.00  0.00           C  
ATOM    562  O   PRO    72      39.414  57.217  70.764  1.00  0.00           O  
ATOM    563  N   LEU    73      38.020  55.662  69.959  1.00  0.00           N  
ATOM    564  CA  LEU    73      37.151  56.625  69.241  1.00  0.00           C  
ATOM    565  CB  LEU    73      37.321  56.431  67.717  1.00  0.00           C  
ATOM    566  CG  LEU    73      38.765  56.506  67.178  1.00  0.00           C  
ATOM    567  CD1 LEU    73      38.809  56.075  65.714  1.00  0.00           C  
ATOM    568  CD2 LEU    73      39.346  57.918  67.270  1.00  0.00           C  
ATOM    569  C   LEU    73      35.661  56.626  69.653  1.00  0.00           C  
ATOM    570  O   LEU    73      34.847  57.310  69.030  1.00  0.00           O  
ATOM    571  N   GLY    74      35.281  55.881  70.691  1.00  0.00           N  
ATOM    572  CA  GLY    74      33.896  55.801  71.176  1.00  0.00           C  
ATOM    573  C   GLY    74      32.924  54.977  70.309  1.00  0.00           C  
ATOM    574  O   GLY    74      33.311  54.446  69.262  1.00  0.00           O  
ATOM    575  N   PRO    75      31.659  54.834  70.755  1.00  0.00           N  
ATOM    576  CD  PRO    75      31.097  55.503  71.922  1.00  0.00           C  
ATOM    577  CG  PRO    75      29.593  55.263  71.842  1.00  0.00           C  
ATOM    578  CB  PRO    75      29.527  53.873  71.212  1.00  0.00           C  
ATOM    579  CA  PRO    75      30.714  53.840  70.239  1.00  0.00           C  
ATOM    580  C   PRO    75      30.237  54.066  68.798  1.00  0.00           C  
ATOM    581  O   PRO    75      30.061  53.094  68.065  1.00  0.00           O  
ATOM    582  N   VAL    76      30.027  55.310  68.360  1.00  0.00           N  
ATOM    583  CA  VAL    76      29.448  55.592  67.032  1.00  0.00           C  
ATOM    584  CB  VAL    76      28.750  56.969  66.994  1.00  0.00           C  
ATOM    585  CG1 VAL    76      27.945  57.144  65.700  1.00  0.00           C  
ATOM    586  CG2 VAL    76      27.772  57.135  68.168  1.00  0.00           C  
ATOM    587  C   VAL    76      30.506  55.465  65.932  1.00  0.00           C  
ATOM    588  O   VAL    76      30.251  54.882  64.881  1.00  0.00           O  
ATOM    589  N   VAL    77      31.733  55.931  66.192  1.00  0.00           N  
ATOM    590  CA  VAL    77      32.884  55.712  65.299  1.00  0.00           C  
ATOM    591  CB  VAL    77      34.030  56.695  65.608  1.00  0.00           C  
ATOM    592  CG1 VAL    77      35.215  56.530  64.645  1.00  0.00           C  
ATOM    593  CG2 VAL    77      33.568  58.156  65.485  1.00  0.00           C  
ATOM    594  C   VAL    77      33.343  54.242  65.326  1.00  0.00           C  
ATOM    595  O   VAL    77      33.819  53.738  64.311  1.00  0.00           O  
ATOM    596  N   CYX    78      33.131  53.519  66.435  1.00  0.00           N  
ATOM    597  CA  CYX    78      33.242  52.055  66.466  1.00  0.00           C  
ATOM    598  CB  CYX    78      33.023  51.532  67.894  1.00  0.00           C  
ATOM    599  SG  CYX    78      32.766  49.747  68.016  1.00  0.00           S  
ATOM    600  C   CYX    78      32.265  51.399  65.481  1.00  0.00           C  
ATOM    601  O   CYX    78      32.687  50.637  64.615  1.00  0.00           O  
ATOM    602  N   ASP    79      30.972  51.725  65.558  1.00  0.00           N  
ATOM    603  CA  ASP    79      29.955  51.150  64.671  1.00  0.00           C  
ATOM    604  CB  ASP    79      28.553  51.578  65.136  1.00  0.00           C  
ATOM    605  CG  ASP    79      28.201  51.144  66.566  1.00  0.00           C  
ATOM    606  OD1 ASP    79      28.859  50.240  67.139  1.00  0.00           O  
ATOM    607  OD2 ASP    79      27.201  51.641  67.124  1.00  0.00           O1-
ATOM    608  C   ASP    79      30.203  51.498  63.190  1.00  0.00           C  
ATOM    609  O   ASP    79      30.010  50.650  62.318  1.00  0.00           O  
ATOM    610  N   LEU    80      30.713  52.699  62.899  1.00  0.00           N  
ATOM    611  CA  LEU    80      31.200  53.103  61.575  1.00  0.00           C  
ATOM    612  CB  LEU    80      31.598  54.591  61.650  1.00  0.00           C  
ATOM    613  CG  LEU    80      32.303  55.163  60.403  1.00  0.00           C  
ATOM    614  CD1 LEU    80      31.368  55.223  59.195  1.00  0.00           C  
ATOM    615  CD2 LEU    80      32.813  56.573  60.699  1.00  0.00           C  
ATOM    616  C   LEU    80      32.365  52.226  61.075  1.00  0.00           C  
ATOM    617  O   LEU    80      32.352  51.796  59.921  1.00  0.00           O  
ATOM    618  N   TRP    81      33.377  51.962  61.911  1.00  0.00           N  
ATOM    619  CA  TRP    81      34.512  51.103  61.545  1.00  0.00           C  
ATOM    620  CB  TRP    81      35.658  51.287  62.547  1.00  0.00           C  
ATOM    621  CG  TRP    81      36.815  50.343  62.374  1.00  0.00           C  
ATOM    622  CD1 TRP    81      37.722  50.372  61.370  1.00  0.00           C  
ATOM    623  NE1 TRP    81      38.603  49.312  61.500  1.00  0.00           N  
ATOM    624  CE2 TRP    81      38.280  48.522  62.584  1.00  0.00           C  
ATOM    625  CZ2 TRP    81      38.823  47.339  63.105  1.00  0.00           C  
ATOM    626  CH2 TRP    81      38.267  46.779  64.268  1.00  0.00           C  
ATOM    627  CZ3 TRP    81      37.158  47.394  64.876  1.00  0.00           C  
ATOM    628  CE3 TRP    81      36.598  48.562  64.322  1.00  0.00           C  
ATOM    629  CD2 TRP    81      37.149  49.164  63.170  1.00  0.00           C  
ATOM    630  C   TRP    81      34.110  49.634  61.381  1.00  0.00           C  
ATOM    631  O   TRP    81      34.504  49.004  60.399  1.00  0.00           O  
ATOM    632  N   LEU    82      33.256  49.103  62.262  1.00  0.00           N  
ATOM    633  CA  LEU    82      32.678  47.764  62.113  1.00  0.00           C  
ATOM    634  CB  LEU    82      31.792  47.436  63.330  1.00  0.00           C  
ATOM    635  CG  LEU    82      32.556  47.273  64.657  1.00  0.00           C  
ATOM    636  CD1 LEU    82      31.563  47.175  65.813  1.00  0.00           C  
ATOM    637  CD2 LEU    82      33.417  46.010  64.686  1.00  0.00           C  
ATOM    638  C   LEU    82      31.875  47.642  60.810  1.00  0.00           C  
ATOM    639  O   LEU    82      31.990  46.631  60.122  1.00  0.00           O  
ATOM    640  N   ALA    83      31.107  48.668  60.431  1.00  0.00           N  
ATOM    641  CA  ALA    83      30.376  48.683  59.168  1.00  0.00           C  
ATOM    642  CB  ALA    83      29.370  49.840  59.185  1.00  0.00           C  
ATOM    643  C   ALA    83      31.313  48.750  57.945  1.00  0.00           C  
ATOM    644  O   ALA    83      31.141  47.975  57.005  1.00  0.00           O  
ATOM    645  N   LEU    84      32.319  49.627  57.946  1.00  0.00           N  
ATOM    646  CA  LEU    84      33.270  49.760  56.832  1.00  0.00           C  
ATOM    647  CB  LEU    84      33.866  51.181  56.819  1.00  0.00           C  
ATOM    648  CG  LEU    84      32.835  52.274  56.460  1.00  0.00           C  
ATOM    649  CD1 LEU    84      33.449  53.661  56.635  1.00  0.00           C  
ATOM    650  CD2 LEU    84      32.349  52.178  55.009  1.00  0.00           C  
ATOM    651  C   LEU    84      34.331  48.644  56.762  1.00  0.00           C  
ATOM    652  O   LEU    84      35.044  48.536  55.766  1.00  0.00           O  
ATOM    653  N   ASP    85      34.420  47.774  57.768  1.00  0.00           N  
ATOM    654  CA  ASP    85      34.991  46.428  57.645  1.00  0.00           C  
ATOM    655  CB  ASP    85      35.524  45.997  59.025  1.00  0.00           C  
ATOM    656  CG  ASP    85      36.145  44.594  59.075  1.00  0.00           C  
ATOM    657  OD1 ASP    85      36.529  44.030  58.032  1.00  0.00           O  
ATOM    658  OD2 ASP    85      36.243  44.034  60.197  1.00  0.00           O1-
ATOM    659  C   ASP    85      33.953  45.441  57.066  1.00  0.00           C  
ATOM    660  O   ASP    85      34.103  44.944  55.944  1.00  0.00           O  
ATOM    661  N   TYR    86      32.865  45.174  57.796  1.00  0.00           N  
ATOM    662  CA  TYR    86      31.969  44.042  57.530  1.00  0.00           C  
ATOM    663  CB  TYR    86      31.103  43.781  58.772  1.00  0.00           C  
ATOM    664  CG  TYR    86      30.535  42.373  58.854  1.00  0.00           C  
ATOM    665  CD1 TYR    86      29.482  41.965  58.011  1.00  0.00           C  
ATOM    666  CE1 TYR    86      29.001  40.643  58.073  1.00  0.00           C  
ATOM    667  CZ  TYR    86      29.543  39.738  59.007  1.00  0.00           C  
ATOM    668  OH  TYR    86      29.066  38.472  59.091  1.00  0.00           O  
ATOM    669  CE2 TYR    86      30.588  40.147  59.861  1.00  0.00           C  
ATOM    670  CD2 TYR    86      31.084  41.460  59.776  1.00  0.00           C  
ATOM    671  C   TYR    86      31.083  44.216  56.285  1.00  0.00           C  
ATOM    672  O   TYR    86      30.958  43.282  55.492  1.00  0.00           O  
ATOM    673  N   VAL    87      30.459  45.385  56.095  1.00  0.00           N  
ATOM    674  CA  VAL    87      29.527  45.655  54.978  1.00  0.00           C  
ATOM    675  CB  VAL    87      28.708  46.946  55.216  1.00  0.00           C  
ATOM    676  CG1 VAL    87      27.641  47.164  54.138  1.00  0.00           C  
ATOM    677  CG2 VAL    87      27.987  46.955  56.571  1.00  0.00           C  
ATOM    678  C   VAL    87      30.289  45.766  53.655  1.00  0.00           C  
ATOM    679  O   VAL    87      29.830  45.272  52.624  1.00  0.00           O  
ATOM    680  N   VAL    88      31.478  46.375  53.679  1.00  0.00           N  
ATOM    681  CA  VAL    88      32.345  46.533  52.499  1.00  0.00           C  
ATOM    682  CB  VAL    88      33.446  47.575  52.769  1.00  0.00           C  
ATOM    683  CG1 VAL    88      34.397  47.733  51.578  1.00  0.00           C  
ATOM    684  CG2 VAL    88      32.834  48.954  53.060  1.00  0.00           C  
ATOM    685  C   VAL    88      32.944  45.190  52.079  1.00  0.00           C  
ATOM    686  O   VAL    88      32.845  44.814  50.911  1.00  0.00           O  
ATOM    687  N   SER    89      33.486  44.416  53.025  1.00  0.00           N  
ATOM    688  CA  SER    89      33.973  43.065  52.725  1.00  0.00           C  
ATOM    689  CB  SER    89      34.748  42.465  53.901  1.00  0.00           C  
ATOM    690  OG  SER    89      33.971  42.442  55.082  1.00  0.00           O  
ATOM    691  C   SER    89      32.846  42.129  52.276  1.00  0.00           C  
ATOM    692  O   SER    89      33.055  41.349  51.346  1.00  0.00           O  
ATOM    693  N   ASN    90      31.627  42.243  52.820  1.00  0.00           N  
ATOM    694  CA  ASN    90      30.494  41.477  52.299  1.00  0.00           C  
ATOM    695  CB  ASN    90      29.352  41.426  53.320  1.00  0.00           C  
ATOM    696  CG  ASN    90      28.375  40.335  52.925  1.00  0.00           C  
ATOM    697  OD1 ASN    90      27.312  40.584  52.379  1.00  0.00           O  
ATOM    698  ND2 ASN    90      28.738  39.092  53.143  1.00  0.00           N  
ATOM    699  C   ASN    90      30.026  41.963  50.915  1.00  0.00           C  
ATOM    700  O   ASN    90      29.677  41.136  50.078  1.00  0.00           O  
ATOM    701  N   ALA    91      30.110  43.260  50.597  1.00  0.00           N  
ATOM    702  CA  ALA    91      29.866  43.744  49.235  1.00  0.00           C  
ATOM    703  CB  ALA    91      29.878  45.278  49.220  1.00  0.00           C  
ATOM    704  C   ALA    91      30.871  43.145  48.228  1.00  0.00           C  
ATOM    705  O   ALA    91      30.486  42.817  47.103  1.00  0.00           O  
ATOM    706  N   SER    92      32.126  42.912  48.633  1.00  0.00           N  
ATOM    707  CA  SER    92      33.108  42.147  47.849  1.00  0.00           C  
ATOM    708  CB  SER    92      34.486  42.240  48.524  1.00  0.00           C  
ATOM    709  OG  SER    92      35.485  41.553  47.803  1.00  0.00           O  
ATOM    710  C   SER    92      32.662  40.688  47.608  1.00  0.00           C  
ATOM    711  O   SER    92      32.792  40.192  46.484  1.00  0.00           O  
ATOM    712  N   VAL    93      32.030  40.021  48.590  1.00  0.00           N  
ATOM    713  CA  VAL    93      31.382  38.699  48.394  1.00  0.00           C  
ATOM    714  CB  VAL    93      30.881  38.052  49.711  1.00  0.00           C  
ATOM    715  CG1 VAL    93      30.360  36.625  49.482  1.00  0.00           C  
ATOM    716  CG2 VAL    93      31.965  37.955  50.785  1.00  0.00           C  
ATOM    717  C   VAL    93      30.205  38.794  47.416  1.00  0.00           C  
ATOM    718  O   VAL    93      30.111  38.001  46.483  1.00  0.00           O  
ATOM    719  N   MET    94      29.311  39.775  47.586  1.00  0.00           N  
ATOM    720  CA  MET    94      28.135  39.945  46.720  1.00  0.00           C  
ATOM    721  CB  MET    94      27.229  41.074  47.238  1.00  0.00           C  
ATOM    722  CG  MET    94      26.619  40.877  48.636  1.00  0.00           C  
ATOM    723  SD  MET    94      25.570  39.414  48.883  1.00  0.00           S  
ATOM    724  CE  MET    94      26.808  38.211  49.441  1.00  0.00           C  
ATOM    725  C   MET    94      28.527  40.196  45.254  1.00  0.00           C  
ATOM    726  O   MET    94      27.904  39.642  44.348  1.00  0.00           O  
ATOM    727  N   ASN    95      29.593  40.962  45.001  1.00  0.00           N  
ATOM    728  CA  ASN    95      30.140  41.132  43.650  1.00  0.00           C  
ATOM    729  CB  ASN    95      31.198  42.250  43.653  1.00  0.00           C  
ATOM    730  CG  ASN    95      30.586  43.642  43.589  1.00  0.00           C  
ATOM    731  OD1 ASN    95      30.419  44.225  42.528  1.00  0.00           O  
ATOM    732  ND2 ASN    95      30.244  44.244  44.701  1.00  0.00           N  
ATOM    733  C   ASN    95      30.679  39.804  43.071  1.00  0.00           C  
ATOM    734  O   ASN    95      30.444  39.527  41.897  1.00  0.00           O  
ATOM    735  N   LEU    96      31.321  38.941  43.873  1.00  0.00           N  
ATOM    736  CA  LEU    96      31.747  37.601  43.434  1.00  0.00           C  
ATOM    737  CB  LEU    96      32.728  37.023  44.471  1.00  0.00           C  
ATOM    738  CG  LEU    96      33.284  35.621  44.150  1.00  0.00           C  
ATOM    739  CD1 LEU    96      34.097  35.594  42.854  1.00  0.00           C  
ATOM    740  CD2 LEU    96      34.192  35.156  45.291  1.00  0.00           C  
ATOM    741  C   LEU    96      30.562  36.656  43.138  1.00  0.00           C  
ATOM    742  O   LEU    96      30.633  35.855  42.200  1.00  0.00           O  
ATOM    743  N   LEU    97      29.446  36.772  43.867  1.00  0.00           N  
ATOM    744  CA  LEU    97      28.204  36.061  43.530  1.00  0.00           C  
ATOM    745  CB  LEU    97      27.171  36.160  44.670  1.00  0.00           C  
ATOM    746  CG  LEU    97      27.584  35.528  46.015  1.00  0.00           C  
ATOM    747  CD1 LEU    97      26.395  35.570  46.977  1.00  0.00           C  
ATOM    748  CD2 LEU    97      28.029  34.071  45.879  1.00  0.00           C  
ATOM    749  C   LEU    97      27.608  36.548  42.198  1.00  0.00           C  
ATOM    750  O   LEU    97      27.243  35.719  41.366  1.00  0.00           O  
ATOM    751  N   ILE    98      27.581  37.864  41.943  1.00  0.00           N  
ATOM    752  CA  ILE    98      27.170  38.424  40.640  1.00  0.00           C  
ATOM    753  CB  ILE    98      27.092  39.970  40.716  1.00  0.00           C  
ATOM    754  CG2 ILE    98      27.047  40.636  39.328  1.00  0.00           C  
ATOM    755  CG1 ILE    98      25.901  40.453  41.576  1.00  0.00           C  
ATOM    756  CD1 ILE    98      24.500  40.020  41.121  1.00  0.00           C  
ATOM    757  C   ILE    98      28.084  37.944  39.506  1.00  0.00           C  
ATOM    758  O   ILE    98      27.584  37.489  38.478  1.00  0.00           O  
ATOM    759  N   ILE    99      29.407  37.951  39.701  1.00  0.00           N  
ATOM    760  CA  ILE    99      30.382  37.397  38.745  1.00  0.00           C  
ATOM    761  CB  ILE    99      31.818  37.632  39.279  1.00  0.00           C  
ATOM    762  CG2 ILE    99      32.885  36.770  38.577  1.00  0.00           C  
ATOM    763  CG1 ILE    99      32.198  39.124  39.146  1.00  0.00           C  
ATOM    764  CD1 ILE    99      33.412  39.526  39.997  1.00  0.00           C  
ATOM    765  C   ILE    99      30.097  35.911  38.465  1.00  0.00           C  
ATOM    766  O   ILE    99      30.204  35.473  37.319  1.00  0.00           O  
ATOM    767  N   SER   100      29.698  35.140  39.480  1.00  0.00           N  
ATOM    768  CA  SER   100      29.356  33.717  39.341  1.00  0.00           C  
ATOM    769  CB  SER   100      29.299  33.045  40.718  1.00  0.00           C  
ATOM    770  OG  SER   100      30.535  33.190  41.395  1.00  0.00           O  
ATOM    771  C   SER   100      28.046  33.488  38.570  1.00  0.00           C  
ATOM    772  O   SER   100      27.999  32.613  37.706  1.00  0.00           O  
ATOM    773  N   PHE   101      27.003  34.294  38.812  1.00  0.00           N  
ATOM    774  CA  PHE   101      25.773  34.278  38.002  1.00  0.00           C  
ATOM    775  CB  PHE   101      24.700  35.186  38.627  1.00  0.00           C  
ATOM    776  CG  PHE   101      23.793  34.484  39.621  1.00  0.00           C  
ATOM    777  CD1 PHE   101      22.762  33.650  39.146  1.00  0.00           C  
ATOM    778  CE1 PHE   101      21.893  33.013  40.050  1.00  0.00           C  
ATOM    779  CZ  PHE   101      22.052  33.209  41.432  1.00  0.00           C  
ATOM    780  CE2 PHE   101      23.076  34.045  41.911  1.00  0.00           C  
ATOM    781  CD2 PHE   101      23.946  34.684  41.006  1.00  0.00           C  
ATOM    782  C   PHE   101      26.040  34.690  36.548  1.00  0.00           C  
ATOM    783  O   PHE   101      25.578  34.020  35.626  1.00  0.00           O  
ATOM    784  N   ASP   102      26.835  35.738  36.323  1.00  0.00           N  
ATOM    785  CA  ASP   102      27.260  36.164  34.986  1.00  0.00           C  
ATOM    786  CB  ASP   102      28.130  37.422  35.138  1.00  0.00           C  
ATOM    787  CG  ASP   102      28.736  37.871  33.812  1.00  0.00           C  
ATOM    788  OD1 ASP   102      29.942  37.623  33.590  1.00  0.00           O  
ATOM    789  OD2 ASP   102      27.996  38.457  32.989  1.00  0.00           O1-
ATOM    790  C   ASP   102      27.996  35.041  34.236  1.00  0.00           C  
ATOM    791  O   ASP   102      27.687  34.758  33.076  1.00  0.00           O  
ATOM    792  N   ARG   103      28.910  34.331  34.914  1.00  0.00           N  
ATOM    793  CA  ARG   103      29.647  33.184  34.355  1.00  0.00           C  
ATOM    794  CB  ARG   103      30.754  32.783  35.345  1.00  0.00           C  
ATOM    795  CG  ARG   103      31.860  31.885  34.768  1.00  0.00           C  
ATOM    796  CD  ARG   103      32.920  32.645  33.950  1.00  0.00           C  
ATOM    797  NE  ARG   103      32.507  33.023  32.585  1.00  0.00           N  
ATOM    798  CZ  ARG   103      32.476  34.237  32.064  1.00  0.00           C  
ATOM    799  NH1 ARG   103      32.536  35.323  32.772  1.00  0.00           N1+
ATOM    800  NH2 ARG   103      32.383  34.382  30.783  1.00  0.00           N  
ATOM    801  C   ARG   103      28.722  32.008  34.013  1.00  0.00           C  
ATOM    802  O   ARG   103      28.905  31.385  32.967  1.00  0.00           O  
ATOM    803  N   TYR   104      27.706  31.744  34.842  1.00  0.00           N  
ATOM    804  CA  TYR   104      26.630  30.780  34.567  1.00  0.00           C  
ATOM    805  CB  TYR   104      25.744  30.628  35.822  1.00  0.00           C  
ATOM    806  CG  TYR   104      24.349  30.078  35.577  1.00  0.00           C  
ATOM    807  CD1 TYR   104      24.129  28.687  35.544  1.00  0.00           C  
ATOM    808  CE1 TYR   104      22.836  28.181  35.296  1.00  0.00           C  
ATOM    809  CZ  TYR   104      21.760  29.064  35.061  1.00  0.00           C  
ATOM    810  OH  TYR   104      20.522  28.568  34.790  1.00  0.00           O  
ATOM    811  CE2 TYR   104      21.976  30.456  35.107  1.00  0.00           C  
ATOM    812  CD2 TYR   104      23.266  30.961  35.369  1.00  0.00           C  
ATOM    813  C   TYR   104      25.815  31.163  33.322  1.00  0.00           C  
ATOM    814  O   TYR   104      25.616  30.323  32.437  1.00  0.00           O  
ATOM    815  N   PHE   105      25.385  32.422  33.189  1.00  0.00           N  
ATOM    816  CA  PHE   105      24.642  32.870  32.007  1.00  0.00           C  
ATOM    817  CB  PHE   105      24.072  34.275  32.224  1.00  0.00           C  
ATOM    818  CG  PHE   105      23.005  34.425  33.297  1.00  0.00           C  
ATOM    819  CD1 PHE   105      21.830  33.644  33.258  1.00  0.00           C  
ATOM    820  CE1 PHE   105      20.825  33.826  34.227  1.00  0.00           C  
ATOM    821  CZ  PHE   105      20.986  34.789  35.239  1.00  0.00           C  
ATOM    822  CE2 PHE   105      22.147  35.582  35.269  1.00  0.00           C  
ATOM    823  CD2 PHE   105      23.148  35.404  34.298  1.00  0.00           C  
ATOM    824  C   PHE   105      25.486  32.799  30.720  1.00  0.00           C  
ATOM    825  O   PHE   105      24.956  32.401  29.683  1.00  0.00           O  
ATOM    826  N   CYS   106      26.798  33.061  30.784  1.00  0.00           N  
ATOM    827  CA  CYS   106      27.718  32.960  29.636  1.00  0.00           C  
ATOM    828  CB  CYS   106      29.094  33.519  30.023  1.00  0.00           C  
ATOM    829  SG  CYS   106      28.991  35.309  30.306  1.00  0.00           S  
ATOM    830  C   CYS   106      27.868  31.549  29.024  1.00  0.00           C  
ATOM    831  O   CYS   106      28.373  31.440  27.910  1.00  0.00           O  
ATOM    832  N   VAL   107      27.408  30.483  29.693  1.00  0.00           N  
ATOM    833  CA  VAL   107      27.292  29.122  29.108  1.00  0.00           C  
ATOM    834  CB  VAL   107      28.281  28.124  29.742  1.00  0.00           C  
ATOM    835  CG1 VAL   107      29.716  28.439  29.304  1.00  0.00           C  
ATOM    836  CG2 VAL   107      28.190  28.074  31.272  1.00  0.00           C  
ATOM    837  C   VAL   107      25.861  28.569  29.115  1.00  0.00           C  
ATOM    838  O   VAL   107      25.574  27.607  28.405  1.00  0.00           O  
ATOM    839  N   THR   108      24.930  29.197  29.840  1.00  0.00           N  
ATOM    840  CA  THR   108      23.490  28.885  29.763  1.00  0.00           C  
ATOM    841  CB  THR   108      22.759  29.348  31.032  1.00  0.00           C  
ATOM    842  CG2 THR   108      21.286  28.943  31.076  1.00  0.00           C  
ATOM    843  OG1 THR   108      23.370  28.752  32.156  1.00  0.00           O  
ATOM    844  C   THR   108      22.842  29.495  28.514  1.00  0.00           C  
ATOM    845  O   THR   108      22.039  28.831  27.860  1.00  0.00           O  
ATOM    846  N   LYS   109      23.221  30.725  28.138  1.00  0.00           N  
ATOM    847  CA  LYS   109      22.713  31.461  26.960  1.00  0.00           C  
ATOM    848  CB  LYS   109      21.592  32.428  27.401  1.00  0.00           C  
ATOM    849  CG  LYS   109      20.370  31.690  27.974  1.00  0.00           C  
ATOM    850  CD  LYS   109      19.102  32.551  27.977  1.00  0.00           C  
ATOM    851  CE  LYS   109      17.941  31.717  28.532  1.00  0.00           C  
ATOM    852  NZ  LYS   109      16.632  32.335  28.237  1.00  0.00           N1+
ATOM    853  C   LYS   109      23.852  32.150  26.171  1.00  0.00           C  
ATOM    854  O   LYS   109      23.823  33.370  25.987  1.00  0.00           O  
ATOM    855  N   PRO   110      24.892  31.404  25.736  1.00  0.00           N  
ATOM    856  CD  PRO   110      24.935  29.950  25.694  1.00  0.00           C  
ATOM    857  CG  PRO   110      25.997  29.603  24.660  1.00  0.00           C  
ATOM    858  CB  PRO   110      27.009  30.727  24.866  1.00  0.00           C  
ATOM    859  CA  PRO   110      26.163  31.954  25.244  1.00  0.00           C  
ATOM    860  C   PRO   110      26.051  32.914  24.049  1.00  0.00           C  
ATOM    861  O   PRO   110      26.829  33.866  23.960  1.00  0.00           O  
ATOM    862  N   LEU   111      25.105  32.693  23.130  1.00  0.00           N  
ATOM    863  CA  LEU   111      24.970  33.517  21.920  1.00  0.00           C  
ATOM    864  CB  LEU   111      24.475  32.650  20.743  1.00  0.00           C  
ATOM    865  CG  LEU   111      25.577  31.854  20.011  1.00  0.00           C  
ATOM    866  CD1 LEU   111      26.200  30.741  20.852  1.00  0.00           C  
ATOM    867  CD2 LEU   111      25.001  31.215  18.748  1.00  0.00           C  
ATOM    868  C   LEU   111      24.085  34.762  22.131  1.00  0.00           C  
ATOM    869  O   LEU   111      24.105  35.658  21.284  1.00  0.00           O  
ATOM    870  N   THR   112      23.332  34.856  23.235  1.00  0.00           N  
ATOM    871  CA  THR   112      22.337  35.926  23.462  1.00  0.00           C  
ATOM    872  CB  THR   112      20.905  35.359  23.464  1.00  0.00           C  
ATOM    873  CG2 THR   112      20.551  34.709  22.129  1.00  0.00           C  
ATOM    874  OG1 THR   112      20.737  34.371  24.455  1.00  0.00           O  
ATOM    875  C   THR   112      22.621  36.754  24.719  1.00  0.00           C  
ATOM    876  O   THR   112      22.606  37.984  24.650  1.00  0.00           O  
ATOM    877  N   TYR   113      22.982  36.136  25.847  1.00  0.00           N  
ATOM    878  CA  TYR   113      23.231  36.868  27.095  1.00  0.00           C  
ATOM    879  CB  TYR   113      23.423  35.896  28.266  1.00  0.00           C  
ATOM    880  CG  TYR   113      23.936  36.567  29.523  1.00  0.00           C  
ATOM    881  CD1 TYR   113      23.047  37.270  30.359  1.00  0.00           C  
ATOM    882  CE1 TYR   113      23.531  37.910  31.520  1.00  0.00           C  
ATOM    883  CZ  TYR   113      24.903  37.844  31.839  1.00  0.00           C  
ATOM    884  OH  TYR   113      25.373  38.474  32.947  1.00  0.00           O  
ATOM    885  CE2 TYR   113      25.790  37.141  30.998  1.00  0.00           C  
ATOM    886  CD2 TYR   113      25.307  36.503  29.841  1.00  0.00           C  
ATOM    887  C   TYR   113      24.363  37.920  26.988  1.00  0.00           C  
ATOM    888  O   TYR   113      24.117  39.063  27.378  1.00  0.00           O  
ATOM    889  N   PRO   114      25.544  37.646  26.388  1.00  0.00           N  
ATOM    890  CD  PRO   114      26.047  36.340  25.978  1.00  0.00           C  
ATOM    891  CG  PRO   114      27.565  36.437  26.112  1.00  0.00           C  
ATOM    892  CB  PRO   114      27.824  37.877  25.682  1.00  0.00           C  
ATOM    893  CA  PRO   114      26.622  38.642  26.248  1.00  0.00           C  
ATOM    894  C   PRO   114      26.283  39.872  25.378  1.00  0.00           C  
ATOM    895  O   PRO   114      27.069  40.828  25.340  1.00  0.00           O  
ATOM    896  N   VAL   115      25.129  39.877  24.699  1.00  0.00           N  
ATOM    897  CA  VAL   115      24.595  41.021  23.931  1.00  0.00           C  
ATOM    898  CB  VAL   115      24.542  40.726  22.420  1.00  0.00           C  
ATOM    899  CG1 VAL   115      25.957  40.549  21.866  1.00  0.00           C  
ATOM    900  CG2 VAL   115      23.708  39.495  22.052  1.00  0.00           C  
ATOM    901  C   VAL   115      23.261  41.566  24.462  1.00  0.00           C  
ATOM    902  O   VAL   115      22.899  42.684  24.098  1.00  0.00           O  
ATOM    903  N   LYS   116      22.575  40.873  25.385  1.00  0.00           N  
ATOM    904  CA  LYS   116      21.561  41.480  26.274  1.00  0.00           C  
ATOM    905  CB  LYS   116      20.564  40.416  26.769  1.00  0.00           C  
ATOM    906  CG  LYS   116      19.649  39.881  25.650  1.00  0.00           C  
ATOM    907  CD  LYS   116      18.396  39.215  26.240  1.00  0.00           C  
ATOM    908  CE  LYS   116      17.345  38.878  25.173  1.00  0.00           C  
ATOM    909  NZ  LYS   116      16.104  38.341  25.789  1.00  0.00           N1+
ATOM    910  C   LYS   116      22.191  42.228  27.462  1.00  0.00           C  
ATOM    911  O   LYS   116      21.668  43.251  27.899  1.00  0.00           O  
ATOM    912  N   ARG   117      23.333  41.742  27.970  1.00  0.00           N  
ATOM    913  CA  ARG   117      24.151  42.332  29.048  1.00  0.00           C  
ATOM    914  CB  ARG   117      25.174  41.267  29.501  1.00  0.00           C  
ATOM    915  CG  ARG   117      26.041  41.699  30.701  1.00  0.00           C  
ATOM    916  CD  ARG   117      27.178  40.706  30.975  1.00  0.00           C  
ATOM    917  NE  ARG   117      28.176  40.652  29.889  1.00  0.00           N  
ATOM    918  CZ  ARG   117      29.076  39.699  29.722  1.00  0.00           C  
ATOM    919  NH1 ARG   117      29.250  38.711  30.546  1.00  0.00           N1+
ATOM    920  NH2 ARG   117      29.852  39.718  28.686  1.00  0.00           N  
ATOM    921  C   ARG   117      24.829  43.638  28.598  1.00  0.00           C  
ATOM    922  O   ARG   117      25.993  43.628  28.196  1.00  0.00           O  
ATOM    923  N   THR   118      24.107  44.755  28.632  1.00  0.00           N  
ATOM    924  CA  THR   118      24.659  46.095  28.355  1.00  0.00           C  
ATOM    925  CB  THR   118      23.554  47.110  28.014  1.00  0.00           C  
ATOM    926  CG2 THR   118      22.593  46.614  26.931  1.00  0.00           C  
ATOM    927  OG1 THR   118      22.782  47.416  29.155  1.00  0.00           O  
ATOM    928  C   THR   118      25.509  46.631  29.516  1.00  0.00           C  
ATOM    929  O   THR   118      25.461  46.099  30.630  1.00  0.00           O  
ATOM    930  N   THR   119      26.258  47.721  29.292  1.00  0.00           N  
ATOM    931  CA  THR   119      26.962  48.452  30.372  1.00  0.00           C  
ATOM    932  CB  THR   119      27.688  49.706  29.848  1.00  0.00           C  
ATOM    933  CG2 THR   119      28.780  49.399  28.828  1.00  0.00           C  
ATOM    934  OG1 THR   119      26.784  50.591  29.228  1.00  0.00           O  
ATOM    935  C   THR   119      25.996  48.874  31.484  1.00  0.00           C  
ATOM    936  O   THR   119      26.278  48.654  32.665  1.00  0.00           O  
ATOM    937  N   LYS   120      24.817  49.401  31.121  1.00  0.00           N  
ATOM    938  CA  LYS   120      23.741  49.773  32.051  1.00  0.00           C  
ATOM    939  CB  LYS   120      22.596  50.418  31.253  1.00  0.00           C  
ATOM    940  CG  LYS   120      21.641  51.210  32.159  1.00  0.00           C  
ATOM    941  CD  LYS   120      20.313  51.545  31.469  1.00  0.00           C  
ATOM    942  CE  LYS   120      20.488  52.365  30.185  1.00  0.00           C  
ATOM    943  NZ  LYS   120      19.169  52.734  29.623  1.00  0.00           N1+
ATOM    944  C   LYS   120      23.248  48.573  32.871  1.00  0.00           C  
ATOM    945  O   LYS   120      23.151  48.673  34.093  1.00  0.00           O  
ATOM    946  N   MET   121      22.997  47.432  32.223  1.00  0.00           N  
ATOM    947  CA  MET   121      22.523  46.206  32.880  1.00  0.00           C  
ATOM    948  CB  MET   121      22.067  45.211  31.800  1.00  0.00           C  
ATOM    949  CG  MET   121      21.521  43.903  32.384  1.00  0.00           C  
ATOM    950  SD  MET   121      22.764  42.612  32.659  1.00  0.00           S  
ATOM    951  CE  MET   121      21.794  41.477  33.685  1.00  0.00           C  
ATOM    952  C   MET   121      23.563  45.610  33.848  1.00  0.00           C  
ATOM    953  O   MET   121      23.212  45.219  34.965  1.00  0.00           O  
ATOM    954  N   ALA   122      24.852  45.629  33.495  1.00  0.00           N  
ATOM    955  CA  ALA   122      25.925  45.285  34.434  1.00  0.00           C  
ATOM    956  CB  ALA   122      27.256  45.263  33.677  1.00  0.00           C  
ATOM    957  C   ALA   122      25.958  46.247  35.641  1.00  0.00           C  
ATOM    958  O   ALA   122      26.124  45.804  36.778  1.00  0.00           O  
ATOM    959  N   GLY   123      25.708  47.543  35.416  1.00  0.00           N  
ATOM    960  CA  GLY   123      25.522  48.543  36.472  1.00  0.00           C  
ATOM    961  C   GLY   123      24.364  48.228  37.429  1.00  0.00           C  
ATOM    962  O   GLY   123      24.525  48.382  38.637  1.00  0.00           O  
ATOM    963  N   MET   124      23.232  47.720  36.924  1.00  0.00           N  
ATOM    964  CA  MET   124      22.103  47.264  37.757  1.00  0.00           C  
ATOM    965  CB  MET   124      20.908  46.856  36.880  1.00  0.00           C  
ATOM    966  CG  MET   124      20.323  48.003  36.054  1.00  0.00           C  
ATOM    967  SD  MET   124      19.197  47.454  34.747  1.00  0.00           S  
ATOM    968  CE  MET   124      18.591  49.063  34.171  1.00  0.00           C  
ATOM    969  C   MET   124      22.496  46.088  38.665  1.00  0.00           C  
ATOM    970  O   MET   124      22.165  46.086  39.851  1.00  0.00           O  
ATOM    971  N   MET   125      23.243  45.105  38.145  1.00  0.00           N  
ATOM    972  CA  MET   125      23.740  43.981  38.955  1.00  0.00           C  
ATOM    973  CB  MET   125      24.313  42.880  38.055  1.00  0.00           C  
ATOM    974  CG  MET   125      23.251  42.229  37.163  1.00  0.00           C  
ATOM    975  SD  MET   125      23.686  40.572  36.564  1.00  0.00           S  
ATOM    976  CE  MET   125      25.124  40.946  35.526  1.00  0.00           C  
ATOM    977  C   MET   125      24.782  44.413  40.000  1.00  0.00           C  
ATOM    978  O   MET   125      24.744  43.944  41.137  1.00  0.00           O  
ATOM    979  N   ILE   126      25.676  45.346  39.655  1.00  0.00           N  
ATOM    980  CA  ILE   126      26.629  45.941  40.607  1.00  0.00           C  
ATOM    981  CB  ILE   126      27.658  46.815  39.848  1.00  0.00           C  
ATOM    982  CG2 ILE   126      28.454  47.735  40.795  1.00  0.00           C  
ATOM    983  CG1 ILE   126      28.624  45.900  39.060  1.00  0.00           C  
ATOM    984  CD1 ILE   126      29.441  46.626  37.984  1.00  0.00           C  
ATOM    985  C   ILE   126      25.881  46.707  41.711  1.00  0.00           C  
ATOM    986  O   ILE   126      26.185  46.531  42.892  1.00  0.00           O  
ATOM    987  N   ALA   127      24.863  47.501  41.358  1.00  0.00           N  
ATOM    988  CA  ALA   127      24.016  48.185  42.333  1.00  0.00           C  
ATOM    989  CB  ALA   127      23.019  49.087  41.594  1.00  0.00           C  
ATOM    990  C   ALA   127      23.313  47.197  43.277  1.00  0.00           C  
ATOM    991  O   ALA   127      23.333  47.408  44.488  1.00  0.00           O  
ATOM    992  N   ALA   128      22.770  46.086  42.759  1.00  0.00           N  
ATOM    993  CA  ALA   128      22.167  45.035  43.582  1.00  0.00           C  
ATOM    994  CB  ALA   128      21.611  43.935  42.669  1.00  0.00           C  
ATOM    995  C   ALA   128      23.152  44.450  44.616  1.00  0.00           C  
ATOM    996  O   ALA   128      22.785  44.297  45.780  1.00  0.00           O  
ATOM    997  N   ALA   129      24.402  44.176  44.225  1.00  0.00           N  
ATOM    998  CA  ALA   129      25.424  43.634  45.126  1.00  0.00           C  
ATOM    999  CB  ALA   129      26.676  43.307  44.303  1.00  0.00           C  
ATOM   1000  C   ALA   129      25.760  44.578  46.299  1.00  0.00           C  
ATOM   1001  O   ALA   129      25.810  44.144  47.453  1.00  0.00           O  
ATOM   1002  N   TRP   130      25.963  45.870  46.018  1.00  0.00           N  
ATOM   1003  CA  TRP   130      26.228  46.881  47.049  1.00  0.00           C  
ATOM   1004  CB  TRP   130      26.744  48.163  46.378  1.00  0.00           C  
ATOM   1005  CG  TRP   130      28.187  48.122  45.963  1.00  0.00           C  
ATOM   1006  CD1 TRP   130      28.659  47.841  44.725  1.00  0.00           C  
ATOM   1007  NE1 TRP   130      30.041  47.883  44.726  1.00  0.00           N  
ATOM   1008  CE2 TRP   130      30.533  48.223  45.966  1.00  0.00           C  
ATOM   1009  CZ2 TRP   130      31.829  48.426  46.458  1.00  0.00           C  
ATOM   1010  CH2 TRP   130      31.999  48.784  47.807  1.00  0.00           C  
ATOM   1011  CZ3 TRP   130      30.878  48.918  48.644  1.00  0.00           C  
ATOM   1012  CE3 TRP   130      29.580  48.709  48.139  1.00  0.00           C  
ATOM   1013  CD2 TRP   130      29.372  48.365  46.785  1.00  0.00           C  
ATOM   1014  C   TRP   130      25.001  47.151  47.934  1.00  0.00           C  
ATOM   1015  O   TRP   130      25.124  47.171  49.161  1.00  0.00           O  
ATOM   1016  N   VAL   131      23.813  47.306  47.338  1.00  0.00           N  
ATOM   1017  CA  VAL   131      22.558  47.579  48.064  1.00  0.00           C  
ATOM   1018  CB  VAL   131      21.424  47.951  47.081  1.00  0.00           C  
ATOM   1019  CG1 VAL   131      20.038  47.995  47.734  1.00  0.00           C  
ATOM   1020  CG2 VAL   131      21.670  49.341  46.478  1.00  0.00           C  
ATOM   1021  C   VAL   131      22.157  46.414  48.975  1.00  0.00           C  
ATOM   1022  O   VAL   131      21.765  46.658  50.115  1.00  0.00           O  
ATOM   1023  N   LEU   132      22.286  45.158  48.528  1.00  0.00           N  
ATOM   1024  CA  LEU   132      21.924  43.993  49.345  1.00  0.00           C  
ATOM   1025  CB  LEU   132      21.936  42.724  48.471  1.00  0.00           C  
ATOM   1026  CG  LEU   132      21.544  41.435  49.222  1.00  0.00           C  
ATOM   1027  CD1 LEU   132      20.123  41.497  49.790  1.00  0.00           C  
ATOM   1028  CD2 LEU   132      21.621  40.241  48.273  1.00  0.00           C  
ATOM   1029  C   LEU   132      22.819  43.854  50.586  1.00  0.00           C  
ATOM   1030  O   LEU   132      22.303  43.633  51.681  1.00  0.00           O  
ATOM   1031  N   SER   133      24.139  44.039  50.438  1.00  0.00           N  
ATOM   1032  CA  SER   133      25.056  44.042  51.590  1.00  0.00           C  
ATOM   1033  CB  SER   133      26.511  44.198  51.134  1.00  0.00           C  
ATOM   1034  OG  SER   133      27.336  44.192  52.281  1.00  0.00           O  
ATOM   1035  C   SER   133      24.698  45.150  52.588  1.00  0.00           C  
ATOM   1036  O   SER   133      24.586  44.899  53.789  1.00  0.00           O  
ATOM   1037  N   PHE   134      24.442  46.367  52.089  1.00  0.00           N  
ATOM   1038  CA  PHE   134      24.063  47.515  52.912  1.00  0.00           C  
ATOM   1039  CB  PHE   134      23.999  48.756  52.009  1.00  0.00           C  
ATOM   1040  CG  PHE   134      23.641  50.048  52.718  1.00  0.00           C  
ATOM   1041  CD1 PHE   134      24.637  50.781  53.391  1.00  0.00           C  
ATOM   1042  CE1 PHE   134      24.316  52.000  54.016  1.00  0.00           C  
ATOM   1043  CZ  PHE   134      22.999  52.489  53.966  1.00  0.00           C  
ATOM   1044  CE2 PHE   134      22.000  51.756  53.301  1.00  0.00           C  
ATOM   1045  CD2 PHE   134      22.321  50.537  52.678  1.00  0.00           C  
ATOM   1046  C   PHE   134      22.754  47.280  53.686  1.00  0.00           C  
ATOM   1047  O   PHE   134      22.731  47.460  54.903  1.00  0.00           O  
ATOM   1048  N   ILE   135      21.688  46.828  53.014  1.00  0.00           N  
ATOM   1049  CA  ILE   135      20.372  46.606  53.641  1.00  0.00           C  
ATOM   1050  CB  ILE   135      19.293  46.373  52.551  1.00  0.00           C  
ATOM   1051  CG2 ILE   135      17.980  45.801  53.123  1.00  0.00           C  
ATOM   1052  CG1 ILE   135      19.025  47.716  51.826  1.00  0.00           C  
ATOM   1053  CD1 ILE   135      18.030  47.633  50.662  1.00  0.00           C  
ATOM   1054  C   ILE   135      20.409  45.491  54.699  1.00  0.00           C  
ATOM   1055  O   ILE   135      19.733  45.619  55.718  1.00  0.00           O  
ATOM   1056  N   LEU   136      21.195  44.425  54.501  1.00  0.00           N  
ATOM   1057  CA  LEU   136      21.348  43.357  55.499  1.00  0.00           C  
ATOM   1058  CB  LEU   136      21.914  42.091  54.824  1.00  0.00           C  
ATOM   1059  CG  LEU   136      20.955  41.392  53.842  1.00  0.00           C  
ATOM   1060  CD1 LEU   136      21.712  40.305  53.078  1.00  0.00           C  
ATOM   1061  CD2 LEU   136      19.773  40.732  54.559  1.00  0.00           C  
ATOM   1062  C   LEU   136      22.237  43.777  56.681  1.00  0.00           C  
ATOM   1063  O   LEU   136      21.822  43.704  57.838  1.00  0.00           O  
ATOM   1064  N   TRP   137      23.470  44.205  56.405  1.00  0.00           N  
ATOM   1065  CA  TRP   137      24.525  44.256  57.424  1.00  0.00           C  
ATOM   1066  CB  TRP   137      25.823  43.704  56.823  1.00  0.00           C  
ATOM   1067  CG  TRP   137      25.729  42.284  56.343  1.00  0.00           C  
ATOM   1068  CD1 TRP   137      25.714  41.895  55.051  1.00  0.00           C  
ATOM   1069  NE1 TRP   137      25.592  40.523  54.976  1.00  0.00           N  
ATOM   1070  CE2 TRP   137      25.584  39.944  56.226  1.00  0.00           C  
ATOM   1071  CZ2 TRP   137      25.558  38.614  56.665  1.00  0.00           C  
ATOM   1072  CH2 TRP   137      25.560  38.347  58.043  1.00  0.00           C  
ATOM   1073  CZ3 TRP   137      25.579  39.415  58.962  1.00  0.00           C  
ATOM   1074  CE3 TRP   137      25.616  40.748  58.508  1.00  0.00           C  
ATOM   1075  CD2 TRP   137      25.631  41.052  57.129  1.00  0.00           C  
ATOM   1076  C   TRP   137      24.704  45.630  58.082  1.00  0.00           C  
ATOM   1077  O   TRP   137      25.171  45.687  59.219  1.00  0.00           O  
ATOM   1078  N   ALA   138      24.289  46.736  57.449  1.00  0.00           N  
ATOM   1079  CA  ALA   138      24.309  48.049  58.101  1.00  0.00           C  
ATOM   1080  CB  ALA   138      24.045  49.171  57.090  1.00  0.00           C  
ATOM   1081  C   ALA   138      23.378  48.127  59.334  1.00  0.00           C  
ATOM   1082  O   ALA   138      23.876  48.488  60.405  1.00  0.00           O  
ATOM   1083  N   PRO   139      22.074  47.763  59.284  1.00  0.00           N  
ATOM   1084  CD  PRO   139      21.300  47.280  58.142  1.00  0.00           C  
ATOM   1085  CG  PRO   139      20.035  46.663  58.735  1.00  0.00           C  
ATOM   1086  CB  PRO   139      19.802  47.506  59.984  1.00  0.00           C  
ATOM   1087  CA  PRO   139      21.220  47.813  60.476  1.00  0.00           C  
ATOM   1088  C   PRO   139      21.674  46.828  61.567  1.00  0.00           C  
ATOM   1089  O   PRO   139      21.595  47.157  62.752  1.00  0.00           O  
ATOM   1090  N   ALA   140      22.218  45.670  61.182  1.00  0.00           N  
ATOM   1091  CA  ALA   140      22.779  44.671  62.098  1.00  0.00           C  
ATOM   1092  CB  ALA   140      23.126  43.426  61.274  1.00  0.00           C  
ATOM   1093  C   ALA   140      24.005  45.167  62.901  1.00  0.00           C  
ATOM   1094  O   ALA   140      24.385  44.534  63.885  1.00  0.00           O  
ATOM   1095  N   ILE   141      24.619  46.290  62.507  1.00  0.00           N  
ATOM   1096  CA  ILE   141      25.761  46.911  63.200  1.00  0.00           C  
ATOM   1097  CB  ILE   141      26.945  47.031  62.209  1.00  0.00           C  
ATOM   1098  CG2 ILE   141      28.071  47.931  62.749  1.00  0.00           C  
ATOM   1099  CG1 ILE   141      27.473  45.611  61.882  1.00  0.00           C  
ATOM   1100  CD1 ILE   141      28.502  45.557  60.751  1.00  0.00           C  
ATOM   1101  C   ILE   141      25.356  48.247  63.839  1.00  0.00           C  
ATOM   1102  O   ILE   141      25.636  48.483  65.019  1.00  0.00           O  
ATOM   1103  N   LEU   142      24.667  49.109  63.086  1.00  0.00           N  
ATOM   1104  CA  LEU   142      24.285  50.461  63.508  1.00  0.00           C  
ATOM   1105  CB  LEU   142      23.931  51.297  62.259  1.00  0.00           C  
ATOM   1106  CG  LEU   142      25.069  51.468  61.229  1.00  0.00           C  
ATOM   1107  CD1 LEU   142      24.537  52.196  59.994  1.00  0.00           C  
ATOM   1108  CD2 LEU   142      26.249  52.265  61.785  1.00  0.00           C  
ATOM   1109  C   LEU   142      23.118  50.489  64.511  1.00  0.00           C  
ATOM   1110  O   LEU   142      23.073  51.398  65.341  1.00  0.00           O  
ATOM   1111  N   PHE   143      22.189  49.523  64.449  1.00  0.00           N  
ATOM   1112  CA  PHE   143      20.922  49.565  65.199  1.00  0.00           C  
ATOM   1113  CB  PHE   143      19.757  49.851  64.232  1.00  0.00           C  
ATOM   1114  CG  PHE   143      19.887  51.076  63.337  1.00  0.00           C  
ATOM   1115  CD1 PHE   143      20.267  52.326  63.869  1.00  0.00           C  
ATOM   1116  CE1 PHE   143      20.342  53.457  63.037  1.00  0.00           C  
ATOM   1117  CZ  PHE   143      20.031  53.352  61.672  1.00  0.00           C  
ATOM   1118  CE2 PHE   143      19.634  52.113  61.138  1.00  0.00           C  
ATOM   1119  CD2 PHE   143      19.561  50.982  61.970  1.00  0.00           C  
ATOM   1120  C   PHE   143      20.613  48.328  66.067  1.00  0.00           C  
ATOM   1121  O   PHE   143      19.606  48.334  66.781  1.00  0.00           O  
ATOM   1122  N   TRP   144      21.465  47.294  66.058  1.00  0.00           N  
ATOM   1123  CA  TRP   144      21.328  46.072  66.872  1.00  0.00           C  
ATOM   1124  CB  TRP   144      22.647  45.279  66.800  1.00  0.00           C  
ATOM   1125  CG  TRP   144      22.832  44.169  67.797  1.00  0.00           C  
ATOM   1126  CD1 TRP   144      23.392  44.307  69.021  1.00  0.00           C  
ATOM   1127  NE1 TRP   144      23.438  43.085  69.662  1.00  0.00           N  
ATOM   1128  CE2 TRP   144      22.872  42.092  68.893  1.00  0.00           C  
ATOM   1129  CZ2 TRP   144      22.678  40.719  69.101  1.00  0.00           C  
ATOM   1130  CH2 TRP   144      22.076  39.953  68.087  1.00  0.00           C  
ATOM   1131  CZ3 TRP   144      21.692  40.568  66.881  1.00  0.00           C  
ATOM   1132  CE3 TRP   144      21.892  41.950  66.686  1.00  0.00           C  
ATOM   1133  CD2 TRP   144      22.479  42.752  67.689  1.00  0.00           C  
ATOM   1134  C   TRP   144      20.964  46.368  68.331  1.00  0.00           C  
ATOM   1135  O   TRP   144      19.975  45.840  68.844  1.00  0.00           O  
ATOM   1136  N   GLN   145      21.700  47.282  68.976  1.00  0.00           N  
ATOM   1137  CA  GLN   145      21.522  47.599  70.398  1.00  0.00           C  
ATOM   1138  CB  GLN   145      22.681  48.489  70.871  1.00  0.00           C  
ATOM   1139  CG  GLN   145      22.640  49.931  70.324  1.00  0.00           C  
ATOM   1140  CD  GLN   145      24.027  50.525  70.119  1.00  0.00           C  
ATOM   1141  OE1 GLN   145      24.956  49.863  69.669  1.00  0.00           O  
ATOM   1142  NE2 GLN   145      24.237  51.786  70.409  1.00  0.00           N  
ATOM   1143  C   GLN   145      20.161  48.225  70.747  1.00  0.00           C  
ATOM   1144  O   GLN   145      19.767  48.197  71.912  1.00  0.00           O  
ATOM   1145  N   PHE   146      19.425  48.775  69.775  1.00  0.00           N  
ATOM   1146  CA  PHE   146      18.065  49.294  69.978  1.00  0.00           C  
ATOM   1147  CB  PHE   146      17.837  50.515  69.077  1.00  0.00           C  
ATOM   1148  CG  PHE   146      18.966  51.524  69.124  1.00  0.00           C  
ATOM   1149  CD1 PHE   146      19.339  52.105  70.350  1.00  0.00           C  
ATOM   1150  CE1 PHE   146      20.464  52.939  70.416  1.00  0.00           C  
ATOM   1151  CZ  PHE   146      21.224  53.194  69.263  1.00  0.00           C  
ATOM   1152  CE2 PHE   146      20.839  52.641  68.029  1.00  0.00           C  
ATOM   1153  CD2 PHE   146      19.703  51.814  67.961  1.00  0.00           C  
ATOM   1154  C   PHE   146      16.994  48.226  69.730  1.00  0.00           C  
ATOM   1155  O   PHE   146      15.932  48.262  70.347  1.00  0.00           O  
ATOM   1156  N   ILE   147      17.281  47.247  68.867  1.00  0.00           N  
ATOM   1157  CA  ILE   147      16.405  46.094  68.616  1.00  0.00           C  
ATOM   1158  CB  ILE   147      16.793  45.408  67.281  1.00  0.00           C  
ATOM   1159  CG2 ILE   147      15.938  44.147  67.049  1.00  0.00           C  
ATOM   1160  CG1 ILE   147      16.633  46.388  66.089  1.00  0.00           C  
ATOM   1161  CD1 ILE   147      17.281  45.907  64.783  1.00  0.00           C  
ATOM   1162  C   ILE   147      16.439  45.132  69.815  1.00  0.00           C  
ATOM   1163  O   ILE   147      15.385  44.721  70.303  1.00  0.00           O  
ATOM   1164  N   VAL   148      17.635  44.815  70.333  1.00  0.00           N  
ATOM   1165  CA  VAL   148      17.822  43.908  71.487  1.00  0.00           C  
ATOM   1166  CB  VAL   148      18.988  42.917  71.273  1.00  0.00           C  
ATOM   1167  CG1 VAL   148      18.940  42.246  69.894  1.00  0.00           C  
ATOM   1168  CG2 VAL   148      20.381  43.523  71.491  1.00  0.00           C  
ATOM   1169  C   VAL   148      17.910  44.617  72.849  1.00  0.00           C  
ATOM   1170  O   VAL   148      18.079  43.949  73.869  1.00  0.00           O  
ATOM   1171  N   GLY   149      17.785  45.949  72.891  1.00  0.00           N  
ATOM   1172  CA  GLY   149      17.659  46.756  74.118  1.00  0.00           C  
ATOM   1173  C   GLY   149      18.943  47.004  74.930  1.00  0.00           C  
ATOM   1174  O   GLY   149      18.866  47.569  76.022  1.00  0.00           O  
ATOM   1175  N   VAL   150      20.114  46.586  74.435  1.00  0.00           N  
ATOM   1176  CA  VAL   150      21.421  46.718  75.108  1.00  0.00           C  
ATOM   1177  CB  VAL   150      21.522  45.698  76.268  1.00  0.00           C  
ATOM   1178  CG1 VAL   150      21.451  44.246  75.784  1.00  0.00           C  
ATOM   1179  CG2 VAL   150      22.798  45.866  77.100  1.00  0.00           C  
ATOM   1180  C   VAL   150      22.584  46.556  74.113  1.00  0.00           C  
ATOM   1181  O   VAL   150      22.476  45.799  73.148  1.00  0.00           O  
ATOM   1182  N   ARG   151      23.706  47.253  74.339  1.00  0.00           N  
ATOM   1183  CA  ARG   151      24.950  47.158  73.549  1.00  0.00           C  
ATOM   1184  CB  ARG   151      25.645  48.534  73.579  1.00  0.00           C  
ATOM   1185  CG  ARG   151      26.838  48.654  72.620  1.00  0.00           C  
ATOM   1186  CD  ARG   151      27.362  50.096  72.573  1.00  0.00           C  
ATOM   1187  NE  ARG   151      28.598  50.215  71.776  1.00  0.00           N  
ATOM   1188  CZ  ARG   151      28.713  50.346  70.467  1.00  0.00           C  
ATOM   1189  NH1 ARG   151      27.692  50.389  69.671  1.00  0.00           N1+
ATOM   1190  NH2 ARG   151      29.873  50.447  69.893  1.00  0.00           N  
ATOM   1191  C   ARG   151      25.843  46.004  74.042  1.00  0.00           C  
ATOM   1192  O   ARG   151      26.301  46.015  75.189  1.00  0.00           O  
ATOM   1193  N   THR   152      26.088  45.002  73.196  1.00  0.00           N  
ATOM   1194  CA  THR   152      26.679  43.693  73.563  1.00  0.00           C  
ATOM   1195  CB  THR   152      25.786  42.534  73.079  1.00  0.00           C  
ATOM   1196  CG2 THR   152      24.406  42.532  73.729  1.00  0.00           C  
ATOM   1197  OG1 THR   152      25.571  42.600  71.689  1.00  0.00           O  
ATOM   1198  C   THR   152      28.121  43.525  73.055  1.00  0.00           C  
ATOM   1199  O   THR   152      28.347  43.096  71.919  1.00  0.00           O  
ATOM   1200  N   VAL   153      29.100  43.876  73.899  1.00  0.00           N  
ATOM   1201  CA  VAL   153      30.559  43.846  73.639  1.00  0.00           C  
ATOM   1202  CB  VAL   153      30.960  44.917  72.588  1.00  0.00           C  
ATOM   1203  CG1 VAL   153      30.512  46.340  72.953  1.00  0.00           C  
ATOM   1204  CG2 VAL   153      32.471  44.951  72.323  1.00  0.00           C  
ATOM   1205  C   VAL   153      31.348  44.017  74.952  1.00  0.00           C  
ATOM   1206  O   VAL   153      30.895  44.725  75.857  1.00  0.00           O  
ATOM   1207  N   GLU   154      32.513  43.379  75.087  1.00  0.00           N  
ATOM   1208  CA  GLU   154      33.395  43.447  76.267  1.00  0.00           C  
ATOM   1209  CB  GLU   154      34.508  42.396  76.107  1.00  0.00           C  
ATOM   1210  CG  GLU   154      35.419  42.203  77.331  1.00  0.00           C  
ATOM   1211  CD  GLU   154      34.710  41.496  78.493  1.00  0.00           C  
ATOM   1212  OE1 GLU   154      34.310  40.316  78.357  1.00  0.00           O  
ATOM   1213  OE2 GLU   154      34.583  42.087  79.595  1.00  0.00           O1-
ATOM   1214  C   GLU   154      33.981  44.858  76.521  1.00  0.00           C  
ATOM   1215  O   GLU   154      34.362  45.567  75.590  1.00  0.00           O  
ATOM   1216  N   ASP   155      34.071  45.271  77.789  1.00  0.00           N  
ATOM   1217  CA  ASP   155      34.515  46.604  78.228  1.00  0.00           C  
ATOM   1218  CB  ASP   155      34.420  46.650  79.767  1.00  0.00           C  
ATOM   1219  CG  ASP   155      34.548  48.041  80.398  1.00  0.00           C  
ATOM   1220  OD1 ASP   155      34.659  49.068  79.690  1.00  0.00           O  
ATOM   1221  OD2 ASP   155      34.500  48.146  81.645  1.00  0.00           O1-
ATOM   1222  C   ASP   155      35.924  46.985  77.712  1.00  0.00           C  
ATOM   1223  O   ASP   155      36.920  46.308  77.997  1.00  0.00           O  
ATOM   1224  N   GLY   156      36.013  48.085  76.956  1.00  0.00           N  
ATOM   1225  CA  GLY   156      37.238  48.593  76.322  1.00  0.00           C  
ATOM   1226  C   GLY   156      37.460  48.148  74.866  1.00  0.00           C  
ATOM   1227  O   GLY   156      38.379  48.653  74.218  1.00  0.00           O  
ATOM   1228  N   GLU   157      36.645  47.223  74.345  1.00  0.00           N  
ATOM   1229  CA  GLU   157      36.705  46.745  72.955  1.00  0.00           C  
ATOM   1230  CB  GLU   157      36.491  45.219  72.887  1.00  0.00           C  
ATOM   1231  CG  GLU   157      37.409  44.369  73.774  1.00  0.00           C  
ATOM   1232  CD  GLU   157      38.911  44.605  73.576  1.00  0.00           C  
ATOM   1233  OE1 GLU   157      39.659  44.367  74.553  1.00  0.00           O  
ATOM   1234  OE2 GLU   157      39.389  44.980  72.475  1.00  0.00           O1-
ATOM   1235  C   GLU   157      35.694  47.428  72.010  1.00  0.00           C  
ATOM   1236  O   GLU   157      34.673  47.990  72.421  1.00  0.00           O  
ATOM   1237  N   CYX   158      35.957  47.280  70.711  1.00  0.00           N  
ATOM   1238  CA  CYX   158      35.023  47.495  69.615  1.00  0.00           C  
ATOM   1239  CB  CYX   158      35.481  48.714  68.814  1.00  0.00           C  
ATOM   1240  SG  CYX   158      34.517  48.996  67.319  1.00  0.00           S  
ATOM   1241  C   CYX   158      34.977  46.220  68.755  1.00  0.00           C  
ATOM   1242  O   CYX   158      36.003  45.782  68.232  1.00  0.00           O  
ATOM   1243  N   TYR   159      33.807  45.587  68.645  1.00  0.00           N  
ATOM   1244  CA  TYR   159      33.643  44.232  68.099  1.00  0.00           C  
ATOM   1245  CB  TYR   159      33.999  43.232  69.214  1.00  0.00           C  
ATOM   1246  CG  TYR   159      34.209  41.788  68.799  1.00  0.00           C  
ATOM   1247  CD1 TYR   159      33.167  40.853  68.946  1.00  0.00           C  
ATOM   1248  CE1 TYR   159      33.397  39.487  68.691  1.00  0.00           C  
ATOM   1249  CZ  TYR   159      34.676  39.044  68.292  1.00  0.00           C  
ATOM   1250  OH  TYR   159      34.896  37.717  68.094  1.00  0.00           O  
ATOM   1251  CE2 TYR   159      35.720  39.982  68.143  1.00  0.00           C  
ATOM   1252  CD2 TYR   159      35.486  41.349  68.396  1.00  0.00           C  
ATOM   1253  C   TYR   159      32.209  44.006  67.585  1.00  0.00           C  
ATOM   1254  O   TYR   159      31.279  44.686  68.028  1.00  0.00           O  
ATOM   1255  N   ILE   160      32.007  43.058  66.666  1.00  0.00           N  
ATOM   1256  CA  ILE   160      30.680  42.730  66.121  1.00  0.00           C  
ATOM   1257  CB  ILE   160      30.822  41.689  64.987  1.00  0.00           C  
ATOM   1258  CG2 ILE   160      29.491  41.020  64.618  1.00  0.00           C  
ATOM   1259  CG1 ILE   160      31.479  42.290  63.718  1.00  0.00           C  
ATOM   1260  CD1 ILE   160      30.652  43.337  62.955  1.00  0.00           C  
ATOM   1261  C   ILE   160      29.718  42.285  67.238  1.00  0.00           C  
ATOM   1262  O   ILE   160      29.973  41.328  67.975  1.00  0.00           O  
ATOM   1263  N   GLN   161      28.599  42.994  67.389  1.00  0.00           N  
ATOM   1264  CA  GLN   161      27.646  42.764  68.479  1.00  0.00           C  
ATOM   1265  CB  GLN   161      26.753  43.991  68.675  1.00  0.00           C  
ATOM   1266  CG  GLN   161      27.529  45.249  69.083  1.00  0.00           C  
ATOM   1267  CD  GLN   161      26.576  46.316  69.597  1.00  0.00           C  
ATOM   1268  OE1 GLN   161      25.856  46.127  70.565  1.00  0.00           O  
ATOM   1269  NE2 GLN   161      26.528  47.473  68.982  1.00  0.00           N  
ATOM   1270  C   GLN   161      26.801  41.493  68.297  1.00  0.00           C  
ATOM   1271  O   GLN   161      26.543  40.797  69.284  1.00  0.00           O  
ATOM   1272  N   PHE   162      26.428  41.125  67.066  1.00  0.00           N  
ATOM   1273  CA  PHE   162      25.670  39.890  66.813  1.00  0.00           C  
ATOM   1274  CB  PHE   162      24.997  39.931  65.430  1.00  0.00           C  
ATOM   1275  CG  PHE   162      25.866  40.114  64.198  1.00  0.00           C  
ATOM   1276  CD1 PHE   162      26.735  39.096  63.758  1.00  0.00           C  
ATOM   1277  CE1 PHE   162      27.473  39.266  62.571  1.00  0.00           C  
ATOM   1278  CZ  PHE   162      27.359  40.456  61.831  1.00  0.00           C  
ATOM   1279  CE2 PHE   162      26.479  41.464  62.255  1.00  0.00           C  
ATOM   1280  CD2 PHE   162      25.725  41.281  63.424  1.00  0.00           C  
ATOM   1281  C   PHE   162      26.459  38.591  67.088  1.00  0.00           C  
ATOM   1282  O   PHE   162      25.852  37.537  67.263  1.00  0.00           O  
ATOM   1283  N   PHE   163      27.791  38.652  67.240  1.00  0.00           N  
ATOM   1284  CA  PHE   163      28.605  37.527  67.737  1.00  0.00           C  
ATOM   1285  CB  PHE   163      30.079  37.718  67.341  1.00  0.00           C  
ATOM   1286  CG  PHE   163      30.443  37.636  65.864  1.00  0.00           C  
ATOM   1287  CD1 PHE   163      29.607  37.014  64.910  1.00  0.00           C  
ATOM   1288  CE1 PHE   163      30.022  36.893  63.572  1.00  0.00           C  
ATOM   1289  CZ  PHE   163      31.270  37.399  63.172  1.00  0.00           C  
ATOM   1290  CE2 PHE   163      32.106  38.018  64.115  1.00  0.00           C  
ATOM   1291  CD2 PHE   163      31.698  38.127  65.455  1.00  0.00           C  
ATOM   1292  C   PHE   163      28.469  37.269  69.256  1.00  0.00           C  
ATOM   1293  O   PHE   163      29.058  36.323  69.787  1.00  0.00           O  
ATOM   1294  N   SER   164      27.682  38.070  69.983  1.00  0.00           N  
ATOM   1295  CA  SER   164      27.400  37.871  71.417  1.00  0.00           C  
ATOM   1296  CB  SER   164      26.630  39.076  71.972  1.00  0.00           C  
ATOM   1297  OG  SER   164      25.424  39.295  71.258  1.00  0.00           O  
ATOM   1298  C   SER   164      26.629  36.575  71.739  1.00  0.00           C  
ATOM   1299  O   SER   164      26.607  36.163  72.901  1.00  0.00           O  
ATOM   1300  N   ASN   165      26.037  35.909  70.741  1.00  0.00           N  
ATOM   1301  CA  ASN   165      25.197  34.715  70.876  1.00  0.00           C  
ATOM   1302  CB  ASN   165      23.758  35.153  70.573  1.00  0.00           C  
ATOM   1303  CG  ASN   165      22.790  33.992  70.489  1.00  0.00           C  
ATOM   1304  OD1 ASN   165      22.787  33.220  69.545  1.00  0.00           O  
ATOM   1305  ND2 ASN   165      21.951  33.829  71.470  1.00  0.00           N  
ATOM   1306  C   ASN   165      25.671  33.584  69.943  1.00  0.00           C  
ATOM   1307  O   ASN   165      25.974  33.843  68.779  1.00  0.00           O  
ATOM   1308  N   ALA   166      25.702  32.328  70.409  1.00  0.00           N  
ATOM   1309  CA  ALA   166      26.218  31.210  69.605  1.00  0.00           C  
ATOM   1310  CB  ALA   166      26.394  29.975  70.490  1.00  0.00           C  
ATOM   1311  C   ALA   166      25.362  30.884  68.364  1.00  0.00           C  
ATOM   1312  O   ALA   166      25.914  30.733  67.273  1.00  0.00           O  
ATOM   1313  N   ALA   167      24.031  30.815  68.484  1.00  0.00           N  
ATOM   1314  CA  ALA   167      23.140  30.568  67.342  1.00  0.00           C  
ATOM   1315  CB  ALA   167      21.689  30.482  67.833  1.00  0.00           C  
ATOM   1316  C   ALA   167      23.279  31.658  66.266  1.00  0.00           C  
ATOM   1317  O   ALA   167      23.414  31.350  65.081  1.00  0.00           O  
ATOM   1318  N   VAL   168      23.297  32.925  66.687  1.00  0.00           N  
ATOM   1319  CA  VAL   168      23.467  34.069  65.783  1.00  0.00           C  
ATOM   1320  CB  VAL   168      23.121  35.398  66.479  1.00  0.00           C  
ATOM   1321  CG1 VAL   168      23.193  36.570  65.496  1.00  0.00           C  
ATOM   1322  CG2 VAL   168      21.692  35.391  67.043  1.00  0.00           C  
ATOM   1323  C   VAL   168      24.871  34.084  65.167  1.00  0.00           C  
ATOM   1324  O   VAL   168      24.997  34.337  63.971  1.00  0.00           O  
ATOM   1325  N   THR   169      25.919  33.723  65.917  1.00  0.00           N  
ATOM   1326  CA  THR   169      27.295  33.586  65.394  1.00  0.00           C  
ATOM   1327  CB  THR   169      28.301  33.240  66.507  1.00  0.00           C  
ATOM   1328  CG2 THR   169      29.745  33.165  66.011  1.00  0.00           C  
ATOM   1329  OG1 THR   169      28.277  34.227  67.501  1.00  0.00           O  
ATOM   1330  C   THR   169      27.374  32.534  64.291  1.00  0.00           C  
ATOM   1331  O   THR   169      27.861  32.822  63.200  1.00  0.00           O  
ATOM   1332  N   PHE   170      26.839  31.330  64.529  1.00  0.00           N  
ATOM   1333  CA  PHE   170      26.800  30.266  63.520  1.00  0.00           C  
ATOM   1334  CB  PHE   170      26.254  28.966  64.140  1.00  0.00           C  
ATOM   1335  CG  PHE   170      27.290  28.089  64.837  1.00  0.00           C  
ATOM   1336  CD1 PHE   170      27.556  26.796  64.342  1.00  0.00           C  
ATOM   1337  CE1 PHE   170      28.504  25.970  64.974  1.00  0.00           C  
ATOM   1338  CZ  PHE   170      29.198  26.435  66.105  1.00  0.00           C  
ATOM   1339  CE2 PHE   170      28.948  27.726  66.597  1.00  0.00           C  
ATOM   1340  CD2 PHE   170      27.999  28.549  65.965  1.00  0.00           C  
ATOM   1341  C   PHE   170      25.988  30.692  62.287  1.00  0.00           C  
ATOM   1342  O   PHE   170      26.475  30.571  61.165  1.00  0.00           O  
ATOM   1343  N   GLY   171      24.783  31.244  62.468  1.00  0.00           N  
ATOM   1344  CA  GLY   171      23.927  31.655  61.351  1.00  0.00           C  
ATOM   1345  C   GLY   171      24.463  32.839  60.539  1.00  0.00           C  
ATOM   1346  O   GLY   171      24.321  32.856  59.317  1.00  0.00           O  
ATOM   1347  N   THR   172      25.129  33.808  61.175  1.00  0.00           N  
ATOM   1348  CA  THR   172      25.760  34.941  60.470  1.00  0.00           C  
ATOM   1349  CB  THR   172      25.989  36.161  61.375  1.00  0.00           C  
ATOM   1350  CG2 THR   172      24.666  36.809  61.781  1.00  0.00           C  
ATOM   1351  OG1 THR   172      26.706  35.824  62.535  1.00  0.00           O  
ATOM   1352  C   THR   172      27.058  34.546  59.766  1.00  0.00           C  
ATOM   1353  O   THR   172      27.251  34.964  58.627  1.00  0.00           O  
ATOM   1354  N   ALA   173      27.892  33.674  60.350  1.00  0.00           N  
ATOM   1355  CA  ALA   173      29.040  33.080  59.653  1.00  0.00           C  
ATOM   1356  CB  ALA   173      29.868  32.281  60.664  1.00  0.00           C  
ATOM   1357  C   ALA   173      28.601  32.203  58.460  1.00  0.00           C  
ATOM   1358  O   ALA   173      29.226  32.222  57.398  1.00  0.00           O  
ATOM   1359  N   ILE   174      27.481  31.477  58.590  1.00  0.00           N  
ATOM   1360  CA  ILE   174      26.833  30.800  57.458  1.00  0.00           C  
ATOM   1361  CB  ILE   174      25.669  29.897  57.934  1.00  0.00           C  
ATOM   1362  CG2 ILE   174      24.715  29.499  56.789  1.00  0.00           C  
ATOM   1363  CG1 ILE   174      26.252  28.624  58.591  1.00  0.00           C  
ATOM   1364  CD1 ILE   174      25.257  27.877  59.488  1.00  0.00           C  
ATOM   1365  C   ILE   174      26.431  31.824  56.393  1.00  0.00           C  
ATOM   1366  O   ILE   174      26.893  31.711  55.261  1.00  0.00           O  
ATOM   1367  N   ALA   175      25.646  32.847  56.739  1.00  0.00           N  
ATOM   1368  CA  ALA   175      25.166  33.849  55.786  1.00  0.00           C  
ATOM   1369  CB  ALA   175      24.219  34.798  56.528  1.00  0.00           C  
ATOM   1370  C   ALA   175      26.295  34.625  55.075  1.00  0.00           C  
ATOM   1371  O   ALA   175      26.151  34.949  53.896  1.00  0.00           O  
ATOM   1372  N   ALA   176      27.405  34.917  55.763  1.00  0.00           N  
ATOM   1373  CA  ALA   176      28.539  35.679  55.234  1.00  0.00           C  
ATOM   1374  CB  ALA   176      29.177  36.438  56.401  1.00  0.00           C  
ATOM   1375  C   ALA   176      29.597  34.844  54.482  1.00  0.00           C  
ATOM   1376  O   ALA   176      30.353  35.409  53.689  1.00  0.00           O  
ATOM   1377  N   PHE   177      29.680  33.526  54.709  1.00  0.00           N  
ATOM   1378  CA  PHE   177      30.754  32.690  54.150  1.00  0.00           C  
ATOM   1379  CB  PHE   177      31.881  32.560  55.186  1.00  0.00           C  
ATOM   1380  CG  PHE   177      33.138  31.881  54.676  1.00  0.00           C  
ATOM   1381  CD1 PHE   177      33.990  32.567  53.792  1.00  0.00           C  
ATOM   1382  CE1 PHE   177      35.166  31.957  53.323  1.00  0.00           C  
ATOM   1383  CZ  PHE   177      35.507  30.664  53.755  1.00  0.00           C  
ATOM   1384  CE2 PHE   177      34.663  29.976  54.646  1.00  0.00           C  
ATOM   1385  CD2 PHE   177      33.477  30.581  55.103  1.00  0.00           C  
ATOM   1386  C   PHE   177      30.274  31.330  53.625  1.00  0.00           C  
ATOM   1387  O   PHE   177      30.326  31.088  52.419  1.00  0.00           O  
ATOM   1388  N   TYR   178      29.770  30.443  54.488  1.00  0.00           N  
ATOM   1389  CA  TYR   178      29.456  29.064  54.082  1.00  0.00           C  
ATOM   1390  CB  TYR   178      29.244  28.180  55.319  1.00  0.00           C  
ATOM   1391  CG  TYR   178      30.430  28.149  56.275  1.00  0.00           C  
ATOM   1392  CD1 TYR   178      31.543  27.339  55.979  1.00  0.00           C  
ATOM   1393  CE1 TYR   178      32.646  27.301  56.853  1.00  0.00           C  
ATOM   1394  CZ  TYR   178      32.644  28.077  58.029  1.00  0.00           C  
ATOM   1395  OH  TYR   178      33.716  28.035  58.860  1.00  0.00           O  
ATOM   1396  CE2 TYR   178      31.535  28.898  58.325  1.00  0.00           C  
ATOM   1397  CD2 TYR   178      30.432  28.930  57.452  1.00  0.00           C  
ATOM   1398  C   TYR   178      28.275  28.963  53.093  1.00  0.00           C  
ATOM   1399  O   TYR   178      28.314  28.148  52.172  1.00  0.00           O  
ATOM   1400  N   LEU   179      27.251  29.816  53.221  1.00  0.00           N  
ATOM   1401  CA  LEU   179      26.151  29.918  52.255  1.00  0.00           C  
ATOM   1402  CB  LEU   179      24.954  30.658  52.890  1.00  0.00           C  
ATOM   1403  CG  LEU   179      23.789  30.956  51.929  1.00  0.00           C  
ATOM   1404  CD1 LEU   179      23.156  29.681  51.367  1.00  0.00           C  
ATOM   1405  CD2 LEU   179      22.706  31.743  52.665  1.00  0.00           C  
ATOM   1406  C   LEU   179      26.624  30.498  50.903  1.00  0.00           C  
ATOM   1407  O   LEU   179      26.345  29.862  49.887  1.00  0.00           O  
ATOM   1408  N   PRO   180      27.394  31.605  50.835  1.00  0.00           N  
ATOM   1409  CD  PRO   180      27.461  32.677  51.821  1.00  0.00           C  
ATOM   1410  CG  PRO   180      28.090  33.871  51.103  1.00  0.00           C  
ATOM   1411  CB  PRO   180      28.946  33.218  50.019  1.00  0.00           C  
ATOM   1412  CA  PRO   180      28.093  32.015  49.613  1.00  0.00           C  
ATOM   1413  C   PRO   180      28.924  30.905  48.952  1.00  0.00           C  
ATOM   1414  O   PRO   180      28.845  30.741  47.736  1.00  0.00           O  
ATOM   1415  N   VAL   181      29.658  30.090  49.721  1.00  0.00           N  
ATOM   1416  CA  VAL   181      30.385  28.921  49.184  1.00  0.00           C  
ATOM   1417  CB  VAL   181      31.324  28.309  50.246  1.00  0.00           C  
ATOM   1418  CG1 VAL   181      31.930  26.965  49.816  1.00  0.00           C  
ATOM   1419  CG2 VAL   181      32.497  29.259  50.527  1.00  0.00           C  
ATOM   1420  C   VAL   181      29.434  27.881  48.575  1.00  0.00           C  
ATOM   1421  O   VAL   181      29.715  27.375  47.488  1.00  0.00           O  
ATOM   1422  N   ILE   182      28.287  27.596  49.199  1.00  0.00           N  
ATOM   1423  CA  ILE   182      27.249  26.710  48.633  1.00  0.00           C  
ATOM   1424  CB  ILE   182      26.188  26.366  49.708  1.00  0.00           C  
ATOM   1425  CG2 ILE   182      24.923  25.716  49.111  1.00  0.00           C  
ATOM   1426  CG1 ILE   182      26.808  25.417  50.760  1.00  0.00           C  
ATOM   1427  CD1 ILE   182      26.040  25.376  52.086  1.00  0.00           C  
ATOM   1428  C   ILE   182      26.631  27.308  47.356  1.00  0.00           C  
ATOM   1429  O   ILE   182      26.478  26.590  46.368  1.00  0.00           O  
ATOM   1430  N   ILE   183      26.336  28.613  47.327  1.00  0.00           N  
ATOM   1431  CA  ILE   183      25.796  29.304  46.139  1.00  0.00           C  
ATOM   1432  CB  ILE   183      25.433  30.775  46.468  1.00  0.00           C  
ATOM   1433  CG2 ILE   183      25.043  31.561  45.200  1.00  0.00           C  
ATOM   1434  CG1 ILE   183      24.271  30.869  47.487  1.00  0.00           C  
ATOM   1435  CD1 ILE   183      24.244  32.188  48.265  1.00  0.00           C  
ATOM   1436  C   ILE   183      26.781  29.206  44.966  1.00  0.00           C  
ATOM   1437  O   ILE   183      26.392  28.818  43.862  1.00  0.00           O  
ATOM   1438  N   MET   184      28.068  29.483  45.207  1.00  0.00           N  
ATOM   1439  CA  MET   184      29.121  29.297  44.202  1.00  0.00           C  
ATOM   1440  CB  MET   184      30.464  29.843  44.713  1.00  0.00           C  
ATOM   1441  CG  MET   184      30.439  31.371  44.854  1.00  0.00           C  
ATOM   1442  SD  MET   184      32.014  32.145  45.321  1.00  0.00           S  
ATOM   1443  CE  MET   184      32.282  31.459  46.977  1.00  0.00           C  
ATOM   1444  C   MET   184      29.251  27.826  43.779  1.00  0.00           C  
ATOM   1445  O   MET   184      29.365  27.557  42.590  1.00  0.00           O  
ATOM   1446  N   THR   185      29.161  26.870  44.710  1.00  0.00           N  
ATOM   1447  CA  THR   185      29.222  25.425  44.419  1.00  0.00           C  
ATOM   1448  CB  THR   185      29.170  24.610  45.725  1.00  0.00           C  
ATOM   1449  CG2 THR   185      29.177  23.096  45.532  1.00  0.00           C  
ATOM   1450  OG1 THR   185      30.294  24.912  46.518  1.00  0.00           O  
ATOM   1451  C   THR   185      28.105  24.985  43.461  1.00  0.00           C  
ATOM   1452  O   THR   185      28.373  24.279  42.489  1.00  0.00           O  
ATOM   1453  N   VAL   186      26.863  25.435  43.681  1.00  0.00           N  
ATOM   1454  CA  VAL   186      25.722  25.144  42.791  1.00  0.00           C  
ATOM   1455  CB  VAL   186      24.387  25.557  43.448  1.00  0.00           C  
ATOM   1456  CG1 VAL   186      23.188  25.428  42.497  1.00  0.00           C  
ATOM   1457  CG2 VAL   186      24.088  24.683  44.673  1.00  0.00           C  
ATOM   1458  C   VAL   186      25.902  25.798  41.415  1.00  0.00           C  
ATOM   1459  O   VAL   186      25.727  25.135  40.392  1.00  0.00           O  
ATOM   1460  N   LEU   187      26.300  27.075  41.363  1.00  0.00           N  
ATOM   1461  CA  LEU   187      26.548  27.780  40.096  1.00  0.00           C  
ATOM   1462  CB  LEU   187      26.846  29.267  40.374  1.00  0.00           C  
ATOM   1463  CG  LEU   187      25.609  30.076  40.811  1.00  0.00           C  
ATOM   1464  CD1 LEU   187      26.042  31.428  41.380  1.00  0.00           C  
ATOM   1465  CD2 LEU   187      24.667  30.346  39.636  1.00  0.00           C  
ATOM   1466  C   LEU   187      27.679  27.128  39.285  1.00  0.00           C  
ATOM   1467  O   LEU   187      27.517  26.900  38.087  1.00  0.00           O  
ATOM   1468  N   TYR   188      28.798  26.773  39.921  1.00  0.00           N  
ATOM   1469  CA  TYR   188      29.913  26.098  39.255  1.00  0.00           C  
ATOM   1470  CB  TYR   188      31.207  26.234  40.064  1.00  0.00           C  
ATOM   1471  CG  TYR   188      31.962  27.510  39.735  1.00  0.00           C  
ATOM   1472  CD1 TYR   188      32.914  27.496  38.695  1.00  0.00           C  
ATOM   1473  CE1 TYR   188      33.578  28.681  38.330  1.00  0.00           C  
ATOM   1474  CZ  TYR   188      33.287  29.888  38.995  1.00  0.00           C  
ATOM   1475  OH  TYR   188      33.909  31.033  38.617  1.00  0.00           O  
ATOM   1476  CE2 TYR   188      32.338  29.907  40.039  1.00  0.00           C  
ATOM   1477  CD2 TYR   188      31.680  28.716  40.405  1.00  0.00           C  
ATOM   1478  C   TYR   188      29.613  24.646  38.865  1.00  0.00           C  
ATOM   1479  O   TYR   188      30.172  24.177  37.871  1.00  0.00           O  
ATOM   1480  N   TRP   189      28.686  23.949  39.536  1.00  0.00           N  
ATOM   1481  CA  TRP   189      28.159  22.686  39.008  1.00  0.00           C  
ATOM   1482  CB  TRP   189      27.270  21.969  40.028  1.00  0.00           C  
ATOM   1483  CG  TRP   189      26.697  20.681  39.515  1.00  0.00           C  
ATOM   1484  CD1 TRP   189      27.423  19.591  39.177  1.00  0.00           C  
ATOM   1485  NE1 TRP   189      26.588  18.601  38.706  1.00  0.00           N  
ATOM   1486  CE2 TRP   189      25.270  18.992  38.730  1.00  0.00           C  
ATOM   1487  CZ2 TRP   189      24.079  18.348  38.369  1.00  0.00           C  
ATOM   1488  CH2 TRP   189      22.862  19.035  38.503  1.00  0.00           C  
ATOM   1489  CZ3 TRP   189      22.859  20.361  38.971  1.00  0.00           C  
ATOM   1490  CE3 TRP   189      24.065  21.006  39.318  1.00  0.00           C  
ATOM   1491  CD2 TRP   189      25.304  20.334  39.223  1.00  0.00           C  
ATOM   1492  C   TRP   189      27.431  22.897  37.676  1.00  0.00           C  
ATOM   1493  O   TRP   189      27.794  22.264  36.684  1.00  0.00           O  
ATOM   1494  N   HIE   190      26.486  23.842  37.597  1.00  0.00           N  
ATOM   1495  CA  HIE   190      25.812  24.165  36.329  1.00  0.00           C  
ATOM   1496  CB  HIE   190      24.649  25.131  36.566  1.00  0.00           C  
ATOM   1497  CG  HIE   190      23.486  24.513  37.303  1.00  0.00           C  
ATOM   1498  ND1 HIE   190      22.605  23.555  36.784  1.00  0.00           N  
ATOM   1499  CE1 HIE   190      21.684  23.358  37.744  1.00  0.00           C  
ATOM   1500  NE2 HIE   190      21.959  24.109  38.821  1.00  0.00           N  
ATOM   1501  CD2 HIE   190      23.085  24.850  38.559  1.00  0.00           C  
ATOM   1502  C   HIE   190      26.771  24.697  35.249  1.00  0.00           C  
ATOM   1503  O   HIE   190      26.590  24.365  34.077  1.00  0.00           O  
ATOM   1504  N   ILE   191      27.825  25.437  35.613  1.00  0.00           N  
ATOM   1505  CA  ILE   191      28.903  25.793  34.673  1.00  0.00           C  
ATOM   1506  CB  ILE   191      29.881  26.826  35.282  1.00  0.00           C  
ATOM   1507  CG2 ILE   191      31.145  27.011  34.421  1.00  0.00           C  
ATOM   1508  CG1 ILE   191      29.179  28.195  35.461  1.00  0.00           C  
ATOM   1509  CD1 ILE   191      29.862  29.123  36.474  1.00  0.00           C  
ATOM   1510  C   ILE   191      29.617  24.527  34.176  1.00  0.00           C  
ATOM   1511  O   ILE   191      29.767  24.368  32.971  1.00  0.00           O  
ATOM   1512  N   SER   192      29.996  23.583  35.048  1.00  0.00           N  
ATOM   1513  CA  SER   192      30.698  22.350  34.642  1.00  0.00           C  
ATOM   1514  CB  SER   192      31.087  21.522  35.873  1.00  0.00           C  
ATOM   1515  OG  SER   192      29.995  20.784  36.394  1.00  0.00           O  
ATOM   1516  C   SER   192      29.902  21.485  33.648  1.00  0.00           C  
ATOM   1517  O   SER   192      30.498  20.884  32.751  1.00  0.00           O  
ATOM   1518  N   ARG   193      28.565  21.473  33.768  1.00  0.00           N  
ATOM   1519  CA  ARG   193      27.618  20.789  32.866  1.00  0.00           C  
ATOM   1520  CB  ARG   193      26.207  20.848  33.478  1.00  0.00           C  
ATOM   1521  CG  ARG   193      26.039  20.039  34.772  1.00  0.00           C  
ATOM   1522  CD  ARG   193      24.687  20.367  35.419  1.00  0.00           C  
ATOM   1523  NE  ARG   193      23.601  19.510  34.919  1.00  0.00           N  
ATOM   1524  CZ  ARG   193      22.316  19.668  35.154  1.00  0.00           C  
ATOM   1525  NH1 ARG   193      21.842  20.724  35.755  1.00  0.00           N1+
ATOM   1526  NH2 ARG   193      21.474  18.741  34.809  1.00  0.00           N  
ATOM   1527  C   ARG   193      27.560  21.417  31.472  1.00  0.00           C  
ATOM   1528  O   ARG   193      27.502  20.684  30.485  1.00  0.00           O  
ATOM   1529  N   ALA   194      27.578  22.749  31.393  1.00  0.00           N  
ATOM   1530  CA  ALA   194      27.444  23.517  30.151  1.00  0.00           C  
ATOM   1531  CB  ALA   194      26.589  24.747  30.469  1.00  0.00           C  
ATOM   1532  C   ALA   194      28.790  23.918  29.506  1.00  0.00           C  
ATOM   1533  O   ALA   194      28.831  24.280  28.328  1.00  0.00           O  
ATOM   1534  N   SER   195      29.891  23.865  30.259  1.00  0.00           N  
ATOM   1535  CA  SER   195      31.249  24.231  29.833  1.00  0.00           C  
ATOM   1536  CB  SER   195      32.225  24.051  31.005  1.00  0.00           C  
ATOM   1537  OG  SER   195      33.571  24.246  30.611  1.00  0.00           O  
ATOM   1538  C   SER   195      31.714  23.422  28.620  1.00  0.00           C  
ATOM   1539  O   SER   195      31.432  22.225  28.518  1.00  0.00           O  
ATOM   1540  N   LYS   196      32.417  24.094  27.696  1.00  0.00           N  
ATOM   1541  CA  LYS   196      32.975  23.564  26.435  1.00  0.00           C  
ATOM   1542  CB  LYS   196      34.351  22.905  26.683  1.00  0.00           C  
ATOM   1543  CG  LYS   196      34.329  21.619  27.524  1.00  0.00           C  
ATOM   1544  CD  LYS   196      35.749  21.101  27.749  1.00  0.00           C  
ATOM   1545  CE  LYS   196      35.717  19.928  28.729  1.00  0.00           C  
ATOM   1546  NZ  LYS   196      37.070  19.636  29.236  1.00  0.00           N1+
ATOM   1547  C   LYS   196      31.998  22.741  25.578  1.00  0.00           C  
ATOM   1548  O   LYS   196      32.423  21.887  24.799  1.00  0.00           O  
ATOM   1549  N   SER   197      30.694  22.997  25.706  1.00  0.00           N  
ATOM   1550  CA  SER   197      29.636  22.271  24.999  1.00  0.00           C  
ATOM   1551  CB  SER   197      28.257  22.637  25.554  1.00  0.00           C  
ATOM   1552  OG  SER   197      27.254  21.952  24.824  1.00  0.00           O  
ATOM   1553  C   SER   197      29.656  22.551  23.498  1.00  0.00           C  
ATOM   1554  O   SER   197      29.499  23.699  23.071  1.00  0.00           O  
ATOM   1555  N   ARG   198      29.758  21.500  22.681  1.00  0.00           N  
ATOM   1556  CA  ARG   198      29.508  21.582  21.232  1.00  0.00           C  
ATOM   1557  CB  ARG   198      30.106  20.341  20.551  1.00  0.00           C  
ATOM   1558  CG  ARG   198      30.186  20.496  19.024  1.00  0.00           C  
ATOM   1559  CD  ARG   198      30.788  19.229  18.407  1.00  0.00           C  
ATOM   1560  NE  ARG   198      31.151  19.433  16.994  1.00  0.00           N  
ATOM   1561  CZ  ARG   198      31.911  18.623  16.278  1.00  0.00           C  
ATOM   1562  NH1 ARG   198      32.294  17.452  16.690  1.00  0.00           N1+
ATOM   1563  NH2 ARG   198      32.347  18.985  15.114  1.00  0.00           N  
ATOM   1564  C   ARG   198      28.011  21.735  20.935  1.00  0.00           C  
ATOM   1565  O   ARG   198      27.628  22.471  20.029  1.00  0.00           O  
ATOM   1566  N   ILE   199      27.166  21.071  21.728  1.00  0.00           N  
ATOM   1567  CA  ILE   199      25.708  21.014  21.545  1.00  0.00           C  
ATOM   1568  CB  ILE   199      25.100  19.904  22.445  1.00  0.00           C  
ATOM   1569  CG2 ILE   199      23.559  19.911  22.388  1.00  0.00           C  
ATOM   1570  CG1 ILE   199      25.564  18.478  22.046  1.00  0.00           C  
ATOM   1571  CD1 ILE   199      26.923  18.052  22.613  1.00  0.00           C  
ATOM   1572  C   ILE   199      25.057  22.384  21.798  1.00  0.00           C  
ATOM   1573  O   ILE   199      24.163  22.781  21.050  1.00  0.00           O  
ATOM   1574  N   LYS   200      25.480  23.123  22.831  1.00  0.00           N  
ATOM   1575  CA  LYS   200      24.866  24.398  23.255  1.00  0.00           C  
ATOM   1576  CB  LYS   200      24.525  24.326  24.755  1.00  0.00           C  
ATOM   1577  CG  LYS   200      23.573  23.179  25.146  1.00  0.00           C  
ATOM   1578  CD  LYS   200      22.181  23.237  24.498  1.00  0.00           C  
ATOM   1579  CE  LYS   200      21.364  22.032  24.979  1.00  0.00           C  
ATOM   1580  NZ  LYS   200      19.997  22.012  24.413  1.00  0.00           N1+
ATOM   1581  C   LYS   200      25.694  25.649  22.922  1.00  0.00           C  
ATOM   1582  O   LYS   200      25.179  26.760  23.058  1.00  0.00           O  
ATOM   1583  N   GLY   201      26.933  25.478  22.456  1.00  0.00           N  
ATOM   1584  CA  GLY   201      27.866  26.564  22.139  1.00  0.00           C  
ATOM   1585  C   GLY   201      28.660  27.067  23.348  1.00  0.00           C  
ATOM   1586  O   GLY   201      28.520  26.559  24.464  1.00  0.00           O  
ATOM   1587  N   SER   202      29.503  28.080  23.137  1.00  0.00           N  
ATOM   1588  CA  SER   202      30.385  28.660  24.160  1.00  0.00           C  
ATOM   1589  CB  SER   202      31.830  28.188  23.953  1.00  0.00           C  
ATOM   1590  OG  SER   202      32.694  28.683  24.970  1.00  0.00           O  
ATOM   1591  C   SER   202      30.336  30.186  24.177  1.00  0.00           C  
ATOM   1592  O   SER   202      30.219  30.831  23.135  1.00  0.00           O  
ATOM   1593  N   GLY   203      30.507  30.765  25.366  1.00  0.00           N  
ATOM   1594  CA  GLY   203      30.929  32.155  25.521  1.00  0.00           C  
ATOM   1595  C   GLY   203      32.381  32.377  25.067  1.00  0.00           C  
ATOM   1596  O   GLY   203      33.082  31.433  24.681  1.00  0.00           O  
ATOM   1597  N   SER   204      32.826  33.634  25.107  1.00  0.00           N  
ATOM   1598  CA  SER   204      34.170  34.112  24.739  1.00  0.00           C  
ATOM   1599  CB  SER   204      35.194  33.677  25.792  1.00  0.00           C  
ATOM   1600  OG  SER   204      34.829  34.117  27.090  1.00  0.00           O  
ATOM   1601  C   SER   204      34.627  33.748  23.313  1.00  0.00           C  
ATOM   1602  O   SER   204      35.825  33.736  23.025  1.00  0.00           O  
ATOM   1603  N   GLY   205      33.694  33.397  22.422  1.00  0.00           N  
ATOM   1604  CA  GLY   205      33.923  32.907  21.055  1.00  0.00           C  
ATOM   1605  C   GLY   205      34.575  31.518  20.938  1.00  0.00           C  
ATOM   1606  O   GLY   205      34.399  30.850  19.921  1.00  0.00           O  
ATOM   1607  N   SER   206      35.281  31.053  21.972  1.00  0.00           N  
ATOM   1608  CA  SER   206      35.968  29.758  22.031  1.00  0.00           C  
ATOM   1609  CB  SER   206      37.392  29.901  21.473  1.00  0.00           C  
ATOM   1610  OG  SER   206      38.144  28.712  21.658  1.00  0.00           O  
ATOM   1611  C   SER   206      36.050  29.255  23.478  1.00  0.00           C  
ATOM   1612  O   SER   206      36.367  30.053  24.370  1.00  0.00           O  
ATOM   1613  N   PRO   207      35.876  27.942  23.738  1.00  0.00           N  
ATOM   1614  CD  PRO   207      35.343  26.923  22.841  1.00  0.00           C  
ATOM   1615  CG  PRO   207      34.887  25.781  23.745  1.00  0.00           C  
ATOM   1616  CB  PRO   207      35.891  25.854  24.891  1.00  0.00           C  
ATOM   1617  CA  PRO   207      36.105  27.361  25.058  1.00  0.00           C  
ATOM   1618  C   PRO   207      37.490  27.672  25.636  1.00  0.00           C  
ATOM   1619  O   PRO   207      37.590  27.909  26.834  1.00  0.00           O  
ATOM   1620  N   SER   208      38.546  27.769  24.817  1.00  0.00           N  
ATOM   1621  CA  SER   208      39.890  28.153  25.288  1.00  0.00           C  
ATOM   1622  CB  SER   208      40.899  28.151  24.131  1.00  0.00           C  
ATOM   1623  OG  SER   208      40.615  29.158  23.172  1.00  0.00           O  
ATOM   1624  C   SER   208      39.916  29.519  25.988  1.00  0.00           C  
ATOM   1625  O   SER   208      40.636  29.688  26.975  1.00  0.00           O  
ATOM   1626  N   ARG   209      39.109  30.475  25.510  1.00  0.00           N  
ATOM   1627  CA  ARG   209      38.997  31.841  26.040  1.00  0.00           C  
ATOM   1628  CB  ARG   209      38.671  32.796  24.876  1.00  0.00           C  
ATOM   1629  CG  ARG   209      39.798  32.822  23.827  1.00  0.00           C  
ATOM   1630  CD  ARG   209      39.671  33.998  22.848  1.00  0.00           C  
ATOM   1631  NE  ARG   209      38.500  33.872  21.964  1.00  0.00           N  
ATOM   1632  CZ  ARG   209      38.422  33.244  20.806  1.00  0.00           C  
ATOM   1633  NH1 ARG   209      39.378  32.497  20.332  1.00  0.00           N1+
ATOM   1634  NH2 ARG   209      37.331  33.362  20.116  1.00  0.00           N  
ATOM   1635  C   ARG   209      37.982  31.947  27.182  1.00  0.00           C  
ATOM   1636  O   ARG   209      38.185  32.733  28.107  1.00  0.00           O  
ATOM   1637  N   GLU   210      36.935  31.122  27.174  1.00  0.00           N  
ATOM   1638  CA  GLU   210      35.970  31.017  28.281  1.00  0.00           C  
ATOM   1639  CB  GLU   210      34.713  30.293  27.764  1.00  0.00           C  
ATOM   1640  CG  GLU   210      33.519  30.272  28.731  1.00  0.00           C  
ATOM   1641  CD  GLU   210      32.873  31.637  29.028  1.00  0.00           C  
ATOM   1642  OE1 GLU   210      33.051  32.625  28.274  1.00  0.00           O  
ATOM   1643  OE2 GLU   210      32.173  31.744  30.061  1.00  0.00           O1-
ATOM   1644  C   GLU   210      36.600  30.323  29.510  1.00  0.00           C  
ATOM   1645  O   GLU   210      36.433  30.785  30.644  1.00  0.00           O  
ATOM   1646  N   LYS   211      37.429  29.290  29.291  1.00  0.00           N  
ATOM   1647  CA  LYS   211      38.297  28.661  30.304  1.00  0.00           C  
ATOM   1648  CB  LYS   211      39.174  27.566  29.666  1.00  0.00           C  
ATOM   1649  CG  LYS   211      38.470  26.223  29.411  1.00  0.00           C  
ATOM   1650  CD  LYS   211      39.413  25.339  28.580  1.00  0.00           C  
ATOM   1651  CE  LYS   211      38.860  23.935  28.330  1.00  0.00           C  
ATOM   1652  NZ  LYS   211      39.802  23.131  27.517  1.00  0.00           N1+
ATOM   1653  C   LYS   211      39.217  29.682  30.972  1.00  0.00           C  
ATOM   1654  O   LYS   211      39.312  29.676  32.195  1.00  0.00           O  
ATOM   1655  N   LYS   212      39.854  30.573  30.203  1.00  0.00           N  
ATOM   1656  CA  LYS   212      40.781  31.604  30.707  1.00  0.00           C  
ATOM   1657  CB  LYS   212      41.357  32.367  29.500  1.00  0.00           C  
ATOM   1658  CG  LYS   212      42.380  33.459  29.842  1.00  0.00           C  
ATOM   1659  CD  LYS   212      43.625  32.911  30.538  1.00  0.00           C  
ATOM   1660  CE  LYS   212      44.698  33.994  30.637  1.00  0.00           C  
ATOM   1661  NZ  LYS   212      46.042  33.387  30.766  1.00  0.00           N1+
ATOM   1662  C   LYS   212      40.121  32.545  31.724  1.00  0.00           C  
ATOM   1663  O   LYS   212      40.639  32.731  32.828  1.00  0.00           O  
ATOM   1664  N   VAL   213      38.939  33.071  31.393  1.00  0.00           N  
ATOM   1665  CA  VAL   213      38.129  33.890  32.316  1.00  0.00           C  
ATOM   1666  CB  VAL   213      36.937  34.533  31.574  1.00  0.00           C  
ATOM   1667  CG1 VAL   213      35.988  35.285  32.513  1.00  0.00           C  
ATOM   1668  CG2 VAL   213      37.440  35.537  30.532  1.00  0.00           C  
ATOM   1669  C   VAL   213      37.665  33.065  33.521  1.00  0.00           C  
ATOM   1670  O   VAL   213      37.765  33.517  34.659  1.00  0.00           O  
ATOM   1671  N   THR   214      37.235  31.820  33.303  1.00  0.00           N  
ATOM   1672  CA  THR   214      36.784  30.928  34.385  1.00  0.00           C  
ATOM   1673  CB  THR   214      36.155  29.642  33.815  1.00  0.00           C  
ATOM   1674  CG2 THR   214      35.450  28.827  34.895  1.00  0.00           C  
ATOM   1675  OG1 THR   214      35.157  29.949  32.864  1.00  0.00           O  
ATOM   1676  C   THR   214      37.913  30.607  35.379  1.00  0.00           C  
ATOM   1677  O   THR   214      37.721  30.736  36.585  1.00  0.00           O  
ATOM   1678  N   ARG   215      39.124  30.279  34.903  1.00  0.00           N  
ATOM   1679  CA  ARG   215      40.332  30.069  35.730  1.00  0.00           C  
ATOM   1680  CB  ARG   215      41.476  29.486  34.871  1.00  0.00           C  
ATOM   1681  CG  ARG   215      41.271  27.979  34.636  1.00  0.00           C  
ATOM   1682  CD  ARG   215      42.422  27.302  33.872  1.00  0.00           C  
ATOM   1683  NE  ARG   215      42.364  25.841  34.088  1.00  0.00           N  
ATOM   1684  CZ  ARG   215      42.401  24.854  33.214  1.00  0.00           C  
ATOM   1685  NH1 ARG   215      42.683  24.992  31.954  1.00  0.00           N1+
ATOM   1686  NH2 ARG   215      42.135  23.654  33.635  1.00  0.00           N  
ATOM   1687  C   ARG   215      40.771  31.342  36.459  1.00  0.00           C  
ATOM   1688  O   ARG   215      41.141  31.260  37.627  1.00  0.00           O  
ATOM   1689  N   THR   216      40.646  32.506  35.818  1.00  0.00           N  
ATOM   1690  CA  THR   216      40.894  33.818  36.444  1.00  0.00           C  
ATOM   1691  CB  THR   216      40.731  34.948  35.409  1.00  0.00           C  
ATOM   1692  CG2 THR   216      40.911  36.350  35.992  1.00  0.00           C  
ATOM   1693  OG1 THR   216      41.673  34.795  34.369  1.00  0.00           O  
ATOM   1694  C   THR   216      39.972  34.057  37.649  1.00  0.00           C  
ATOM   1695  O   THR   216      40.436  34.435  38.723  1.00  0.00           O  
ATOM   1696  N   ILE   217      38.671  33.781  37.506  1.00  0.00           N  
ATOM   1697  CA  ILE   217      37.698  33.928  38.603  1.00  0.00           C  
ATOM   1698  CB  ILE   217      36.254  33.905  38.053  1.00  0.00           C  
ATOM   1699  CG2 ILE   217      35.215  33.931  39.193  1.00  0.00           C  
ATOM   1700  CG1 ILE   217      36.007  35.114  37.117  1.00  0.00           C  
ATOM   1701  CD1 ILE   217      34.868  34.857  36.129  1.00  0.00           C  
ATOM   1702  C   ILE   217      37.921  32.868  39.691  1.00  0.00           C  
ATOM   1703  O   ILE   217      37.862  33.198  40.874  1.00  0.00           O  
ATOM   1704  N   LEU   218      38.239  31.619  39.326  1.00  0.00           N  
ATOM   1705  CA  LEU   218      38.559  30.557  40.290  1.00  0.00           C  
ATOM   1706  CB  LEU   218      38.760  29.217  39.556  1.00  0.00           C  
ATOM   1707  CG  LEU   218      37.448  28.563  39.079  1.00  0.00           C  
ATOM   1708  CD1 LEU   218      37.757  27.466  38.060  1.00  0.00           C  
ATOM   1709  CD2 LEU   218      36.680  27.925  40.239  1.00  0.00           C  
ATOM   1710  C   LEU   218      39.780  30.899  41.164  1.00  0.00           C  
ATOM   1711  O   LEU   218      39.780  30.562  42.347  1.00  0.00           O  
ATOM   1712  N   ALA   219      40.784  31.606  40.636  1.00  0.00           N  
ATOM   1713  CA  ALA   219      41.912  32.097  41.433  1.00  0.00           C  
ATOM   1714  CB  ALA   219      42.979  32.650  40.480  1.00  0.00           C  
ATOM   1715  C   ALA   219      41.478  33.144  42.481  1.00  0.00           C  
ATOM   1716  O   ALA   219      41.850  33.034  43.650  1.00  0.00           O  
ATOM   1717  N   ILE   220      40.634  34.111  42.094  1.00  0.00           N  
ATOM   1718  CA  ILE   220      40.058  35.121  43.004  1.00  0.00           C  
ATOM   1719  CB  ILE   220      39.309  36.198  42.178  1.00  0.00           C  
ATOM   1720  CG2 ILE   220      38.447  37.137  43.042  1.00  0.00           C  
ATOM   1721  CG1 ILE   220      40.270  37.028  41.291  1.00  0.00           C  
ATOM   1722  CD1 ILE   220      41.220  37.975  42.041  1.00  0.00           C  
ATOM   1723  C   ILE   220      39.151  34.472  44.066  1.00  0.00           C  
ATOM   1724  O   ILE   220      39.209  34.844  45.241  1.00  0.00           O  
ATOM   1725  N   LEU   221      38.352  33.473  43.678  1.00  0.00           N  
ATOM   1726  CA  LEU   221      37.490  32.686  44.563  1.00  0.00           C  
ATOM   1727  CB  LEU   221      36.596  31.807  43.661  1.00  0.00           C  
ATOM   1728  CG  LEU   221      35.606  30.859  44.365  1.00  0.00           C  
ATOM   1729  CD1 LEU   221      34.485  30.492  43.387  1.00  0.00           C  
ATOM   1730  CD2 LEU   221      36.252  29.539  44.801  1.00  0.00           C  
ATOM   1731  C   LEU   221      38.308  31.887  45.590  1.00  0.00           C  
ATOM   1732  O   LEU   221      37.998  31.919  46.781  1.00  0.00           O  
ATOM   1733  N   LEU   222      39.375  31.206  45.156  1.00  0.00           N  
ATOM   1734  CA  LEU   222      40.283  30.488  46.057  1.00  0.00           C  
ATOM   1735  CB  LEU   222      41.281  29.646  45.241  1.00  0.00           C  
ATOM   1736  CG  LEU   222      40.672  28.340  44.692  1.00  0.00           C  
ATOM   1737  CD1 LEU   222      41.563  27.755  43.595  1.00  0.00           C  
ATOM   1738  CD2 LEU   222      40.535  27.282  45.792  1.00  0.00           C  
ATOM   1739  C   LEU   222      41.003  31.446  47.014  1.00  0.00           C  
ATOM   1740  O   LEU   222      41.067  31.154  48.206  1.00  0.00           O  
ATOM   1741  N   ALA   223      41.468  32.608  46.539  1.00  0.00           N  
ATOM   1742  CA  ALA   223      42.070  33.635  47.393  1.00  0.00           C  
ATOM   1743  CB  ALA   223      42.494  34.817  46.514  1.00  0.00           C  
ATOM   1744  C   ALA   223      41.126  34.095  48.520  1.00  0.00           C  
ATOM   1745  O   ALA   223      41.549  34.200  49.674  1.00  0.00           O  
ATOM   1746  N   PHE   224      39.843  34.309  48.208  1.00  0.00           N  
ATOM   1747  CA  PHE   224      38.804  34.630  49.190  1.00  0.00           C  
ATOM   1748  CB  PHE   224      37.495  34.963  48.447  1.00  0.00           C  
ATOM   1749  CG  PHE   224      36.230  34.910  49.286  1.00  0.00           C  
ATOM   1750  CD1 PHE   224      36.164  35.598  50.511  1.00  0.00           C  
ATOM   1751  CE1 PHE   224      34.998  35.541  51.294  1.00  0.00           C  
ATOM   1752  CZ  PHE   224      33.884  34.811  50.845  1.00  0.00           C  
ATOM   1753  CE2 PHE   224      33.941  34.129  49.617  1.00  0.00           C  
ATOM   1754  CD2 PHE   224      35.114  34.174  48.840  1.00  0.00           C  
ATOM   1755  C   PHE   224      38.620  33.498  50.216  1.00  0.00           C  
ATOM   1756  O   PHE   224      38.746  33.734  51.418  1.00  0.00           O  
ATOM   1757  N   ILE   225      38.384  32.261  49.766  1.00  0.00           N  
ATOM   1758  CA  ILE   225      38.146  31.124  50.671  1.00  0.00           C  
ATOM   1759  CB  ILE   225      37.704  29.873  49.871  1.00  0.00           C  
ATOM   1760  CG2 ILE   225      37.652  28.614  50.760  1.00  0.00           C  
ATOM   1761  CG1 ILE   225      36.314  30.128  49.233  1.00  0.00           C  
ATOM   1762  CD1 ILE   225      35.790  28.974  48.368  1.00  0.00           C  
ATOM   1763  C   ILE   225      39.363  30.865  51.577  1.00  0.00           C  
ATOM   1764  O   ILE   225      39.200  30.691  52.783  1.00  0.00           O  
ATOM   1765  N   ILE   226      40.582  30.892  51.027  1.00  0.00           N  
ATOM   1766  CA  ILE   226      41.830  30.656  51.772  1.00  0.00           C  
ATOM   1767  CB  ILE   226      43.011  30.524  50.775  1.00  0.00           C  
ATOM   1768  CG2 ILE   226      44.386  30.615  51.465  1.00  0.00           C  
ATOM   1769  CG1 ILE   226      42.897  29.189  49.999  1.00  0.00           C  
ATOM   1770  CD1 ILE   226      43.743  29.133  48.719  1.00  0.00           C  
ATOM   1771  C   ILE   226      42.075  31.739  52.836  1.00  0.00           C  
ATOM   1772  O   ILE   226      42.504  31.416  53.944  1.00  0.00           O  
ATOM   1773  N   THR   227      41.802  33.013  52.535  1.00  0.00           N  
ATOM   1774  CA  THR   227      42.018  34.116  53.494  1.00  0.00           C  
ATOM   1775  CB  THR   227      42.184  35.478  52.799  1.00  0.00           C  
ATOM   1776  CG2 THR   227      43.524  35.611  52.083  1.00  0.00           C  
ATOM   1777  OG1 THR   227      41.176  35.729  51.852  1.00  0.00           O  
ATOM   1778  C   THR   227      40.940  34.218  54.576  1.00  0.00           C  
ATOM   1779  O   THR   227      41.272  34.573  55.707  1.00  0.00           O  
ATOM   1780  N   TRP   228      39.677  33.888  54.283  1.00  0.00           N  
ATOM   1781  CA  TRP   228      38.554  34.048  55.227  1.00  0.00           C  
ATOM   1782  CB  TRP   228      37.358  34.650  54.477  1.00  0.00           C  
ATOM   1783  CG  TRP   228      37.503  36.102  54.148  1.00  0.00           C  
ATOM   1784  CD1 TRP   228      38.253  36.602  53.143  1.00  0.00           C  
ATOM   1785  NE1 TRP   228      38.182  37.978  53.138  1.00  0.00           N  
ATOM   1786  CE2 TRP   228      37.403  38.446  54.170  1.00  0.00           C  
ATOM   1787  CZ2 TRP   228      37.035  39.732  54.586  1.00  0.00           C  
ATOM   1788  CH2 TRP   228      36.182  39.874  55.694  1.00  0.00           C  
ATOM   1789  CZ3 TRP   228      35.690  38.735  56.352  1.00  0.00           C  
ATOM   1790  CE3 TRP   228      36.067  37.447  55.925  1.00  0.00           C  
ATOM   1791  CD2 TRP   228      36.944  37.267  54.832  1.00  0.00           C  
ATOM   1792  C   TRP   228      38.158  32.780  56.001  1.00  0.00           C  
ATOM   1793  O   TRP   228      37.467  32.895  57.016  1.00  0.00           O  
ATOM   1794  N   ALA   229      38.579  31.578  55.584  1.00  0.00           N  
ATOM   1795  CA  ALA   229      38.230  30.343  56.296  1.00  0.00           C  
ATOM   1796  CB  ALA   229      38.688  29.116  55.496  1.00  0.00           C  
ATOM   1797  C   ALA   229      38.710  30.296  57.768  1.00  0.00           C  
ATOM   1798  O   ALA   229      37.896  29.923  58.613  1.00  0.00           O  
ATOM   1799  N   PRO   230      39.950  30.691  58.139  1.00  0.00           N  
ATOM   1800  CD  PRO   230      41.077  31.026  57.274  1.00  0.00           C  
ATOM   1801  CG  PRO   230      42.327  30.789  58.117  1.00  0.00           C  
ATOM   1802  CB  PRO   230      41.856  31.103  59.537  1.00  0.00           C  
ATOM   1803  CA  PRO   230      40.393  30.641  59.538  1.00  0.00           C  
ATOM   1804  C   PRO   230      39.517  31.471  60.492  1.00  0.00           C  
ATOM   1805  O   PRO   230      39.091  30.963  61.526  1.00  0.00           O  
ATOM   1806  N   TYR   231      39.185  32.714  60.128  1.00  0.00           N  
ATOM   1807  CA  TYR   231      38.248  33.573  60.864  1.00  0.00           C  
ATOM   1808  CB  TYR   231      38.166  34.927  60.139  1.00  0.00           C  
ATOM   1809  CG  TYR   231      36.981  35.816  60.478  1.00  0.00           C  
ATOM   1810  CD1 TYR   231      36.866  36.412  61.749  1.00  0.00           C  
ATOM   1811  CE1 TYR   231      35.805  37.301  62.019  1.00  0.00           C  
ATOM   1812  CZ  TYR   231      34.867  37.615  61.014  1.00  0.00           C  
ATOM   1813  OH  TYR   231      33.932  38.579  61.222  1.00  0.00           O  
ATOM   1814  CE2 TYR   231      34.961  36.988  59.755  1.00  0.00           C  
ATOM   1815  CD2 TYR   231      36.011  36.088  59.492  1.00  0.00           C  
ATOM   1816  C   TYR   231      36.866  32.918  61.028  1.00  0.00           C  
ATOM   1817  O   TYR   231      36.395  32.752  62.155  1.00  0.00           O  
ATOM   1818  N   ASN   232      36.259  32.466  59.924  1.00  0.00           N  
ATOM   1819  CA  ASN   232      34.945  31.808  59.934  1.00  0.00           C  
ATOM   1820  CB  ASN   232      34.414  31.726  58.491  1.00  0.00           C  
ATOM   1821  CG  ASN   232      33.971  33.076  57.963  1.00  0.00           C  
ATOM   1822  OD1 ASN   232      32.918  33.590  58.308  1.00  0.00           O  
ATOM   1823  ND2 ASN   232      34.750  33.704  57.122  1.00  0.00           N  
ATOM   1824  C   ASN   232      34.930  30.428  60.625  1.00  0.00           C  
ATOM   1825  O   ASN   232      33.848  29.889  60.856  1.00  0.00           O  
ATOM   1826  N   VAL   233      36.090  29.849  60.954  1.00  0.00           N  
ATOM   1827  CA  VAL   233      36.225  28.655  61.802  1.00  0.00           C  
ATOM   1828  CB  VAL   233      37.385  27.774  61.289  1.00  0.00           C  
ATOM   1829  CG1 VAL   233      37.866  26.721  62.291  1.00  0.00           C  
ATOM   1830  CG2 VAL   233      36.949  27.030  60.023  1.00  0.00           C  
ATOM   1831  C   VAL   233      36.387  29.035  63.283  1.00  0.00           C  
ATOM   1832  O   VAL   233      35.674  28.508  64.138  1.00  0.00           O  
ATOM   1833  N   MET   234      37.275  29.982  63.612  1.00  0.00           N  
ATOM   1834  CA  MET   234      37.590  30.346  65.007  1.00  0.00           C  
ATOM   1835  CB  MET   234      38.774  31.320  65.048  1.00  0.00           C  
ATOM   1836  CG  MET   234      40.096  30.620  64.715  1.00  0.00           C  
ATOM   1837  SD  MET   234      41.570  31.662  64.904  1.00  0.00           S  
ATOM   1838  CE  MET   234      41.319  32.869  63.578  1.00  0.00           C  
ATOM   1839  C   MET   234      36.394  30.930  65.771  1.00  0.00           C  
ATOM   1840  O   MET   234      36.202  30.588  66.939  1.00  0.00           O  
ATOM   1841  N   VAL   235      35.553  31.754  65.129  1.00  0.00           N  
ATOM   1842  CA  VAL   235      34.350  32.324  65.773  1.00  0.00           C  
ATOM   1843  CB  VAL   235      33.645  33.374  64.888  1.00  0.00           C  
ATOM   1844  CG1 VAL   235      34.562  34.574  64.619  1.00  0.00           C  
ATOM   1845  CG2 VAL   235      33.123  32.812  63.558  1.00  0.00           C  
ATOM   1846  C   VAL   235      33.346  31.254  66.225  1.00  0.00           C  
ATOM   1847  O   VAL   235      32.666  31.454  67.233  1.00  0.00           O  
ATOM   1848  N   LEU   236      33.291  30.106  65.537  1.00  0.00           N  
ATOM   1849  CA  LEU   236      32.435  28.963  65.884  1.00  0.00           C  
ATOM   1850  CB  LEU   236      32.325  28.007  64.678  1.00  0.00           C  
ATOM   1851  CG  LEU   236      31.910  28.643  63.338  1.00  0.00           C  
ATOM   1852  CD1 LEU   236      31.914  27.568  62.248  1.00  0.00           C  
ATOM   1853  CD2 LEU   236      30.520  29.270  63.391  1.00  0.00           C  
ATOM   1854  C   LEU   236      32.976  28.190  67.096  1.00  0.00           C  
ATOM   1855  O   LEU   236      32.212  27.734  67.943  1.00  0.00           O  
ATOM   1856  N   ILE   237      34.303  28.036  67.173  1.00  0.00           N  
ATOM   1857  CA  ILE   237      34.984  27.265  68.224  1.00  0.00           C  
ATOM   1858  CB  ILE   237      36.430  26.938  67.785  1.00  0.00           C  
ATOM   1859  CG2 ILE   237      37.251  26.298  68.924  1.00  0.00           C  
ATOM   1860  CG1 ILE   237      36.428  26.002  66.552  1.00  0.00           C  
ATOM   1861  CD1 ILE   237      37.785  25.951  65.841  1.00  0.00           C  
ATOM   1862  C   ILE   237      34.962  28.009  69.565  1.00  0.00           C  
ATOM   1863  O   ILE   237      34.721  27.393  70.600  1.00  0.00           O  
ATOM   1864  N   ASN   238      35.199  29.325  69.564  1.00  0.00           N  
ATOM   1865  CA  ASN   238      35.502  30.106  70.771  1.00  0.00           C  
ATOM   1866  CB  ASN   238      35.739  31.548  70.313  1.00  0.00           C  
ATOM   1867  CG  ASN   238      36.283  32.401  71.438  1.00  0.00           C  
ATOM   1868  OD1 ASN   238      37.452  32.333  71.785  1.00  0.00           O  
ATOM   1869  ND2 ASN   238      35.465  33.231  72.031  1.00  0.00           N  
ATOM   1870  C   ASN   238      34.426  30.034  71.879  1.00  0.00           C  
ATOM   1871  O   ASN   238      34.748  29.979  73.067  1.00  0.00           O  
ATOM   1872  N   THR   239      33.144  29.974  71.503  1.00  0.00           N  
ATOM   1873  CA  THR   239      32.037  29.827  72.465  1.00  0.00           C  
ATOM   1874  CB  THR   239      30.697  30.129  71.767  1.00  0.00           C  
ATOM   1875  CG2 THR   239      30.171  28.991  70.894  1.00  0.00           C  
ATOM   1876  OG1 THR   239      29.705  30.429  72.717  1.00  0.00           O  
ATOM   1877  C   THR   239      32.053  28.458  73.173  1.00  0.00           C  
ATOM   1878  O   THR   239      31.680  28.342  74.341  1.00  0.00           O  
ATOM   1879  N   PHE   240      32.565  27.411  72.514  1.00  0.00           N  
ATOM   1880  CA  PHE   240      32.730  26.063  73.075  1.00  0.00           C  
ATOM   1881  CB  PHE   240      32.412  25.032  71.985  1.00  0.00           C  
ATOM   1882  CG  PHE   240      30.951  25.037  71.570  1.00  0.00           C  
ATOM   1883  CD1 PHE   240      29.973  24.555  72.463  1.00  0.00           C  
ATOM   1884  CE1 PHE   240      28.612  24.590  72.109  1.00  0.00           C  
ATOM   1885  CZ  PHE   240      28.226  25.101  70.859  1.00  0.00           C  
ATOM   1886  CE2 PHE   240      29.200  25.571  69.959  1.00  0.00           C  
ATOM   1887  CD2 PHE   240      30.561  25.541  70.315  1.00  0.00           C  
ATOM   1888  C   PHE   240      34.112  25.820  73.708  1.00  0.00           C  
ATOM   1889  O   PHE   240      34.210  25.019  74.637  1.00  0.00           O  
ATOM   1890  N   CYX   241      35.166  26.511  73.266  1.00  0.00           N  
ATOM   1891  CA  CYX   241      36.484  26.537  73.907  1.00  0.00           C  
ATOM   1892  CB  CYX   241      37.267  25.263  73.541  1.00  0.00           C  
ATOM   1893  SG  CYX   241      38.909  25.169  74.309  1.00  0.00           S  
ATOM   1894  C   CYX   241      37.281  27.790  73.494  1.00  0.00           C  
ATOM   1895  O   CYX   241      37.882  27.821  72.418  1.00  0.00           O  
ATOM   1896  N   ALA   242      37.332  28.809  74.354  1.00  0.00           N  
ATOM   1897  CA  ALA   242      38.213  29.963  74.159  1.00  0.00           C  
ATOM   1898  CB  ALA   242      37.679  31.153  74.965  1.00  0.00           C  
ATOM   1899  C   ALA   242      39.710  29.672  74.444  1.00  0.00           C  
ATOM   1900  O   ALA   242      40.543  30.217  73.709  1.00  0.00           O  
ATOM   1901  N   PRO   243      40.095  28.796  75.409  1.00  0.00           N  
ATOM   1902  CD  PRO   243      39.272  28.283  76.502  1.00  0.00           C  
ATOM   1903  CG  PRO   243      40.224  27.809  77.595  1.00  0.00           C  
ATOM   1904  CB  PRO   243      41.439  27.384  76.788  1.00  0.00           C  
ATOM   1905  CA  PRO   243      41.490  28.405  75.650  1.00  0.00           C  
ATOM   1906  C   PRO   243      42.204  27.790  74.443  1.00  0.00           C  
ATOM   1907  O   PRO   243      43.421  27.944  74.311  1.00  0.00           O  
ATOM   1908  N   CYX   244      41.445  27.126  73.565  1.00  0.00           N  
ATOM   1909  CA  CYX   244      41.911  26.369  72.403  1.00  0.00           C  
ATOM   1910  CB  CYX   244      40.725  25.551  71.855  1.00  0.00           C  
ATOM   1911  SG  CYX   244      40.081  24.232  72.928  1.00  0.00           S  
ATOM   1912  C   CYX   244      42.513  27.221  71.268  1.00  0.00           C  
ATOM   1913  O   CYX   244      42.954  26.652  70.270  1.00  0.00           O  
ATOM   1914  N   ILE   245      42.501  28.557  71.374  1.00  0.00           N  
ATOM   1915  CA  ILE   245      42.876  29.469  70.282  1.00  0.00           C  
ATOM   1916  CB  ILE   245      41.630  30.162  69.668  1.00  0.00           C  
ATOM   1917  CG2 ILE   245      42.058  30.829  68.347  1.00  0.00           C  
ATOM   1918  CG1 ILE   245      40.437  29.201  69.434  1.00  0.00           C  
ATOM   1919  CD1 ILE   245      39.170  29.889  68.909  1.00  0.00           C  
ATOM   1920  C   ILE   245      43.925  30.494  70.767  1.00  0.00           C  
ATOM   1921  O   ILE   245      43.573  31.419  71.509  1.00  0.00           O  
ATOM   1922  N   PRO   246      45.206  30.367  70.364  1.00  0.00           N  
ATOM   1923  CD  PRO   246      45.798  29.211  69.709  1.00  0.00           C  
ATOM   1924  CG  PRO   246      47.286  29.286  70.037  1.00  0.00           C  
ATOM   1925  CB  PRO   246      47.551  30.785  70.102  1.00  0.00           C  
ATOM   1926  CA  PRO   246      46.246  31.348  70.677  1.00  0.00           C  
ATOM   1927  C   PRO   246      45.951  32.732  70.095  1.00  0.00           C  
ATOM   1928  O   PRO   246      45.402  32.854  68.995  1.00  0.00           O  
ATOM   1929  N   ASN   247      46.389  33.794  70.779  1.00  0.00           N  
ATOM   1930  CA  ASN   247      46.226  35.159  70.271  1.00  0.00           C  
ATOM   1931  CB  ASN   247      46.601  36.166  71.367  1.00  0.00           C  
ATOM   1932  CG  ASN   247      46.244  37.567  70.911  1.00  0.00           C  
ATOM   1933  OD1 ASN   247      45.083  37.912  70.761  1.00  0.00           O  
ATOM   1934  ND2 ASN   247      47.215  38.390  70.610  1.00  0.00           N  
ATOM   1935  C   ASN   247      47.030  35.399  68.975  1.00  0.00           C  
ATOM   1936  O   ASN   247      46.620  36.182  68.116  1.00  0.00           O  
ATOM   1937  N   THR   248      48.137  34.676  68.788  1.00  0.00           N  
ATOM   1938  CA  THR   248      48.928  34.675  67.548  1.00  0.00           C  
ATOM   1939  CB  THR   248      50.226  33.870  67.747  1.00  0.00           C  
ATOM   1940  CG2 THR   248      51.078  34.448  68.879  1.00  0.00           C  
ATOM   1941  OG1 THR   248      49.933  32.535  68.088  1.00  0.00           O  
ATOM   1942  C   THR   248      48.134  34.127  66.355  1.00  0.00           C  
ATOM   1943  O   THR   248      48.155  34.724  65.277  1.00  0.00           O  
ATOM   1944  N   VAL   249      47.368  33.046  66.550  1.00  0.00           N  
ATOM   1945  CA  VAL   249      46.508  32.435  65.521  1.00  0.00           C  
ATOM   1946  CB  VAL   249      46.106  30.998  65.921  1.00  0.00           C  
ATOM   1947  CG1 VAL   249      45.221  30.322  64.867  1.00  0.00           C  
ATOM   1948  CG2 VAL   249      47.345  30.105  66.096  1.00  0.00           C  
ATOM   1949  C   VAL   249      45.286  33.313  65.220  1.00  0.00           C  
ATOM   1950  O   VAL   249      44.996  33.555  64.047  1.00  0.00           O  
ATOM   1951  N   TRP   250      44.640  33.884  66.251  1.00  0.00           N  
ATOM   1952  CA  TRP   250      43.604  34.917  66.077  1.00  0.00           C  
ATOM   1953  CB  TRP   250      43.129  35.458  67.435  1.00  0.00           C  
ATOM   1954  CG  TRP   250      42.020  34.718  68.116  1.00  0.00           C  
ATOM   1955  CD1 TRP   250      42.077  34.166  69.349  1.00  0.00           C  
ATOM   1956  NE1 TRP   250      40.828  33.692  69.704  1.00  0.00           N  
ATOM   1957  CE2 TRP   250      39.904  33.907  68.704  1.00  0.00           C  
ATOM   1958  CZ2 TRP   250      38.534  33.635  68.594  1.00  0.00           C  
ATOM   1959  CH2 TRP   250      37.853  33.978  67.415  1.00  0.00           C  
ATOM   1960  CZ3 TRP   250      38.547  34.609  66.369  1.00  0.00           C  
ATOM   1961  CE3 TRP   250      39.922  34.890  66.494  1.00  0.00           C  
ATOM   1962  CD2 TRP   250      40.639  34.548  67.664  1.00  0.00           C  
ATOM   1963  C   TRP   250      44.115  36.091  65.233  1.00  0.00           C  
ATOM   1964  O   TRP   250      43.484  36.459  64.242  1.00  0.00           O  
ATOM   1965  N   THR   251      45.280  36.642  65.596  1.00  0.00           N  
ATOM   1966  CA  THR   251      45.908  37.782  64.909  1.00  0.00           C  
ATOM   1967  CB  THR   251      47.256  38.137  65.566  1.00  0.00           C  
ATOM   1968  CG2 THR   251      47.996  39.272  64.862  1.00  0.00           C  
ATOM   1969  OG1 THR   251      47.064  38.569  66.894  1.00  0.00           O  
ATOM   1970  C   THR   251      46.099  37.489  63.421  1.00  0.00           C  
ATOM   1971  O   THR   251      45.672  38.274  62.576  1.00  0.00           O  
ATOM   1972  N   ILE   252      46.685  36.334  63.086  1.00  0.00           N  
ATOM   1973  CA  ILE   252      46.904  35.920  61.692  1.00  0.00           C  
ATOM   1974  CB  ILE   252      47.767  34.637  61.670  1.00  0.00           C  
ATOM   1975  CG2 ILE   252      47.769  33.965  60.285  1.00  0.00           C  
ATOM   1976  CG1 ILE   252      49.209  34.988  62.111  1.00  0.00           C  
ATOM   1977  CD1 ILE   252      50.071  33.771  62.460  1.00  0.00           C  
ATOM   1978  C   ILE   252      45.572  35.781  60.938  1.00  0.00           C  
ATOM   1979  O   ILE   252      45.443  36.303  59.830  1.00  0.00           O  
ATOM   1980  N   GLY   253      44.556  35.147  61.538  1.00  0.00           N  
ATOM   1981  CA  GLY   253      43.238  34.984  60.915  1.00  0.00           C  
ATOM   1982  C   GLY   253      42.522  36.309  60.614  1.00  0.00           C  
ATOM   1983  O   GLY   253      41.957  36.462  59.528  1.00  0.00           O  
ATOM   1984  N   TYR   254      42.581  37.283  61.527  1.00  0.00           N  
ATOM   1985  CA  TYR   254      42.013  38.617  61.291  1.00  0.00           C  
ATOM   1986  CB  TYR   254      41.926  39.396  62.610  1.00  0.00           C  
ATOM   1987  CG  TYR   254      40.782  38.977  63.517  1.00  0.00           C  
ATOM   1988  CD1 TYR   254      41.031  38.484  64.812  1.00  0.00           C  
ATOM   1989  CE1 TYR   254      39.959  38.156  65.668  1.00  0.00           C  
ATOM   1990  CZ  TYR   254      38.628  38.338  65.232  1.00  0.00           C  
ATOM   1991  OH  TYR   254      37.577  38.021  66.031  1.00  0.00           O  
ATOM   1992  CE2 TYR   254      38.383  38.873  63.953  1.00  0.00           C  
ATOM   1993  CD2 TYR   254      39.454  39.179  63.092  1.00  0.00           C  
ATOM   1994  C   TYR   254      42.793  39.421  60.239  1.00  0.00           C  
ATOM   1995  O   TYR   254      42.164  40.043  59.378  1.00  0.00           O  
ATOM   1996  N   TRP   255      44.132  39.394  60.256  1.00  0.00           N  
ATOM   1997  CA  TRP   255      44.950  40.109  59.263  1.00  0.00           C  
ATOM   1998  CB  TRP   255      46.412  40.163  59.709  1.00  0.00           C  
ATOM   1999  CG  TRP   255      46.721  41.328  60.604  1.00  0.00           C  
ATOM   2000  CD1 TRP   255      46.787  41.306  61.952  1.00  0.00           C  
ATOM   2001  NE1 TRP   255      47.022  42.577  62.436  1.00  0.00           N  
ATOM   2002  CE2 TRP   255      47.096  43.498  61.414  1.00  0.00           C  
ATOM   2003  CZ2 TRP   255      47.276  44.888  61.389  1.00  0.00           C  
ATOM   2004  CH2 TRP   255      47.304  45.551  60.149  1.00  0.00           C  
ATOM   2005  CZ3 TRP   255      47.142  44.818  58.960  1.00  0.00           C  
ATOM   2006  CE3 TRP   255      46.951  43.423  58.997  1.00  0.00           C  
ATOM   2007  CD2 TRP   255      46.923  42.727  60.226  1.00  0.00           C  
ATOM   2008  C   TRP   255      44.806  39.551  57.841  1.00  0.00           C  
ATOM   2009  O   TRP   255      44.736  40.338  56.896  1.00  0.00           O  
ATOM   2010  N   LEU   256      44.668  38.227  57.673  1.00  0.00           N  
ATOM   2011  CA  LEU   256      44.425  37.606  56.362  1.00  0.00           C  
ATOM   2012  CB  LEU   256      44.324  36.077  56.519  1.00  0.00           C  
ATOM   2013  CG  LEU   256      45.679  35.373  56.712  1.00  0.00           C  
ATOM   2014  CD1 LEU   256      45.455  33.941  57.195  1.00  0.00           C  
ATOM   2015  CD2 LEU   256      46.484  35.309  55.413  1.00  0.00           C  
ATOM   2016  C   LEU   256      43.174  38.169  55.660  1.00  0.00           C  
ATOM   2017  O   LEU   256      43.191  38.360  54.443  1.00  0.00           O  
ATOM   2018  N   CYS   257      42.128  38.521  56.416  1.00  0.00           N  
ATOM   2019  CA  CYS   257      40.896  39.101  55.869  1.00  0.00           C  
ATOM   2020  CB  CYS   257      39.828  39.135  56.972  1.00  0.00           C  
ATOM   2021  SG  CYS   257      39.504  37.456  57.600  1.00  0.00           S  
ATOM   2022  C   CYS   257      41.120  40.498  55.251  1.00  0.00           C  
ATOM   2023  O   CYS   257      40.558  40.797  54.196  1.00  0.00           O  
ATOM   2024  N   TYR   258      41.988  41.338  55.836  1.00  0.00           N  
ATOM   2025  CA  TYR   258      42.420  42.596  55.204  1.00  0.00           C  
ATOM   2026  CB  TYR   258      43.102  43.530  56.220  1.00  0.00           C  
ATOM   2027  CG  TYR   258      42.267  43.931  57.425  1.00  0.00           C  
ATOM   2028  CD1 TYR   258      42.392  43.213  58.626  1.00  0.00           C  
ATOM   2029  CE1 TYR   258      41.632  43.566  59.755  1.00  0.00           C  
ATOM   2030  CZ  TYR   258      40.721  44.638  59.683  1.00  0.00           C  
ATOM   2031  OH  TYR   258      39.944  44.939  60.756  1.00  0.00           O  
ATOM   2032  CE2 TYR   258      40.614  45.384  58.488  1.00  0.00           C  
ATOM   2033  CD2 TYR   258      41.393  45.035  57.365  1.00  0.00           C  
ATOM   2034  C   TYR   258      43.358  42.333  54.010  1.00  0.00           C  
ATOM   2035  O   TYR   258      43.209  42.956  52.959  1.00  0.00           O  
ATOM   2036  N   ILE   259      44.292  41.380  54.136  1.00  0.00           N  
ATOM   2037  CA  ILE   259      45.279  41.030  53.092  1.00  0.00           C  
ATOM   2038  CB  ILE   259      46.357  40.092  53.695  1.00  0.00           C  
ATOM   2039  CG2 ILE   259      47.283  39.471  52.632  1.00  0.00           C  
ATOM   2040  CG1 ILE   259      47.218  40.861  54.726  1.00  0.00           C  
ATOM   2041  CD1 ILE   259      48.005  39.962  55.688  1.00  0.00           C  
ATOM   2042  C   ILE   259      44.617  40.465  51.816  1.00  0.00           C  
ATOM   2043  O   ILE   259      45.177  40.595  50.727  1.00  0.00           O  
ATOM   2044  N   ASN   260      43.386  39.940  51.893  1.00  0.00           N  
ATOM   2045  CA  ASN   260      42.569  39.604  50.716  1.00  0.00           C  
ATOM   2046  CB  ASN   260      41.171  39.173  51.205  1.00  0.00           C  
ATOM   2047  CG  ASN   260      40.235  38.599  50.145  1.00  0.00           C  
ATOM   2048  OD1 ASN   260      39.052  38.415  50.398  1.00  0.00           O  
ATOM   2049  ND2 ASN   260      40.682  38.326  48.940  1.00  0.00           N  
ATOM   2050  C   ASN   260      42.473  40.782  49.719  1.00  0.00           C  
ATOM   2051  O   ASN   260      42.583  40.574  48.509  1.00  0.00           O  
ATOM   2052  N   SER   261      42.351  42.014  50.228  1.00  0.00           N  
ATOM   2053  CA  SER   261      42.281  43.249  49.436  1.00  0.00           C  
ATOM   2054  CB  SER   261      41.746  44.381  50.323  1.00  0.00           C  
ATOM   2055  OG  SER   261      40.454  44.040  50.796  1.00  0.00           O  
ATOM   2056  C   SER   261      43.617  43.656  48.802  1.00  0.00           C  
ATOM   2057  O   SER   261      43.628  44.370  47.798  1.00  0.00           O  
ATOM   2058  N   THR   262      44.740  43.181  49.348  1.00  0.00           N  
ATOM   2059  CA  THR   262      46.084  43.296  48.755  1.00  0.00           C  
ATOM   2060  CB  THR   262      47.171  43.114  49.833  1.00  0.00           C  
ATOM   2061  CG2 THR   262      48.520  43.682  49.393  1.00  0.00           C  
ATOM   2062  OG1 THR   262      46.818  43.730  51.050  1.00  0.00           O  
ATOM   2063  C   THR   262      46.312  42.235  47.672  1.00  0.00           C  
ATOM   2064  O   THR   262      46.947  42.509  46.655  1.00  0.00           O  
ATOM   2065  N   ILE   263      45.787  41.020  47.875  1.00  0.00           N  
ATOM   2066  CA  ILE   263      45.942  39.872  46.965  1.00  0.00           C  
ATOM   2067  CB  ILE   263      45.495  38.576  47.689  1.00  0.00           C  
ATOM   2068  CG2 ILE   263      45.143  37.431  46.718  1.00  0.00           C  
ATOM   2069  CG1 ILE   263      46.600  38.140  48.679  1.00  0.00           C  
ATOM   2070  CD1 ILE   263      46.129  37.129  49.733  1.00  0.00           C  
ATOM   2071  C   ILE   263      45.208  40.087  45.632  1.00  0.00           C  
ATOM   2072  O   ILE   263      45.787  39.827  44.578  1.00  0.00           O  
ATOM   2073  N   ASN   264      43.966  40.580  45.656  1.00  0.00           N  
ATOM   2074  CA  ASN   264      43.146  40.748  44.447  1.00  0.00           C  
ATOM   2075  CB  ASN   264      41.776  41.330  44.832  1.00  0.00           C  
ATOM   2076  CG  ASN   264      40.837  40.352  45.514  1.00  0.00           C  
ATOM   2077  OD1 ASN   264      41.005  39.138  45.492  1.00  0.00           O  
ATOM   2078  ND2 ASN   264      39.797  40.865  46.125  1.00  0.00           N  
ATOM   2079  C   ASN   264      43.822  41.554  43.308  1.00  0.00           C  
ATOM   2080  O   ASN   264      43.931  41.000  42.208  1.00  0.00           O  
ATOM   2081  N   PRO   265      44.337  42.791  43.512  1.00  0.00           N  
ATOM   2082  CD  PRO   265      44.322  43.583  44.734  1.00  0.00           C  
ATOM   2083  CG  PRO   265      45.374  44.672  44.526  1.00  0.00           C  
ATOM   2084  CB  PRO   265      45.260  44.949  43.030  1.00  0.00           C  
ATOM   2085  CA  PRO   265      44.966  43.567  42.435  1.00  0.00           C  
ATOM   2086  C   PRO   265      46.229  42.911  41.854  1.00  0.00           C  
ATOM   2087  O   PRO   265      46.507  43.068  40.665  1.00  0.00           O  
ATOM   2088  N   ALA   266      46.977  42.142  42.655  1.00  0.00           N  
ATOM   2089  CA  ALA   266      48.086  41.328  42.159  1.00  0.00           C  
ATOM   2090  CB  ALA   266      48.920  40.864  43.360  1.00  0.00           C  
ATOM   2091  C   ALA   266      47.580  40.131  41.333  1.00  0.00           C  
ATOM   2092  O   ALA   266      48.105  39.838  40.257  1.00  0.00           O  
ATOM   2093  N   CYS   267      46.532  39.460  41.814  1.00  0.00           N  
ATOM   2094  CA  CYS   267      45.970  38.263  41.200  1.00  0.00           C  
ATOM   2095  CB  CYS   267      44.912  37.687  42.148  1.00  0.00           C  
ATOM   2096  SG  CYS   267      44.353  36.057  41.573  1.00  0.00           S  
ATOM   2097  C   CYS   267      45.434  38.518  39.783  1.00  0.00           C  
ATOM   2098  O   CYS   267      45.677  37.689  38.904  1.00  0.00           O  
ATOM   2099  N   TYR   268      44.799  39.668  39.515  1.00  0.00           N  
ATOM   2100  CA  TYR   268      44.366  40.026  38.155  1.00  0.00           C  
ATOM   2101  CB  TYR   268      43.663  41.396  38.134  1.00  0.00           C  
ATOM   2102  CG  TYR   268      42.560  41.651  39.156  1.00  0.00           C  
ATOM   2103  CD1 TYR   268      41.541  40.708  39.405  1.00  0.00           C  
ATOM   2104  CE1 TYR   268      40.537  40.987  40.358  1.00  0.00           C  
ATOM   2105  CZ  TYR   268      40.550  42.206  41.070  1.00  0.00           C  
ATOM   2106  OH  TYR   268      39.607  42.460  42.015  1.00  0.00           O  
ATOM   2107  CE2 TYR   268      41.552  43.159  40.803  1.00  0.00           C  
ATOM   2108  CD2 TYR   268      42.542  42.882  39.839  1.00  0.00           C  
ATOM   2109  C   TYR   268      45.543  40.040  37.157  1.00  0.00           C  
ATOM   2110  O   TYR   268      45.434  39.480  36.069  1.00  0.00           O  
ATOM   2111  N   ALA   269      46.688  40.625  37.537  1.00  0.00           N  
ATOM   2112  CA  ALA   269      47.871  40.748  36.678  1.00  0.00           C  
ATOM   2113  CB  ALA   269      48.779  41.827  37.277  1.00  0.00           C  
ATOM   2114  C   ALA   269      48.634  39.424  36.461  1.00  0.00           C  
ATOM   2115  O   ALA   269      49.266  39.242  35.419  1.00  0.00           O  
ATOM   2116  N   LEU   270      48.576  38.486  37.413  1.00  0.00           N  
ATOM   2117  CA  LEU   270      49.107  37.127  37.220  1.00  0.00           C  
ATOM   2118  CB  LEU   270      49.387  36.473  38.587  1.00  0.00           C  
ATOM   2119  CG  LEU   270      50.415  37.213  39.470  1.00  0.00           C  
ATOM   2120  CD1 LEU   270      50.683  36.394  40.732  1.00  0.00           C  
ATOM   2121  CD2 LEU   270      51.756  37.455  38.772  1.00  0.00           C  
ATOM   2122  C   LEU   270      48.166  36.262  36.366  1.00  0.00           C  
ATOM   2123  O   LEU   270      48.615  35.529  35.485  1.00  0.00           O  
ATOM   2124  N   CYS   271      46.855  36.375  36.575  1.00  0.00           N  
ATOM   2125  CA  CYS   271      45.864  35.653  35.775  1.00  0.00           C  
ATOM   2126  CB  CYS   271      44.503  35.701  36.475  1.00  0.00           C  
ATOM   2127  SG  CYS   271      44.590  34.846  38.074  1.00  0.00           S  
ATOM   2128  C   CYS   271      45.753  36.173  34.332  1.00  0.00           C  
ATOM   2129  O   CYS   271      45.384  35.391  33.452  1.00  0.00           O  
ATOM   2130  N   ASN   272      46.066  37.449  34.075  1.00  0.00           N  
ATOM   2131  CA  ASN   272      45.974  38.048  32.743  1.00  0.00           C  
ATOM   2132  CB  ASN   272      44.539  38.554  32.564  1.00  0.00           C  
ATOM   2133  CG  ASN   272      44.249  38.915  31.123  1.00  0.00           C  
ATOM   2134  OD1 ASN   272      44.921  39.743  30.527  1.00  0.00           O  
ATOM   2135  ND2 ASN   272      43.250  38.321  30.528  1.00  0.00           N  
ATOM   2136  C   ASN   272      47.025  39.152  32.492  1.00  0.00           C  
ATOM   2137  O   ASN   272      47.055  40.197  33.150  1.00  0.00           O  
ATOM   2138  N   ALA   273      47.858  38.948  31.469  1.00  0.00           N  
ATOM   2139  CA  ALA   273      48.955  39.841  31.101  1.00  0.00           C  
ATOM   2140  CB  ALA   273      49.801  39.135  30.035  1.00  0.00           C  
ATOM   2141  C   ALA   273      48.518  41.246  30.631  1.00  0.00           C  
ATOM   2142  O   ALA   273      49.318  42.177  30.709  1.00  0.00           O  
ATOM   2143  N   THR   274      47.273  41.452  30.187  1.00  0.00           N  
ATOM   2144  CA  THR   274      46.785  42.777  29.739  1.00  0.00           C  
ATOM   2145  CB  THR   274      45.414  42.700  29.038  1.00  0.00           C  
ATOM   2146  CG2 THR   274      45.447  41.782  27.815  1.00  0.00           C  
ATOM   2147  OG1 THR   274      44.397  42.234  29.896  1.00  0.00           O  
ATOM   2148  C   THR   274      46.762  43.800  30.883  1.00  0.00           C  
ATOM   2149  O   THR   274      47.165  44.952  30.700  1.00  0.00           O  
ATOM   2150  N   PHE   275      46.420  43.378  32.106  1.00  0.00           N  
ATOM   2151  CA  PHE   275      46.620  44.190  33.311  1.00  0.00           C  
ATOM   2152  CB  PHE   275      45.910  43.559  34.520  1.00  0.00           C  
ATOM   2153  CG  PHE   275      44.399  43.638  34.456  1.00  0.00           C  
ATOM   2154  CD1 PHE   275      43.735  44.816  34.853  1.00  0.00           C  
ATOM   2155  CE1 PHE   275      42.333  44.897  34.780  1.00  0.00           C  
ATOM   2156  CZ  PHE   275      41.590  43.801  34.304  1.00  0.00           C  
ATOM   2157  CE2 PHE   275      42.248  42.623  33.913  1.00  0.00           C  
ATOM   2158  CD2 PHE   275      43.651  42.540  33.990  1.00  0.00           C  
ATOM   2159  C   PHE   275      48.112  44.393  33.602  1.00  0.00           C  
ATOM   2160  O   PHE   275      48.542  45.526  33.793  1.00  0.00           O  
ATOM   2161  N   LYS   276      48.926  43.329  33.582  1.00  0.00           N  
ATOM   2162  CA  LYS   276      50.368  43.388  33.888  1.00  0.00           C  
ATOM   2163  CB  LYS   276      50.977  41.979  33.779  1.00  0.00           C  
ATOM   2164  CG  LYS   276      52.291  41.861  34.570  1.00  0.00           C  
ATOM   2165  CD  LYS   276      53.059  40.567  34.261  1.00  0.00           C  
ATOM   2166  CE  LYS   276      53.724  40.661  32.884  1.00  0.00           C  
ATOM   2167  NZ  LYS   276      54.591  39.500  32.600  1.00  0.00           N1+
ATOM   2168  C   LYS   276      51.125  44.383  32.997  1.00  0.00           C  
ATOM   2169  O   LYS   276      51.858  45.232  33.504  1.00  0.00           O  
ATOM   2170  N   LYS   277      50.905  44.334  31.679  1.00  0.00           N  
ATOM   2171  CA  LYS   277      51.508  45.255  30.699  1.00  0.00           C  
ATOM   2172  CB  LYS   277      51.333  44.714  29.272  1.00  0.00           C  
ATOM   2173  CG  LYS   277      52.146  43.430  29.034  1.00  0.00           C  
ATOM   2174  CD  LYS   277      52.267  43.076  27.545  1.00  0.00           C  
ATOM   2175  CE  LYS   277      50.932  42.718  26.891  1.00  0.00           C  
ATOM   2176  NZ  LYS   277      51.127  42.467  25.445  1.00  0.00           N1+
ATOM   2177  C   LYS   277      50.981  46.692  30.808  1.00  0.00           C  
ATOM   2178  O   LYS   277      51.711  47.626  30.474  1.00  0.00           O  
ATOM   2179  N   THR   278      49.769  46.885  31.333  1.00  0.00           N  
ATOM   2180  CA  THR   278      49.234  48.219  31.650  1.00  0.00           C  
ATOM   2181  CB  THR   278      47.694  48.235  31.639  1.00  0.00           C  
ATOM   2182  CG2 THR   278      47.145  49.660  31.665  1.00  0.00           C  
ATOM   2183  OG1 THR   278      47.200  47.661  30.442  1.00  0.00           O  
ATOM   2184  C   THR   278      49.811  48.777  32.959  1.00  0.00           C  
ATOM   2185  O   THR   278      50.178  49.948  33.002  1.00  0.00           O  
ATOM   2186  N   PHE   279      50.025  47.954  33.993  1.00  0.00           N  
ATOM   2187  CA  PHE   279      50.770  48.360  35.199  1.00  0.00           C  
ATOM   2188  CB  PHE   279      50.762  47.239  36.257  1.00  0.00           C  
ATOM   2189  CG  PHE   279      49.444  46.833  36.907  1.00  0.00           C  
ATOM   2190  CD1 PHE   279      49.470  45.829  37.897  1.00  0.00           C  
ATOM   2191  CE1 PHE   279      48.288  45.413  38.532  1.00  0.00           C  
ATOM   2192  CZ  PHE   279      47.062  45.998  38.181  1.00  0.00           C  
ATOM   2193  CE2 PHE   279      47.022  47.007  37.204  1.00  0.00           C  
ATOM   2194  CD2 PHE   279      48.208  47.428  36.573  1.00  0.00           C  
ATOM   2195  C   PHE   279      52.218  48.747  34.846  1.00  0.00           C  
ATOM   2196  O   PHE   279      52.693  49.793  35.283  1.00  0.00           O  
ATOM   2197  N   LYS   280      52.885  47.956  33.991  1.00  0.00           N  
ATOM   2198  CA  LYS   280      54.188  48.278  33.379  1.00  0.00           C  
ATOM   2199  CB  LYS   280      54.548  47.156  32.385  1.00  0.00           C  
ATOM   2200  CG  LYS   280      55.645  47.496  31.363  1.00  0.00           C  
ATOM   2201  CD  LYS   280      55.851  46.334  30.390  1.00  0.00           C  
ATOM   2202  CE  LYS   280      56.968  46.666  29.396  1.00  0.00           C  
ATOM   2203  NZ  LYS   280      57.212  45.522  28.495  1.00  0.00           N1+
ATOM   2204  C   LYS   280      54.181  49.657  32.712  1.00  0.00           C  
ATOM   2205  O   LYS   280      55.068  50.459  32.984  1.00  0.00           O  
ATOM   2206  N   HIE   281      53.178  49.951  31.881  1.00  0.00           N  
ATOM   2207  CA  HIE   281      53.049  51.253  31.218  1.00  0.00           C  
ATOM   2208  CB  HIE   281      51.879  51.209  30.226  1.00  0.00           C  
ATOM   2209  CG  HIE   281      51.671  52.524  29.526  1.00  0.00           C  
ATOM   2210  ND1 HIE   281      52.534  53.060  28.572  1.00  0.00           N  
ATOM   2211  CE1 HIE   281      52.001  54.239  28.217  1.00  0.00           C  
ATOM   2212  NE2 HIE   281      50.881  54.474  28.915  1.00  0.00           N  
ATOM   2213  CD2 HIE   281      50.649  53.400  29.747  1.00  0.00           C  
ATOM   2214  C   HIE   281      52.888  52.405  32.219  1.00  0.00           C  
ATOM   2215  O   HIE   281      53.597  53.405  32.120  1.00  0.00           O  
ATOM   2216  N   LEU   282      52.006  52.265  33.215  1.00  0.00           N  
ATOM   2217  CA  LEU   282      51.743  53.300  34.226  1.00  0.00           C  
ATOM   2218  CB  LEU   282      50.515  52.895  35.063  1.00  0.00           C  
ATOM   2219  CG  LEU   282      49.190  52.891  34.268  1.00  0.00           C  
ATOM   2220  CD1 LEU   282      48.088  52.219  35.087  1.00  0.00           C  
ATOM   2221  CD2 LEU   282      48.720  54.302  33.906  1.00  0.00           C  
ATOM   2222  C   LEU   282      52.969  53.614  35.107  1.00  0.00           C  
ATOM   2223  O   LEU   282      53.179  54.776  35.458  1.00  0.00           O  
ATOM   2224  N   LEU   283      53.817  52.620  35.401  1.00  0.00           N  
ATOM   2225  CA  LEU   283      55.099  52.812  36.098  1.00  0.00           C  
ATOM   2226  CB  LEU   283      55.700  51.430  36.435  1.00  0.00           C  
ATOM   2227  CG  LEU   283      54.972  50.674  37.563  1.00  0.00           C  
ATOM   2228  CD1 LEU   283      55.347  49.192  37.521  1.00  0.00           C  
ATOM   2229  CD2 LEU   283      55.352  51.222  38.940  1.00  0.00           C  
ATOM   2230  C   LEU   283      56.124  53.637  35.292  1.00  0.00           C  
ATOM   2231  O   LEU   283      57.003  54.264  35.886  1.00  0.00           O  
ATOM   2232  N   MET   284      56.028  53.645  33.957  1.00  0.00           N  
ATOM   2233  CA  MET   284      57.013  54.290  33.072  1.00  0.00           C  
ATOM   2234  CB  MET   284      57.468  53.305  31.987  1.00  0.00           C  
ATOM   2235  CG  MET   284      58.103  52.047  32.600  1.00  0.00           C  
ATOM   2236  SD  MET   284      58.932  50.933  31.435  1.00  0.00           S  
ATOM   2237  CE  MET   284      57.578  50.535  30.298  1.00  0.00           C  
ATOM   2238  C   MET   284      56.530  55.621  32.476  1.00  0.00           C  
ATOM   2239  O   MET   284      57.308  56.571  32.426  1.00  0.00           O  
ATOM   2240  N   CYS   285      55.258  55.750  32.085  1.00  0.00           N  
ATOM   2241  CA  CYS   285      54.706  57.036  31.627  1.00  0.00           C  
ATOM   2242  CB  CYS   285      53.419  56.804  30.816  1.00  0.00           C  
ATOM   2243  SG  CYS   285      52.067  56.187  31.858  1.00  0.00           S  
ATOM   2244  C   CYS   285      54.492  58.041  32.780  1.00  0.00           C  
ATOM   2245  O   CYS   285      54.553  59.252  32.551  1.00  0.00           O  
ATOM   2246  N   NME   286      54.290  57.570  34.018  1.00  0.00           N  
ATOM   2247  CH3 NME   286      54.164  58.403  35.208  1.00  0.00           C  
END
