# Supplementary material for: Activation and allosteric regulation of the orphan GPR88-Gi1 signaling complex
Source: Nat Commun. 2022 May 2;13:2375. doi: 10.1038/s41467-022-30081-5 (PMC9061749; doi:10.1038/s41467-022-30081-5)
Supplement: Supplementary file 4 — Supplementary Data 1 [file 41467_2022_30081_MOESM4_ESM.zip › mOR_calculated_inactive.pdb]

ATOM      1  CH3 ACE     1      56.050  40.716  73.514  1.00  0.00           C  
ATOM      2  C   ACE     1      56.058  39.378  72.822  1.00  0.00           C  
ATOM      3  O   ACE     1      56.355  38.364  73.456  1.00  0.00           O  
ATOM      4  N   MET     2      55.746  39.369  71.527  1.00  0.00           N  
ATOM      5  CA  MET     2      55.711  38.161  70.690  1.00  0.00           C  
ATOM      6  CB  MET     2      54.287  37.577  70.652  1.00  0.00           C  
ATOM      7  CG  MET     2      53.853  36.971  71.993  1.00  0.00           C  
ATOM      8  SD  MET     2      52.197  36.240  71.997  1.00  0.00           S  
ATOM      9  CE  MET     2      51.186  37.746  71.980  1.00  0.00           C  
ATOM     10  C   MET     2      56.215  38.435  69.264  1.00  0.00           C  
ATOM     11  O   MET     2      55.724  39.343  68.588  1.00  0.00           O  
ATOM     12  N   VAL     3      57.142  37.610  68.770  1.00  0.00           N  
ATOM     13  CA  VAL     3      57.699  37.711  67.401  1.00  0.00           C  
ATOM     14  CB  VAL     3      58.821  36.668  67.193  1.00  0.00           C  
ATOM     15  CG1 VAL     3      59.391  36.678  65.766  1.00  0.00           C  
ATOM     16  CG2 VAL     3      59.984  36.925  68.157  1.00  0.00           C  
ATOM     17  C   VAL     3      56.609  37.551  66.335  1.00  0.00           C  
ATOM     18  O   VAL     3      56.601  38.255  65.320  1.00  0.00           O  
ATOM     19  N   THR     4      55.642  36.665  66.579  1.00  0.00           N  
ATOM     20  CA  THR     4      54.450  36.476  65.740  1.00  0.00           C  
ATOM     21  CB  THR     4      53.617  35.286  66.237  1.00  0.00           C  
ATOM     22  CG2 THR     4      54.293  33.947  65.941  1.00  0.00           C  
ATOM     23  OG1 THR     4      53.385  35.379  67.624  1.00  0.00           O  
ATOM     24  C   THR     4      53.576  37.734  65.675  1.00  0.00           C  
ATOM     25  O   THR     4      53.231  38.167  64.575  1.00  0.00           O  
ATOM     26  N   ALA     5      53.288  38.386  66.806  1.00  0.00           N  
ATOM     27  CA  ALA     5      52.532  39.644  66.851  1.00  0.00           C  
ATOM     28  CB  ALA     5      52.257  40.004  68.315  1.00  0.00           C  
ATOM     29  C   ALA     5      53.260  40.789  66.117  1.00  0.00           C  
ATOM     30  O   ALA     5      52.650  41.502  65.320  1.00  0.00           O  
ATOM     31  N   ILE     6      54.577  40.922  66.312  1.00  0.00           N  
ATOM     32  CA  ILE     6      55.420  41.899  65.596  1.00  0.00           C  
ATOM     33  CB  ILE     6      56.848  41.894  66.203  1.00  0.00           C  
ATOM     34  CG2 ILE     6      57.853  42.702  65.360  1.00  0.00           C  
ATOM     35  CG1 ILE     6      56.799  42.449  67.648  1.00  0.00           C  
ATOM     36  CD1 ILE     6      58.103  42.281  68.442  1.00  0.00           C  
ATOM     37  C   ILE     6      55.409  41.628  64.079  1.00  0.00           C  
ATOM     38  O   ILE     6      55.318  42.561  63.278  1.00  0.00           O  
ATOM     39  N   THR     7      55.423  40.355  63.667  1.00  0.00           N  
ATOM     40  CA  THR     7      55.298  39.964  62.251  1.00  0.00           C  
ATOM     41  CB  THR     7      55.580  38.465  62.051  1.00  0.00           C  
ATOM     42  CG2 THR     7      55.630  38.087  60.569  1.00  0.00           C  
ATOM     43  OG1 THR     7      56.836  38.117  62.586  1.00  0.00           O  
ATOM     44  C   THR     7      53.918  40.323  61.680  1.00  0.00           C  
ATOM     45  O   THR     7      53.835  40.822  60.559  1.00  0.00           O  
ATOM     46  N   ILE     8      52.840  40.142  62.452  1.00  0.00           N  
ATOM     47  CA  ILE     8      51.481  40.564  62.067  1.00  0.00           C  
ATOM     48  CB  ILE     8      50.436  39.994  63.058  1.00  0.00           C  
ATOM     49  CG2 ILE     8      49.060  40.671  62.917  1.00  0.00           C  
ATOM     50  CG1 ILE     8      50.301  38.466  62.846  1.00  0.00           C  
ATOM     51  CD1 ILE     8      49.562  37.747  63.982  1.00  0.00           C  
ATOM     52  C   ILE     8      51.400  42.093  61.907  1.00  0.00           C  
ATOM     53  O   ILE     8      50.827  42.563  60.928  1.00  0.00           O  
ATOM     54  N   MET     9      52.032  42.884  62.784  1.00  0.00           N  
ATOM     55  CA  MET     9      52.103  44.350  62.635  1.00  0.00           C  
ATOM     56  CB  MET     9      52.752  44.981  63.879  1.00  0.00           C  
ATOM     57  CG  MET     9      51.878  44.828  65.128  1.00  0.00           C  
ATOM     58  SD  MET     9      52.657  45.419  66.654  1.00  0.00           S  
ATOM     59  CE  MET     9      51.613  44.576  67.872  1.00  0.00           C  
ATOM     60  C   MET     9      52.847  44.782  61.357  1.00  0.00           C  
ATOM     61  O   MET     9      52.422  45.724  60.680  1.00  0.00           O  
ATOM     62  N   ALA    10      53.916  44.076  60.976  1.00  0.00           N  
ATOM     63  CA  ALA    10      54.603  44.298  59.701  1.00  0.00           C  
ATOM     64  CB  ALA    10      55.936  43.542  59.719  1.00  0.00           C  
ATOM     65  C   ALA    10      53.730  43.905  58.488  1.00  0.00           C  
ATOM     66  O   ALA    10      53.643  44.666  57.523  1.00  0.00           O  
ATOM     67  N   LEU    11      53.028  42.765  58.546  1.00  0.00           N  
ATOM     68  CA  LEU    11      52.087  42.329  57.504  1.00  0.00           C  
ATOM     69  CB  LEU    11      51.604  40.903  57.833  1.00  0.00           C  
ATOM     70  CG  LEU    11      50.522  40.340  56.887  1.00  0.00           C  
ATOM     71  CD1 LEU    11      50.980  40.279  55.429  1.00  0.00           C  
ATOM     72  CD2 LEU    11      50.162  38.920  57.325  1.00  0.00           C  
ATOM     73  C   LEU    11      50.924  43.322  57.332  1.00  0.00           C  
ATOM     74  O   LEU    11      50.631  43.726  56.208  1.00  0.00           O  
ATOM     75  N   TYR    12      50.316  43.784  58.429  1.00  0.00           N  
ATOM     76  CA  TYR    12      49.304  44.843  58.410  1.00  0.00           C  
ATOM     77  CB  TYR    12      48.830  45.143  59.846  1.00  0.00           C  
ATOM     78  CG  TYR    12      47.943  44.126  60.561  1.00  0.00           C  
ATOM     79  CD1 TYR    12      47.814  44.201  61.967  1.00  0.00           C  
ATOM     80  CE1 TYR    12      46.874  43.399  62.650  1.00  0.00           C  
ATOM     81  CZ  TYR    12      46.045  42.523  61.919  1.00  0.00           C  
ATOM     82  OH  TYR    12      45.068  41.795  62.520  1.00  0.00           O  
ATOM     83  CE2 TYR    12      46.187  42.432  60.524  1.00  0.00           C  
ATOM     84  CD2 TYR    12      47.149  43.203  59.847  1.00  0.00           C  
ATOM     85  C   TYR    12      49.830  46.126  57.753  1.00  0.00           C  
ATOM     86  O   TYR    12      49.144  46.710  56.912  1.00  0.00           O  
ATOM     87  N   SER    13      51.063  46.533  58.070  1.00  0.00           N  
ATOM     88  CA  SER    13      51.713  47.705  57.465  1.00  0.00           C  
ATOM     89  CB  SER    13      53.074  47.950  58.123  1.00  0.00           C  
ATOM     90  OG  SER    13      52.927  48.178  59.509  1.00  0.00           O  
ATOM     91  C   SER    13      51.889  47.559  55.946  1.00  0.00           C  
ATOM     92  O   SER    13      51.589  48.492  55.200  1.00  0.00           O  
ATOM     93  N   ILE    14      52.310  46.378  55.472  1.00  0.00           N  
ATOM     94  CA  ILE    14      52.420  46.065  54.036  1.00  0.00           C  
ATOM     95  CB  ILE    14      53.121  44.699  53.828  1.00  0.00           C  
ATOM     96  CG2 ILE    14      53.030  44.220  52.364  1.00  0.00           C  
ATOM     97  CG1 ILE    14      54.608  44.779  54.245  1.00  0.00           C  
ATOM     98  CD1 ILE    14      55.240  43.412  54.538  1.00  0.00           C  
ATOM     99  C   ILE    14      51.043  46.112  53.358  1.00  0.00           C  
ATOM    100  O   ILE    14      50.899  46.769  52.328  1.00  0.00           O  
ATOM    101  N   VAL    15      50.024  45.466  53.938  1.00  0.00           N  
ATOM    102  CA  VAL    15      48.660  45.399  53.377  1.00  0.00           C  
ATOM    103  CB  VAL    15      47.790  44.424  54.204  1.00  0.00           C  
ATOM    104  CG1 VAL    15      46.290  44.490  53.880  1.00  0.00           C  
ATOM    105  CG2 VAL    15      48.234  42.977  53.952  1.00  0.00           C  
ATOM    106  C   VAL    15      48.016  46.786  53.256  1.00  0.00           C  
ATOM    107  O   VAL    15      47.390  47.075  52.236  1.00  0.00           O  
ATOM    108  N   CYS    16      48.211  47.670  54.242  1.00  0.00           N  
ATOM    109  CA  CYS    16      47.702  49.045  54.186  1.00  0.00           C  
ATOM    110  CB  CYS    16      47.884  49.717  55.554  1.00  0.00           C  
ATOM    111  SG  CYS    16      46.881  48.880  56.814  1.00  0.00           S  
ATOM    112  C   CYS    16      48.369  49.889  53.084  1.00  0.00           C  
ATOM    113  O   CYS    16      47.689  50.671  52.423  1.00  0.00           O  
ATOM    114  N   VAL    17      49.682  49.742  52.859  1.00  0.00           N  
ATOM    115  CA  VAL    17      50.411  50.528  51.843  1.00  0.00           C  
ATOM    116  CB  VAL    17      51.898  50.675  52.224  1.00  0.00           C  
ATOM    117  CG1 VAL    17      52.727  51.365  51.130  1.00  0.00           C  
ATOM    118  CG2 VAL    17      52.041  51.515  53.499  1.00  0.00           C  
ATOM    119  C   VAL    17      50.247  49.952  50.436  1.00  0.00           C  
ATOM    120  O   VAL    17      49.854  50.667  49.517  1.00  0.00           O  
ATOM    121  N   VAL    18      50.544  48.666  50.245  1.00  0.00           N  
ATOM    122  CA  VAL    18      50.524  48.019  48.924  1.00  0.00           C  
ATOM    123  CB  VAL    18      51.344  46.710  48.935  1.00  0.00           C  
ATOM    124  CG1 VAL    18      51.339  46.003  47.573  1.00  0.00           C  
ATOM    125  CG2 VAL    18      52.810  46.986  49.303  1.00  0.00           C  
ATOM    126  C   VAL    18      49.092  47.784  48.444  1.00  0.00           C  
ATOM    127  O   VAL    18      48.779  48.036  47.281  1.00  0.00           O  
ATOM    128  N   GLY    19      48.200  47.342  49.337  1.00  0.00           N  
ATOM    129  CA  GLY    19      46.828  46.983  48.985  1.00  0.00           C  
ATOM    130  C   GLY    19      45.955  48.188  48.645  1.00  0.00           C  
ATOM    131  O   GLY    19      45.310  48.191  47.597  1.00  0.00           O  
ATOM    132  N   LEU    20      45.952  49.230  49.481  1.00  0.00           N  
ATOM    133  CA  LEU    20      45.074  50.389  49.283  1.00  0.00           C  
ATOM    134  CB  LEU    20      45.109  51.266  50.548  1.00  0.00           C  
ATOM    135  CG  LEU    20      44.164  52.480  50.524  1.00  0.00           C  
ATOM    136  CD1 LEU    20      42.704  52.070  50.335  1.00  0.00           C  
ATOM    137  CD2 LEU    20      44.281  53.243  51.843  1.00  0.00           C  
ATOM    138  C   LEU    20      45.433  51.171  48.012  1.00  0.00           C  
ATOM    139  O   LEU    20      44.605  51.331  47.114  1.00  0.00           O  
ATOM    140  N   PHE    21      46.693  51.590  47.897  1.00  0.00           N  
ATOM    141  CA  PHE    21      47.184  52.346  46.744  1.00  0.00           C  
ATOM    142  CB  PHE    21      48.511  53.027  47.110  1.00  0.00           C  
ATOM    143  CG  PHE    21      48.374  54.073  48.206  1.00  0.00           C  
ATOM    144  CD1 PHE    21      48.265  55.438  47.872  1.00  0.00           C  
ATOM    145  CE1 PHE    21      48.096  56.401  48.883  1.00  0.00           C  
ATOM    146  CZ  PHE    21      48.028  56.003  50.230  1.00  0.00           C  
ATOM    147  CE2 PHE    21      48.146  54.645  50.568  1.00  0.00           C  
ATOM    148  CD2 PHE    21      48.326  53.685  49.560  1.00  0.00           C  
ATOM    149  C   PHE    21      47.276  51.480  45.476  1.00  0.00           C  
ATOM    150  O   PHE    21      47.112  52.000  44.373  1.00  0.00           O  
ATOM    151  N   GLY    22      47.440  50.157  45.609  1.00  0.00           N  
ATOM    152  CA  GLY    22      47.307  49.215  44.498  1.00  0.00           C  
ATOM    153  C   GLY    22      45.884  49.153  43.935  1.00  0.00           C  
ATOM    154  O   GLY    22      45.700  49.272  42.725  1.00  0.00           O  
ATOM    155  N   ASN    23      44.859  49.043  44.789  1.00  0.00           N  
ATOM    156  CA  ASN    23      43.458  49.082  44.346  1.00  0.00           C  
ATOM    157  CB  ASN    23      42.540  48.564  45.464  1.00  0.00           C  
ATOM    158  CG  ASN    23      42.608  47.051  45.590  1.00  0.00           C  
ATOM    159  OD1 ASN    23      42.062  46.317  44.781  1.00  0.00           O  
ATOM    160  ND2 ASN    23      43.296  46.540  46.580  1.00  0.00           N  
ATOM    161  C   ASN    23      43.038  50.470  43.821  1.00  0.00           C  
ATOM    162  O   ASN    23      42.279  50.538  42.855  1.00  0.00           O  
ATOM    163  N   PHE    24      43.575  51.571  44.367  1.00  0.00           N  
ATOM    164  CA  PHE    24      43.421  52.905  43.765  1.00  0.00           C  
ATOM    165  CB  PHE    24      44.101  53.983  44.628  1.00  0.00           C  
ATOM    166  CG  PHE    24      43.558  54.283  46.017  1.00  0.00           C  
ATOM    167  CD1 PHE    24      44.349  55.061  46.885  1.00  0.00           C  
ATOM    168  CE1 PHE    24      43.867  55.430  48.154  1.00  0.00           C  
ATOM    169  CZ  PHE    24      42.581  55.036  48.554  1.00  0.00           C  
ATOM    170  CE2 PHE    24      41.788  54.255  47.697  1.00  0.00           C  
ATOM    171  CD2 PHE    24      42.274  53.876  46.433  1.00  0.00           C  
ATOM    172  C   PHE    24      43.998  52.964  42.340  1.00  0.00           C  
ATOM    173  O   PHE    24      43.320  53.432  41.423  1.00  0.00           O  
ATOM    174  N   LEU    25      45.219  52.452  42.130  1.00  0.00           N  
ATOM    175  CA  LEU    25      45.844  52.401  40.807  1.00  0.00           C  
ATOM    176  CB  LEU    25      47.298  51.906  40.950  1.00  0.00           C  
ATOM    177  CG  LEU    25      48.097  51.875  39.632  1.00  0.00           C  
ATOM    178  CD1 LEU    25      48.253  53.262  39.006  1.00  0.00           C  
ATOM    179  CD2 LEU    25      49.500  51.322  39.893  1.00  0.00           C  
ATOM    180  C   LEU    25      45.021  51.555  39.823  1.00  0.00           C  
ATOM    181  O   LEU    25      44.774  52.009  38.707  1.00  0.00           O  
ATOM    182  N   VAL    26      44.536  50.382  40.250  1.00  0.00           N  
ATOM    183  CA  VAL    26      43.628  49.524  39.463  1.00  0.00           C  
ATOM    184  CB  VAL    26      43.266  48.231  40.229  1.00  0.00           C  
ATOM    185  CG1 VAL    26      42.121  47.437  39.583  1.00  0.00           C  
ATOM    186  CG2 VAL    26      44.475  47.291  40.304  1.00  0.00           C  
ATOM    187  C   VAL    26      42.367  50.283  39.043  1.00  0.00           C  
ATOM    188  O   VAL    26      42.053  50.309  37.855  1.00  0.00           O  
ATOM    189  N   MET    27      41.669  50.940  39.978  1.00  0.00           N  
ATOM    190  CA  MET    27      40.439  51.692  39.681  1.00  0.00           C  
ATOM    191  CB  MET    27      39.786  52.177  40.984  1.00  0.00           C  
ATOM    192  CG  MET    27      39.046  51.039  41.696  1.00  0.00           C  
ATOM    193  SD  MET    27      38.128  51.562  43.168  1.00  0.00           S  
ATOM    194  CE  MET    27      39.478  51.637  44.369  1.00  0.00           C  
ATOM    195  C   MET    27      40.659  52.868  38.718  1.00  0.00           C  
ATOM    196  O   MET    27      39.763  53.166  37.927  1.00  0.00           O  
ATOM    197  N   TYR    28      41.834  53.508  38.731  1.00  0.00           N  
ATOM    198  CA  TYR    28      42.193  54.516  37.728  1.00  0.00           C  
ATOM    199  CB  TYR    28      43.387  55.344  38.232  1.00  0.00           C  
ATOM    200  CG  TYR    28      43.785  56.517  37.345  1.00  0.00           C  
ATOM    201  CD1 TYR    28      44.901  56.417  36.490  1.00  0.00           C  
ATOM    202  CE1 TYR    28      45.308  57.529  35.725  1.00  0.00           C  
ATOM    203  CZ  TYR    28      44.593  58.746  35.795  1.00  0.00           C  
ATOM    204  OH  TYR    28      45.001  59.808  35.050  1.00  0.00           O  
ATOM    205  CE2 TYR    28      43.460  58.839  36.632  1.00  0.00           C  
ATOM    206  CD2 TYR    28      43.067  57.729  37.409  1.00  0.00           C  
ATOM    207  C   TYR    28      42.455  53.882  36.348  1.00  0.00           C  
ATOM    208  O   TYR    28      41.813  54.256  35.366  1.00  0.00           O  
ATOM    209  N   VAL    29      43.365  52.902  36.249  1.00  0.00           N  
ATOM    210  CA  VAL    29      43.790  52.365  34.939  1.00  0.00           C  
ATOM    211  CB  VAL    29      45.157  51.650  34.982  1.00  0.00           C  
ATOM    212  CG1 VAL    29      46.256  52.565  35.537  1.00  0.00           C  
ATOM    213  CG2 VAL    29      45.145  50.322  35.745  1.00  0.00           C  
ATOM    214  C   VAL    29      42.738  51.485  34.256  1.00  0.00           C  
ATOM    215  O   VAL    29      42.670  51.503  33.028  1.00  0.00           O  
ATOM    216  N   ILE    30      41.880  50.760  34.993  1.00  0.00           N  
ATOM    217  CA  ILE    30      40.856  49.894  34.376  1.00  0.00           C  
ATOM    218  CB  ILE    30      40.180  48.964  35.414  1.00  0.00           C  
ATOM    219  CG2 ILE    30      39.247  49.708  36.390  1.00  0.00           C  
ATOM    220  CG1 ILE    30      39.404  47.846  34.679  1.00  0.00           C  
ATOM    221  CD1 ILE    30      38.855  46.751  35.603  1.00  0.00           C  
ATOM    222  C   ILE    30      39.839  50.712  33.567  1.00  0.00           C  
ATOM    223  O   ILE    30      39.544  50.359  32.425  1.00  0.00           O  
ATOM    224  N   VAL    31      39.374  51.846  34.104  1.00  0.00           N  
ATOM    225  CA  VAL    31      38.455  52.772  33.417  1.00  0.00           C  
ATOM    226  CB  VAL    31      37.983  53.879  34.388  1.00  0.00           C  
ATOM    227  CG1 VAL    31      37.098  54.934  33.707  1.00  0.00           C  
ATOM    228  CG2 VAL    31      37.180  53.295  35.559  1.00  0.00           C  
ATOM    229  C   VAL    31      39.123  53.380  32.177  1.00  0.00           C  
ATOM    230  O   VAL    31      38.486  53.524  31.131  1.00  0.00           O  
ATOM    231  N   ARG    32      40.418  53.706  32.275  1.00  0.00           N  
ATOM    232  CA  ARG    32      41.193  54.333  31.194  1.00  0.00           C  
ATOM    233  CB  ARG    32      42.438  55.012  31.780  1.00  0.00           C  
ATOM    234  CG  ARG    32      42.047  56.210  32.654  1.00  0.00           C  
ATOM    235  CD  ARG    32      43.273  56.953  33.192  1.00  0.00           C  
ATOM    236  NE  ARG    32      43.872  57.832  32.173  1.00  0.00           N  
ATOM    237  CZ  ARG    32      43.428  59.015  31.795  1.00  0.00           C  
ATOM    238  NH1 ARG    32      42.407  59.620  32.328  1.00  0.00           N1+
ATOM    239  NH2 ARG    32      44.018  59.633  30.825  1.00  0.00           N  
ATOM    240  C   ARG    32      41.557  53.376  30.058  1.00  0.00           C  
ATOM    241  O   ARG    32      41.497  53.792  28.903  1.00  0.00           O  
ATOM    242  N   TYR    33      41.902  52.118  30.344  1.00  0.00           N  
ATOM    243  CA  TYR    33      42.201  51.134  29.297  1.00  0.00           C  
ATOM    244  CB  TYR    33      43.180  50.064  29.806  1.00  0.00           C  
ATOM    245  CG  TYR    33      43.481  49.028  28.735  1.00  0.00           C  
ATOM    246  CD1 TYR    33      42.938  47.729  28.821  1.00  0.00           C  
ATOM    247  CE1 TYR    33      43.084  46.830  27.746  1.00  0.00           C  
ATOM    248  CZ  TYR    33      43.771  47.228  26.580  1.00  0.00           C  
ATOM    249  OH  TYR    33      43.863  46.390  25.514  1.00  0.00           O  
ATOM    250  CE2 TYR    33      44.341  48.516  26.509  1.00  0.00           C  
ATOM    251  CD2 TYR    33      44.201  49.410  27.587  1.00  0.00           C  
ATOM    252  C   TYR    33      40.935  50.491  28.708  1.00  0.00           C  
ATOM    253  O   TYR    33      40.746  50.503  27.494  1.00  0.00           O  
ATOM    254  N   THR    34      40.051  49.935  29.545  1.00  0.00           N  
ATOM    255  CA  THR    34      38.920  49.109  29.066  1.00  0.00           C  
ATOM    256  CB  THR    34      38.378  48.169  30.159  1.00  0.00           C  
ATOM    257  CG2 THR    34      39.449  47.302  30.818  1.00  0.00           C  
ATOM    258  OG1 THR    34      37.722  48.912  31.164  1.00  0.00           O  
ATOM    259  C   THR    34      37.736  49.923  28.534  1.00  0.00           C  
ATOM    260  O   THR    34      36.900  49.369  27.814  1.00  0.00           O  
ATOM    261  N   LYS    35      37.609  51.199  28.947  1.00  0.00           N  
ATOM    262  CA  LYS    35      36.396  52.038  28.801  1.00  0.00           C  
ATOM    263  CB  LYS    35      36.256  52.558  27.347  1.00  0.00           C  
ATOM    264  CG  LYS    35      37.114  53.795  27.009  1.00  0.00           C  
ATOM    265  CD  LYS    35      38.635  53.614  27.148  1.00  0.00           C  
ATOM    266  CE  LYS    35      39.447  54.840  26.695  1.00  0.00           C  
ATOM    267  NZ  LYS    35      39.454  55.025  25.224  1.00  0.00           N1+
ATOM    268  C   LYS    35      35.124  51.366  29.377  1.00  0.00           C  
ATOM    269  O   LYS    35      33.998  51.718  29.017  1.00  0.00           O  
ATOM    270  N   MET    36      35.306  50.402  30.288  1.00  0.00           N  
ATOM    271  CA  MET    36      34.267  49.577  30.922  1.00  0.00           C  
ATOM    272  CB  MET    36      33.499  50.371  31.998  1.00  0.00           C  
ATOM    273  CG  MET    36      34.396  51.173  32.956  1.00  0.00           C  
ATOM    274  SD  MET    36      35.571  50.192  33.929  1.00  0.00           S  
ATOM    275  CE  MET    36      34.429  49.419  35.101  1.00  0.00           C  
ATOM    276  C   MET    36      33.346  48.877  29.902  1.00  0.00           C  
ATOM    277  O   MET    36      32.126  48.840  30.077  1.00  0.00           O  
ATOM    278  N   LYS    37      33.919  48.389  28.792  1.00  0.00           N  
ATOM    279  CA  LYS    37      33.176  47.845  27.644  1.00  0.00           C  
ATOM    280  CB  LYS    37      34.148  47.638  26.466  1.00  0.00           C  
ATOM    281  CG  LYS    37      33.409  47.413  25.136  1.00  0.00           C  
ATOM    282  CD  LYS    37      34.376  47.229  23.961  1.00  0.00           C  
ATOM    283  CE  LYS    37      33.565  47.140  22.662  1.00  0.00           C  
ATOM    284  NZ  LYS    37      34.424  46.868  21.486  1.00  0.00           N1+
ATOM    285  C   LYS    37      32.395  46.564  27.961  1.00  0.00           C  
ATOM    286  O   LYS    37      31.322  46.375  27.395  1.00  0.00           O  
ATOM    287  N   THR    38      32.888  45.708  28.857  1.00  0.00           N  
ATOM    288  CA  THR    38      32.260  44.416  29.188  1.00  0.00           C  
ATOM    289  CB  THR    38      33.146  43.255  28.699  1.00  0.00           C  
ATOM    290  CG2 THR    38      34.381  42.979  29.548  1.00  0.00           C  
ATOM    291  OG1 THR    38      32.404  42.062  28.658  1.00  0.00           O  
ATOM    292  C   THR    38      31.888  44.327  30.672  1.00  0.00           C  
ATOM    293  O   THR    38      32.548  44.927  31.523  1.00  0.00           O  
ATOM    294  N   ALA    39      30.832  43.582  31.010  1.00  0.00           N  
ATOM    295  CA  ALA    39      30.287  43.493  32.369  1.00  0.00           C  
ATOM    296  CB  ALA    39      29.121  42.499  32.347  1.00  0.00           C  
ATOM    297  C   ALA    39      31.337  43.088  33.421  1.00  0.00           C  
ATOM    298  O   ALA    39      31.337  43.621  34.533  1.00  0.00           O  
ATOM    299  N   THR    40      32.277  42.209  33.066  1.00  0.00           N  
ATOM    300  CA  THR    40      33.393  41.795  33.937  1.00  0.00           C  
ATOM    301  CB  THR    40      34.266  40.740  33.243  1.00  0.00           C  
ATOM    302  CG2 THR    40      35.320  40.128  34.161  1.00  0.00           C  
ATOM    303  OG1 THR    40      33.445  39.681  32.808  1.00  0.00           O  
ATOM    304  C   THR    40      34.246  42.972  34.419  1.00  0.00           C  
ATOM    305  O   THR    40      34.662  42.965  35.577  1.00  0.00           O  
ATOM    306  N   ASN    41      34.421  44.033  33.616  1.00  0.00           N  
ATOM    307  CA  ASN    41      35.118  45.250  34.054  1.00  0.00           C  
ATOM    308  CB  ASN    41      35.192  46.291  32.912  1.00  0.00           C  
ATOM    309  CG  ASN    41      35.719  45.826  31.562  1.00  0.00           C  
ATOM    310  OD1 ASN    41      35.286  46.312  30.526  1.00  0.00           O  
ATOM    311  ND2 ASN    41      36.635  44.890  31.502  1.00  0.00           N  
ATOM    312  C   ASN    41      34.414  45.880  35.273  1.00  0.00           C  
ATOM    313  O   ASN    41      35.077  46.300  36.219  1.00  0.00           O  
ATOM    314  N   ILE    42      33.075  45.921  35.268  1.00  0.00           N  
ATOM    315  CA  ILE    42      32.255  46.483  36.356  1.00  0.00           C  
ATOM    316  CB  ILE    42      30.786  46.686  35.904  1.00  0.00           C  
ATOM    317  CG2 ILE    42      29.921  47.224  37.059  1.00  0.00           C  
ATOM    318  CG1 ILE    42      30.721  47.643  34.687  1.00  0.00           C  
ATOM    319  CD1 ILE    42      29.309  47.905  34.147  1.00  0.00           C  
ATOM    320  C   ILE    42      32.357  45.613  37.617  1.00  0.00           C  
ATOM    321  O   ILE    42      32.574  46.147  38.703  1.00  0.00           O  
ATOM    322  N   TYR    43      32.272  44.282  37.487  1.00  0.00           N  
ATOM    323  CA  TYR    43      32.456  43.371  38.627  1.00  0.00           C  
ATOM    324  CB  TYR    43      32.185  41.917  38.209  1.00  0.00           C  
ATOM    325  CG  TYR    43      30.742  41.567  37.883  1.00  0.00           C  
ATOM    326  CD1 TYR    43      29.801  41.421  38.923  1.00  0.00           C  
ATOM    327  CE1 TYR    43      28.465  41.089  38.623  1.00  0.00           C  
ATOM    328  CZ  TYR    43      28.060  40.882  37.286  1.00  0.00           C  
ATOM    329  OH  TYR    43      26.765  40.587  36.998  1.00  0.00           O  
ATOM    330  CE2 TYR    43      29.011  40.995  36.253  1.00  0.00           C  
ATOM    331  CD2 TYR    43      30.343  41.334  36.554  1.00  0.00           C  
ATOM    332  C   TYR    43      33.859  43.498  39.254  1.00  0.00           C  
ATOM    333  O   TYR    43      33.977  43.536  40.478  1.00  0.00           O  
ATOM    334  N   ILE    44      34.922  43.593  38.442  1.00  0.00           N  
ATOM    335  CA  ILE    44      36.304  43.781  38.923  1.00  0.00           C  
ATOM    336  CB  ILE    44      37.312  43.560  37.765  1.00  0.00           C  
ATOM    337  CG2 ILE    44      38.732  44.038  38.119  1.00  0.00           C  
ATOM    338  CG1 ILE    44      37.349  42.083  37.297  1.00  0.00           C  
ATOM    339  CD1 ILE    44      38.037  41.089  38.245  1.00  0.00           C  
ATOM    340  C   ILE    44      36.475  45.153  39.593  1.00  0.00           C  
ATOM    341  O   ILE    44      37.050  45.238  40.675  1.00  0.00           O  
ATOM    342  N   PHE    45      35.930  46.224  39.010  1.00  0.00           N  
ATOM    343  CA  PHE    45      35.949  47.565  39.606  1.00  0.00           C  
ATOM    344  CB  PHE    45      35.376  48.557  38.583  1.00  0.00           C  
ATOM    345  CG  PHE    45      35.295  50.002  39.042  1.00  0.00           C  
ATOM    346  CD1 PHE    45      34.131  50.476  39.675  1.00  0.00           C  
ATOM    347  CE1 PHE    45      34.055  51.815  40.100  1.00  0.00           C  
ATOM    348  CZ  PHE    45      35.137  52.684  39.883  1.00  0.00           C  
ATOM    349  CE2 PHE    45      36.293  52.221  39.231  1.00  0.00           C  
ATOM    350  CD2 PHE    45      36.373  50.880  38.816  1.00  0.00           C  
ATOM    351  C   PHE    45      35.207  47.612  40.954  1.00  0.00           C  
ATOM    352  O   PHE    45      35.719  48.182  41.915  1.00  0.00           O  
ATOM    353  N   ASN    46      34.049  46.951  41.070  1.00  0.00           N  
ATOM    354  CA  ASN    46      33.317  46.843  42.335  1.00  0.00           C  
ATOM    355  CB  ASN    46      31.933  46.229  42.067  1.00  0.00           C  
ATOM    356  CG  ASN    46      30.942  46.629  43.140  1.00  0.00           C  
ATOM    357  OD1 ASN    46      30.573  47.786  43.247  1.00  0.00           O  
ATOM    358  ND2 ASN    46      30.459  45.737  43.969  1.00  0.00           N  
ATOM    359  C   ASN    46      34.096  46.033  43.391  1.00  0.00           C  
ATOM    360  O   ASN    46      34.115  46.404  44.566  1.00  0.00           O  
ATOM    361  N   LEU    47      34.776  44.956  42.975  1.00  0.00           N  
ATOM    362  CA  LEU    47      35.633  44.157  43.854  1.00  0.00           C  
ATOM    363  CB  LEU    47      36.079  42.883  43.109  1.00  0.00           C  
ATOM    364  CG  LEU    47      36.866  41.890  43.985  1.00  0.00           C  
ATOM    365  CD1 LEU    47      35.987  41.341  45.114  1.00  0.00           C  
ATOM    366  CD2 LEU    47      37.344  40.703  43.151  1.00  0.00           C  
ATOM    367  C   LEU    47      36.829  44.972  44.374  1.00  0.00           C  
ATOM    368  O   LEU    47      37.100  44.941  45.576  1.00  0.00           O  
ATOM    369  N   ALA    48      37.481  45.742  43.495  1.00  0.00           N  
ATOM    370  CA  ALA    48      38.584  46.644  43.826  1.00  0.00           C  
ATOM    371  CB  ALA    48      39.203  47.157  42.519  1.00  0.00           C  
ATOM    372  C   ALA    48      38.158  47.806  44.742  1.00  0.00           C  
ATOM    373  O   ALA    48      38.905  48.174  45.648  1.00  0.00           O  
ATOM    374  N   LEU    49      36.946  48.344  44.571  1.00  0.00           N  
ATOM    375  CA  LEU    49      36.370  49.346  45.478  1.00  0.00           C  
ATOM    376  CB  LEU    49      35.079  49.898  44.837  1.00  0.00           C  
ATOM    377  CG  LEU    49      34.362  50.999  45.643  1.00  0.00           C  
ATOM    378  CD1 LEU    49      35.230  52.245  45.838  1.00  0.00           C  
ATOM    379  CD2 LEU    49      33.088  51.423  44.908  1.00  0.00           C  
ATOM    380  C   LEU    49      36.145  48.772  46.889  1.00  0.00           C  
ATOM    381  O   LEU    49      36.485  49.413  47.883  1.00  0.00           O  
ATOM    382  N   ALA    50      35.644  47.537  46.990  1.00  0.00           N  
ATOM    383  CA  ALA    50      35.510  46.823  48.262  1.00  0.00           C  
ATOM    384  CB  ALA    50      34.545  45.655  48.035  1.00  0.00           C  
ATOM    385  C   ALA    50      36.873  46.390  48.867  1.00  0.00           C  
ATOM    386  O   ALA    50      37.038  46.395  50.086  1.00  0.00           O  
ATOM    387  N   ASP    51      37.885  46.085  48.047  1.00  0.00           N  
ATOM    388  CA  ASP    51      39.259  45.812  48.500  1.00  0.00           C  
ATOM    389  CB  ASP    51      40.067  45.141  47.376  1.00  0.00           C  
ATOM    390  CG  ASP    51      39.739  43.663  47.141  1.00  0.00           C  
ATOM    391  OD1 ASP    51      40.054  43.143  46.054  1.00  0.00           O  
ATOM    392  OD2 ASP    51      39.253  42.973  48.074  1.00  0.00           O1-
ATOM    393  C   ASP    51      39.975  47.081  48.993  1.00  0.00           C  
ATOM    394  O   ASP    51      40.708  47.036  49.986  1.00  0.00           O  
ATOM    395  N   ALA    52      39.721  48.236  48.371  1.00  0.00           N  
ATOM    396  CA  ALA    52      40.110  49.540  48.902  1.00  0.00           C  
ATOM    397  CB  ALA    52      39.839  50.613  47.843  1.00  0.00           C  
ATOM    398  C   ALA    52      39.387  49.839  50.230  1.00  0.00           C  
ATOM    399  O   ALA    52      40.009  50.327  51.171  1.00  0.00           O  
ATOM    400  N   LEU    53      38.103  49.489  50.363  1.00  0.00           N  
ATOM    401  CA  LEU    53      37.368  49.614  51.629  1.00  0.00           C  
ATOM    402  CB  LEU    53      35.872  49.371  51.358  1.00  0.00           C  
ATOM    403  CG  LEU    53      34.942  49.707  52.537  1.00  0.00           C  
ATOM    404  CD1 LEU    53      35.006  51.191  52.907  1.00  0.00           C  
ATOM    405  CD2 LEU    53      33.500  49.385  52.141  1.00  0.00           C  
ATOM    406  C   LEU    53      37.939  48.698  52.734  1.00  0.00           C  
ATOM    407  O   LEU    53      38.073  49.126  53.879  1.00  0.00           O  
ATOM    408  N   ALA    54      38.363  47.475  52.398  1.00  0.00           N  
ATOM    409  CA  ALA    54      39.055  46.568  53.321  1.00  0.00           C  
ATOM    410  CB  ALA    54      39.259  45.213  52.623  1.00  0.00           C  
ATOM    411  C   ALA    54      40.402  47.149  53.790  1.00  0.00           C  
ATOM    412  O   ALA    54      40.657  47.310  54.985  1.00  0.00           O  
ATOM    413  N   THR    55      41.256  47.521  52.838  1.00  0.00           N  
ATOM    414  CA  THR    55      42.616  48.027  53.093  1.00  0.00           C  
ATOM    415  CB  THR    55      43.485  47.899  51.833  1.00  0.00           C  
ATOM    416  CG2 THR    55      43.730  46.440  51.447  1.00  0.00           C  
ATOM    417  OG1 THR    55      42.870  48.513  50.730  1.00  0.00           O  
ATOM    418  C   THR    55      42.655  49.452  53.667  1.00  0.00           C  
ATOM    419  O   THR    55      43.685  49.850  54.203  1.00  0.00           O  
ATOM    420  N   SER    56      41.536  50.190  53.651  1.00  0.00           N  
ATOM    421  CA  SER    56      41.326  51.433  54.422  1.00  0.00           C  
ATOM    422  CB  SER    56      40.630  52.493  53.566  1.00  0.00           C  
ATOM    423  OG  SER    56      39.386  52.031  53.094  1.00  0.00           O  
ATOM    424  C   SER    56      40.565  51.238  55.747  1.00  0.00           C  
ATOM    425  O   SER    56      40.600  52.129  56.593  1.00  0.00           O  
ATOM    426  N   THR    57      39.956  50.069  55.993  1.00  0.00           N  
ATOM    427  CA  THR    57      39.463  49.669  57.329  1.00  0.00           C  
ATOM    428  CB  THR    57      38.458  48.505  57.235  1.00  0.00           C  
ATOM    429  CG2 THR    57      37.905  48.089  58.599  1.00  0.00           C  
ATOM    430  OG1 THR    57      37.337  48.847  56.450  1.00  0.00           O  
ATOM    431  C   THR    57      40.621  49.248  58.243  1.00  0.00           C  
ATOM    432  O   THR    57      40.681  49.634  59.412  1.00  0.00           O  
ATOM    433  N   LEU    58      41.572  48.473  57.710  1.00  0.00           N  
ATOM    434  CA  LEU    58      42.680  47.901  58.482  1.00  0.00           C  
ATOM    435  CB  LEU    58      43.494  46.974  57.561  1.00  0.00           C  
ATOM    436  CG  LEU    58      44.694  46.293  58.248  1.00  0.00           C  
ATOM    437  CD1 LEU    58      44.292  45.435  59.449  1.00  0.00           C  
ATOM    438  CD2 LEU    58      45.406  45.402  57.232  1.00  0.00           C  
ATOM    439  C   LEU    58      43.572  48.916  59.241  1.00  0.00           C  
ATOM    440  O   LEU    58      43.991  48.579  60.351  1.00  0.00           O  
ATOM    441  N   PRO    59      43.855  50.147  58.762  1.00  0.00           N  
ATOM    442  CD  PRO    59      43.642  50.633  57.412  1.00  0.00           C  
ATOM    443  CG  PRO    59      44.562  51.837  57.242  1.00  0.00           C  
ATOM    444  CB  PRO    59      44.632  52.401  58.657  1.00  0.00           C  
ATOM    445  CA  PRO    59      44.622  51.137  59.524  1.00  0.00           C  
ATOM    446  C   PRO    59      44.061  51.412  60.927  1.00  0.00           C  
ATOM    447  O   PRO    59      44.831  51.542  61.874  1.00  0.00           O  
ATOM    448  N   PHE    60      42.733  51.416  61.102  1.00  0.00           N  
ATOM    449  CA  PHE    60      42.113  51.575  62.421  1.00  0.00           C  
ATOM    450  CB  PHE    60      40.599  51.805  62.262  1.00  0.00           C  
ATOM    451  CG  PHE    60      40.219  53.056  61.483  1.00  0.00           C  
ATOM    452  CD1 PHE    60      40.088  54.288  62.152  1.00  0.00           C  
ATOM    453  CE1 PHE    60      39.719  55.446  61.444  1.00  0.00           C  
ATOM    454  CZ  PHE    60      39.482  55.379  60.059  1.00  0.00           C  
ATOM    455  CE2 PHE    60      39.611  54.152  59.386  1.00  0.00           C  
ATOM    456  CD2 PHE    60      39.975  52.995  60.097  1.00  0.00           C  
ATOM    457  C   PHE    60      42.407  50.370  63.334  1.00  0.00           C  
ATOM    458  O   PHE    60      42.921  50.529  64.444  1.00  0.00           O  
ATOM    459  N   GLN    61      42.130  49.153  62.855  1.00  0.00           N  
ATOM    460  CA  GLN    61      42.279  47.919  63.640  1.00  0.00           C  
ATOM    461  CB  GLN    61      41.614  46.747  62.894  1.00  0.00           C  
ATOM    462  CG  GLN    61      40.130  46.919  62.506  1.00  0.00           C  
ATOM    463  CD  GLN    61      39.178  46.903  63.700  1.00  0.00           C  
ATOM    464  OE1 GLN    61      39.313  47.661  64.650  1.00  0.00           O  
ATOM    465  NE2 GLN    61      38.181  46.045  63.707  1.00  0.00           N  
ATOM    466  C   GLN    61      43.751  47.587  63.959  1.00  0.00           C  
ATOM    467  O   GLN    61      44.070  47.140  65.063  1.00  0.00           O  
ATOM    468  N   SER    62      44.668  47.849  63.024  1.00  0.00           N  
ATOM    469  CA  SER    62      46.108  47.589  63.175  1.00  0.00           C  
ATOM    470  CB  SER    62      46.775  47.487  61.803  1.00  0.00           C  
ATOM    471  OG  SER    62      46.594  48.667  61.051  1.00  0.00           O  
ATOM    472  C   SER    62      46.828  48.624  64.052  1.00  0.00           C  
ATOM    473  O   SER    62      47.673  48.236  64.861  1.00  0.00           O  
ATOM    474  N   VAL    63      46.465  49.914  63.992  1.00  0.00           N  
ATOM    475  CA  VAL    63      46.965  50.914  64.959  1.00  0.00           C  
ATOM    476  CB  VAL    63      46.599  52.350  64.526  1.00  0.00           C  
ATOM    477  CG1 VAL    63      46.863  53.399  65.616  1.00  0.00           C  
ATOM    478  CG2 VAL    63      47.440  52.748  63.304  1.00  0.00           C  
ATOM    479  C   VAL    63      46.473  50.597  66.376  1.00  0.00           C  
ATOM    480  O   VAL    63      47.244  50.715  67.331  1.00  0.00           O  
ATOM    481  N   ASN    64      45.233  50.113  66.522  1.00  0.00           N  
ATOM    482  CA  ASN    64      44.731  49.611  67.804  1.00  0.00           C  
ATOM    483  CB  ASN    64      43.227  49.302  67.662  1.00  0.00           C  
ATOM    484  CG  ASN    64      42.577  48.979  68.995  1.00  0.00           C  
ATOM    485  OD1 ASN    64      43.002  49.437  70.044  1.00  0.00           O  
ATOM    486  ND2 ASN    64      41.541  48.180  69.014  1.00  0.00           N  
ATOM    487  C   ASN    64      45.553  48.409  68.326  1.00  0.00           C  
ATOM    488  O   ASN    64      45.864  48.364  69.516  1.00  0.00           O  
ATOM    489  N   TYR    65      45.998  47.495  67.450  1.00  0.00           N  
ATOM    490  CA  TYR    65      46.806  46.321  67.833  1.00  0.00           C  
ATOM    491  CB  TYR    65      46.979  45.382  66.619  1.00  0.00           C  
ATOM    492  CG  TYR    65      47.523  43.999  66.953  1.00  0.00           C  
ATOM    493  CD1 TYR    65      48.644  43.464  66.285  1.00  0.00           C  
ATOM    494  CE1 TYR    65      49.128  42.181  66.623  1.00  0.00           C  
ATOM    495  CZ  TYR    65      48.487  41.423  67.630  1.00  0.00           C  
ATOM    496  OH  TYR    65      48.957  40.198  67.990  1.00  0.00           O  
ATOM    497  CE2 TYR    65      47.351  41.948  68.276  1.00  0.00           C  
ATOM    498  CD2 TYR    65      46.872  43.224  67.928  1.00  0.00           C  
ATOM    499  C   TYR    65      48.176  46.693  68.440  1.00  0.00           C  
ATOM    500  O   TYR    65      48.683  45.990  69.320  1.00  0.00           O  
ATOM    501  N   LEU    66      48.765  47.817  68.010  1.00  0.00           N  
ATOM    502  CA  LEU    66      49.965  48.394  68.627  1.00  0.00           C  
ATOM    503  CB  LEU    66      50.705  49.236  67.568  1.00  0.00           C  
ATOM    504  CG  LEU    66      51.972  49.952  68.079  1.00  0.00           C  
ATOM    505  CD1 LEU    66      53.030  48.985  68.617  1.00  0.00           C  
ATOM    506  CD2 LEU    66      52.611  50.762  66.952  1.00  0.00           C  
ATOM    507  C   LEU    66      49.642  49.195  69.906  1.00  0.00           C  
ATOM    508  O   LEU    66      50.330  49.048  70.915  1.00  0.00           O  
ATOM    509  N   MET    67      48.607  50.042  69.890  1.00  0.00           N  
ATOM    510  CA  MET    67      48.264  50.921  71.022  1.00  0.00           C  
ATOM    511  CB  MET    67      47.289  52.010  70.541  1.00  0.00           C  
ATOM    512  CG  MET    67      47.114  53.126  71.584  1.00  0.00           C  
ATOM    513  SD  MET    67      46.150  54.567  71.051  1.00  0.00           S  
ATOM    514  CE  MET    67      47.243  55.273  69.789  1.00  0.00           C  
ATOM    515  C   MET    67      47.724  50.164  72.253  1.00  0.00           C  
ATOM    516  O   MET    67      47.904  50.622  73.387  1.00  0.00           O  
ATOM    517  N   GLY    68      47.071  49.018  72.041  1.00  0.00           N  
ATOM    518  CA  GLY    68      46.481  48.159  73.077  1.00  0.00           C  
ATOM    519  C   GLY    68      45.159  48.673  73.669  1.00  0.00           C  
ATOM    520  O   GLY    68      44.513  47.982  74.456  1.00  0.00           O  
ATOM    521  N   THR    69      44.735  49.875  73.284  1.00  0.00           N  
ATOM    522  CA  THR    69      43.567  50.595  73.803  1.00  0.00           C  
ATOM    523  CB  THR    69      43.926  51.305  75.124  1.00  0.00           C  
ATOM    524  CG2 THR    69      45.073  52.304  74.994  1.00  0.00           C  
ATOM    525  OG1 THR    69      42.817  52.001  75.647  1.00  0.00           O  
ATOM    526  C   THR    69      43.056  51.557  72.731  1.00  0.00           C  
ATOM    527  O   THR    69      43.846  52.110  71.964  1.00  0.00           O  
ATOM    528  N   TRP    70      41.734  51.717  72.635  1.00  0.00           N  
ATOM    529  CA  TRP    70      41.070  52.289  71.464  1.00  0.00           C  
ATOM    530  CB  TRP    70      39.553  52.211  71.638  1.00  0.00           C  
ATOM    531  CG  TRP    70      38.770  52.684  70.454  1.00  0.00           C  
ATOM    532  CD1 TRP    70      37.994  53.789  70.419  1.00  0.00           C  
ATOM    533  NE1 TRP    70      37.421  53.912  69.170  1.00  0.00           N  
ATOM    534  CE2 TRP    70      37.810  52.895  68.326  1.00  0.00           C  
ATOM    535  CZ2 TRP    70      37.512  52.592  66.989  1.00  0.00           C  
ATOM    536  CH2 TRP    70      38.073  51.440  66.411  1.00  0.00           C  
ATOM    537  CZ3 TRP    70      38.922  50.617  67.172  1.00  0.00           C  
ATOM    538  CE3 TRP    70      39.216  50.936  68.513  1.00  0.00           C  
ATOM    539  CD2 TRP    70      38.670  52.084  69.125  1.00  0.00           C  
ATOM    540  C   TRP    70      41.524  53.732  71.155  1.00  0.00           C  
ATOM    541  O   TRP    70      41.317  54.632  71.986  1.00  0.00           O  
ATOM    542  N   PRO    71      42.094  54.007  69.963  1.00  0.00           N  
ATOM    543  CD  PRO    71      42.572  53.036  68.985  1.00  0.00           C  
ATOM    544  CG  PRO    71      43.800  53.666  68.342  1.00  0.00           C  
ATOM    545  CB  PRO    71      43.506  55.164  68.412  1.00  0.00           C  
ATOM    546  CA  PRO    71      42.598  55.343  69.639  1.00  0.00           C  
ATOM    547  C   PRO    71      41.510  56.392  69.356  1.00  0.00           C  
ATOM    548  O   PRO    71      41.750  57.577  69.583  1.00  0.00           O  
ATOM    549  N   PHE    72      40.338  55.988  68.843  1.00  0.00           N  
ATOM    550  CA  PHE    72      39.514  56.850  67.970  1.00  0.00           C  
ATOM    551  CB  PHE    72      39.252  56.106  66.649  1.00  0.00           C  
ATOM    552  CG  PHE    72      40.498  55.604  65.945  1.00  0.00           C  
ATOM    553  CD1 PHE    72      41.333  56.510  65.262  1.00  0.00           C  
ATOM    554  CE1 PHE    72      42.496  56.052  64.617  1.00  0.00           C  
ATOM    555  CZ  PHE    72      42.832  54.687  64.658  1.00  0.00           C  
ATOM    556  CE2 PHE    72      41.998  53.781  65.339  1.00  0.00           C  
ATOM    557  CD2 PHE    72      40.832  54.237  65.977  1.00  0.00           C  
ATOM    558  C   PHE    72      38.194  57.402  68.554  1.00  0.00           C  
ATOM    559  O   PHE    72      37.471  58.106  67.849  1.00  0.00           O  
ATOM    560  N   GLY    73      37.832  57.096  69.802  1.00  0.00           N  
ATOM    561  CA  GLY    73      36.559  57.507  70.416  1.00  0.00           C  
ATOM    562  C   GLY    73      35.323  56.711  69.958  1.00  0.00           C  
ATOM    563  O   GLY    73      35.393  55.857  69.068  1.00  0.00           O  
ATOM    564  N   ASN    74      34.185  56.955  70.610  1.00  0.00           N  
ATOM    565  CA  ASN    74      32.967  56.149  70.462  1.00  0.00           C  
ATOM    566  CB  ASN    74      31.984  56.566  71.568  1.00  0.00           C  
ATOM    567  CG  ASN    74      30.748  55.689  71.579  1.00  0.00           C  
ATOM    568  OD1 ASN    74      29.724  56.013  70.994  1.00  0.00           O  
ATOM    569  ND2 ASN    74      30.819  54.555  72.233  1.00  0.00           N  
ATOM    570  C   ASN    74      32.311  56.233  69.068  1.00  0.00           C  
ATOM    571  O   ASN    74      31.928  55.203  68.510  1.00  0.00           O  
ATOM    572  N   ILE    75      32.197  57.431  68.486  1.00  0.00           N  
ATOM    573  CA  ILE    75      31.508  57.636  67.198  1.00  0.00           C  
ATOM    574  CB  ILE    75      31.321  59.150  66.932  1.00  0.00           C  
ATOM    575  CG2 ILE    75      30.900  59.448  65.480  1.00  0.00           C  
ATOM    576  CG1 ILE    75      30.271  59.703  67.925  1.00  0.00           C  
ATOM    577  CD1 ILE    75      30.099  61.225  67.889  1.00  0.00           C  
ATOM    578  C   ILE    75      32.224  56.899  66.055  1.00  0.00           C  
ATOM    579  O   ILE    75      31.579  56.210  65.263  1.00  0.00           O  
ATOM    580  N   LEU    76      33.556  56.965  65.991  1.00  0.00           N  
ATOM    581  CA  LEU    76      34.339  56.214  65.005  1.00  0.00           C  
ATOM    582  CB  LEU    76      35.777  56.760  64.928  1.00  0.00           C  
ATOM    583  CG  LEU    76      35.877  58.125  64.215  1.00  0.00           C  
ATOM    584  CD1 LEU    76      37.286  58.705  64.350  1.00  0.00           C  
ATOM    585  CD2 LEU    76      35.589  58.008  62.715  1.00  0.00           C  
ATOM    586  C   LEU    76      34.305  54.697  65.242  1.00  0.00           C  
ATOM    587  O   LEU    76      34.342  53.956  64.265  1.00  0.00           O  
ATOM    588  N   CYX    77      34.151  54.213  66.481  1.00  0.00           N  
ATOM    589  CA  CYX    77      33.882  52.788  66.729  1.00  0.00           C  
ATOM    590  CB  CYX    77      33.931  52.514  68.242  1.00  0.00           C  
ATOM    591  SG  CYX    77      33.354  50.875  68.764  1.00  0.00           S  
ATOM    592  C   CYX    77      32.553  52.343  66.081  1.00  0.00           C  
ATOM    593  O   CYX    77      32.527  51.348  65.351  1.00  0.00           O  
ATOM    594  N   LYS    78      31.468  53.115  66.256  1.00  0.00           N  
ATOM    595  CA  LYS    78      30.168  52.846  65.606  1.00  0.00           C  
ATOM    596  CB  LYS    78      29.106  53.848  66.099  1.00  0.00           C  
ATOM    597  CG  LYS    78      28.692  53.552  67.546  1.00  0.00           C  
ATOM    598  CD  LYS    78      27.595  54.501  68.045  1.00  0.00           C  
ATOM    599  CE  LYS    78      27.257  54.263  69.523  1.00  0.00           C  
ATOM    600  NZ  LYS    78      26.581  52.963  69.758  1.00  0.00           N1+
ATOM    601  C   LYS    78      30.262  52.850  64.075  1.00  0.00           C  
ATOM    602  O   LYS    78      29.715  51.958  63.429  1.00  0.00           O  
ATOM    603  N   ILE    79      30.976  53.821  63.498  1.00  0.00           N  
ATOM    604  CA  ILE    79      31.165  53.949  62.042  1.00  0.00           C  
ATOM    605  CB  ILE    79      31.744  55.347  61.701  1.00  0.00           C  
ATOM    606  CG2 ILE    79      32.221  55.443  60.238  1.00  0.00           C  
ATOM    607  CG1 ILE    79      30.687  56.442  61.984  1.00  0.00           C  
ATOM    608  CD1 ILE    79      31.259  57.867  62.018  1.00  0.00           C  
ATOM    609  C   ILE    79      32.019  52.802  61.471  1.00  0.00           C  
ATOM    610  O   ILE    79      31.592  52.137  60.531  1.00  0.00           O  
ATOM    611  N   VAL    80      33.209  52.548  62.029  1.00  0.00           N  
ATOM    612  CA  VAL    80      34.171  51.582  61.465  1.00  0.00           C  
ATOM    613  CB  VAL    80      35.556  51.718  62.139  1.00  0.00           C  
ATOM    614  CG1 VAL    80      36.537  50.604  61.748  1.00  0.00           C  
ATOM    615  CG2 VAL    80      36.214  53.048  61.738  1.00  0.00           C  
ATOM    616  C   VAL    80      33.641  50.148  61.522  1.00  0.00           C  
ATOM    617  O   VAL    80      33.732  49.437  60.524  1.00  0.00           O  
ATOM    618  N   ILE    81      33.030  49.722  62.635  1.00  0.00           N  
ATOM    619  CA  ILE    81      32.482  48.358  62.746  1.00  0.00           C  
ATOM    620  CB  ILE    81      32.220  47.998  64.226  1.00  0.00           C  
ATOM    621  CG2 ILE    81      31.597  46.598  64.377  1.00  0.00           C  
ATOM    622  CG1 ILE    81      33.502  48.089  65.087  1.00  0.00           C  
ATOM    623  CD1 ILE    81      34.691  47.236  64.622  1.00  0.00           C  
ATOM    624  C   ILE    81      31.244  48.165  61.855  1.00  0.00           C  
ATOM    625  O   ILE    81      31.091  47.108  61.244  1.00  0.00           O  
ATOM    626  N   SER    82      30.401  49.197  61.703  1.00  0.00           N  
ATOM    627  CA  SER    82      29.303  49.194  60.725  1.00  0.00           C  
ATOM    628  CB  SER    82      28.517  50.507  60.836  1.00  0.00           C  
ATOM    629  OG  SER    82      27.517  50.605  59.844  1.00  0.00           O  
ATOM    630  C   SER    82      29.822  48.968  59.298  1.00  0.00           C  
ATOM    631  O   SER    82      29.341  48.067  58.607  1.00  0.00           O  
ATOM    632  N   ILE    83      30.852  49.716  58.889  1.00  0.00           N  
ATOM    633  CA  ILE    83      31.484  49.621  57.564  1.00  0.00           C  
ATOM    634  CB  ILE    83      32.424  50.834  57.361  1.00  0.00           C  
ATOM    635  CG2 ILE    83      33.407  50.636  56.193  1.00  0.00           C  
ATOM    636  CG1 ILE    83      31.556  52.097  57.131  1.00  0.00           C  
ATOM    637  CD1 ILE    83      32.344  53.411  57.099  1.00  0.00           C  
ATOM    638  C   ILE    83      32.194  48.274  57.346  1.00  0.00           C  
ATOM    639  O   ILE    83      32.075  47.697  56.265  1.00  0.00           O  
ATOM    640  N   ASP    84      32.894  47.735  58.348  1.00  0.00           N  
ATOM    641  CA  ASP    84      33.613  46.462  58.215  1.00  0.00           C  
ATOM    642  CB  ASP    84      34.460  46.215  59.473  1.00  0.00           C  
ATOM    643  CG  ASP    84      35.429  45.036  59.329  1.00  0.00           C  
ATOM    644  OD1 ASP    84      36.114  44.914  58.278  1.00  0.00           O  
ATOM    645  OD2 ASP    84      35.524  44.241  60.293  1.00  0.00           O1-
ATOM    646  C   ASP    84      32.658  45.287  57.937  1.00  0.00           C  
ATOM    647  O   ASP    84      32.909  44.477  57.039  1.00  0.00           O  
ATOM    648  N   TYR    85      31.516  45.222  58.632  1.00  0.00           N  
ATOM    649  CA  TYR    85      30.463  44.249  58.311  1.00  0.00           C  
ATOM    650  CB  TYR    85      29.468  44.130  59.472  1.00  0.00           C  
ATOM    651  CG  TYR    85      29.966  43.221  60.583  1.00  0.00           C  
ATOM    652  CD1 TYR    85      29.930  41.823  60.402  1.00  0.00           C  
ATOM    653  CE1 TYR    85      30.404  40.965  61.414  1.00  0.00           C  
ATOM    654  CZ  TYR    85      30.907  41.502  62.615  1.00  0.00           C  
ATOM    655  OH  TYR    85      31.392  40.672  63.577  1.00  0.00           O  
ATOM    656  CE2 TYR    85      30.943  42.901  62.798  1.00  0.00           C  
ATOM    657  CD2 TYR    85      30.480  43.756  61.780  1.00  0.00           C  
ATOM    658  C   TYR    85      29.758  44.555  56.979  1.00  0.00           C  
ATOM    659  O   TYR    85      29.454  43.619  56.239  1.00  0.00           O  
ATOM    660  N   TYR    86      29.567  45.827  56.613  1.00  0.00           N  
ATOM    661  CA  TYR    86      29.035  46.221  55.297  1.00  0.00           C  
ATOM    662  CB  TYR    86      28.980  47.760  55.218  1.00  0.00           C  
ATOM    663  CG  TYR    86      27.897  48.332  54.330  1.00  0.00           C  
ATOM    664  CD1 TYR    86      26.902  49.159  54.892  1.00  0.00           C  
ATOM    665  CE1 TYR    86      25.872  49.673  54.085  1.00  0.00           C  
ATOM    666  CZ  TYR    86      25.831  49.350  52.716  1.00  0.00           C  
ATOM    667  OH  TYR    86      24.801  49.779  51.952  1.00  0.00           O  
ATOM    668  CE2 TYR    86      26.848  48.558  52.144  1.00  0.00           C  
ATOM    669  CD2 TYR    86      27.887  48.062  52.950  1.00  0.00           C  
ATOM    670  C   TYR    86      29.894  45.635  54.156  1.00  0.00           C  
ATOM    671  O   TYR    86      29.380  45.029  53.209  1.00  0.00           O  
ATOM    672  N   ASN    87      31.218  45.759  54.278  1.00  0.00           N  
ATOM    673  CA  ASN    87      32.206  45.219  53.344  1.00  0.00           C  
ATOM    674  CB  ASN    87      33.560  45.828  53.737  1.00  0.00           C  
ATOM    675  CG  ASN    87      34.667  45.502  52.757  1.00  0.00           C  
ATOM    676  OD1 ASN    87      34.459  45.196  51.595  1.00  0.00           O  
ATOM    677  ND2 ASN    87      35.896  45.519  53.201  1.00  0.00           N  
ATOM    678  C   ASN    87      32.249  43.676  53.344  1.00  0.00           C  
ATOM    679  O   ASN    87      32.333  43.055  52.279  1.00  0.00           O  
ATOM    680  N   MET    88      32.131  43.051  54.523  1.00  0.00           N  
ATOM    681  CA  MET    88      32.182  41.590  54.696  1.00  0.00           C  
ATOM    682  CB  MET    88      32.127  41.264  56.198  1.00  0.00           C  
ATOM    683  CG  MET    88      32.499  39.809  56.515  1.00  0.00           C  
ATOM    684  SD  MET    88      32.547  39.405  58.287  1.00  0.00           S  
ATOM    685  CE  MET    88      33.927  40.451  58.846  1.00  0.00           C  
ATOM    686  C   MET    88      31.072  40.846  53.936  1.00  0.00           C  
ATOM    687  O   MET    88      31.280  39.703  53.526  1.00  0.00           O  
ATOM    688  N   PHE    89      29.920  41.496  53.717  1.00  0.00           N  
ATOM    689  CA  PHE    89      28.843  41.017  52.840  1.00  0.00           C  
ATOM    690  CB  PHE    89      27.486  41.362  53.471  1.00  0.00           C  
ATOM    691  CG  PHE    89      27.096  40.459  54.637  1.00  0.00           C  
ATOM    692  CD1 PHE    89      27.616  40.674  55.928  1.00  0.00           C  
ATOM    693  CE1 PHE    89      27.235  39.844  56.999  1.00  0.00           C  
ATOM    694  CZ  PHE    89      26.310  38.805  56.792  1.00  0.00           C  
ATOM    695  CE2 PHE    89      25.798  38.579  55.505  1.00  0.00           C  
ATOM    696  CD2 PHE    89      26.201  39.393  54.431  1.00  0.00           C  
ATOM    697  C   PHE    89      28.974  41.540  51.392  1.00  0.00           C  
ATOM    698  O   PHE    89      28.883  40.751  50.453  1.00  0.00           O  
ATOM    699  N   THR    90      29.275  42.829  51.177  1.00  0.00           N  
ATOM    700  CA  THR    90      29.358  43.424  49.818  1.00  0.00           C  
ATOM    701  CB  THR    90      29.712  44.921  49.890  1.00  0.00           C  
ATOM    702  CG2 THR    90      29.791  45.597  48.521  1.00  0.00           C  
ATOM    703  OG1 THR    90      28.735  45.630  50.613  1.00  0.00           O  
ATOM    704  C   THR    90      30.386  42.720  48.921  1.00  0.00           C  
ATOM    705  O   THR    90      30.132  42.476  47.736  1.00  0.00           O  
ATOM    706  N   SER    91      31.549  42.372  49.479  1.00  0.00           N  
ATOM    707  CA  SER    91      32.640  41.710  48.754  1.00  0.00           C  
ATOM    708  CB  SER    91      33.924  41.751  49.587  1.00  0.00           C  
ATOM    709  OG  SER    91      33.749  41.194  50.879  1.00  0.00           O  
ATOM    710  C   SER    91      32.285  40.280  48.330  1.00  0.00           C  
ATOM    711  O   SER    91      32.403  39.952  47.150  1.00  0.00           O  
ATOM    712  N   ILE    92      31.763  39.444  49.236  1.00  0.00           N  
ATOM    713  CA  ILE    92      31.308  38.082  48.904  1.00  0.00           C  
ATOM    714  CB  ILE    92      31.061  37.244  50.179  1.00  0.00           C  
ATOM    715  CG2 ILE    92      30.010  37.880  51.097  1.00  0.00           C  
ATOM    716  CG1 ILE    92      30.596  35.804  49.881  1.00  0.00           C  
ATOM    717  CD1 ILE    92      31.624  34.944  49.144  1.00  0.00           C  
ATOM    718  C   ILE    92      30.105  38.083  47.946  1.00  0.00           C  
ATOM    719  O   ILE    92      30.066  37.257  47.033  1.00  0.00           O  
ATOM    720  N   PHE    93      29.162  39.025  48.068  1.00  0.00           N  
ATOM    721  CA  PHE    93      28.082  39.196  47.087  1.00  0.00           C  
ATOM    722  CB  PHE    93      27.113  40.296  47.552  1.00  0.00           C  
ATOM    723  CG  PHE    93      26.305  40.083  48.825  1.00  0.00           C  
ATOM    724  CD1 PHE    93      26.175  38.821  49.445  1.00  0.00           C  
ATOM    725  CE1 PHE    93      25.363  38.673  50.586  1.00  0.00           C  
ATOM    726  CZ  PHE    93      24.679  39.782  51.112  1.00  0.00           C  
ATOM    727  CE2 PHE    93      24.831  41.045  50.520  1.00  0.00           C  
ATOM    728  CD2 PHE    93      25.634  41.190  49.378  1.00  0.00           C  
ATOM    729  C   PHE    93      28.638  39.531  45.691  1.00  0.00           C  
ATOM    730  O   PHE    93      28.204  38.955  44.691  1.00  0.00           O  
ATOM    731  N   THR    94      29.661  40.391  45.621  1.00  0.00           N  
ATOM    732  CA  THR    94      30.362  40.730  44.369  1.00  0.00           C  
ATOM    733  CB  THR    94      31.325  41.912  44.572  1.00  0.00           C  
ATOM    734  CG2 THR    94      32.009  42.352  43.278  1.00  0.00           C  
ATOM    735  OG1 THR    94      30.608  43.029  45.051  1.00  0.00           O  
ATOM    736  C   THR    94      31.086  39.522  43.772  1.00  0.00           C  
ATOM    737  O   THR    94      30.906  39.229  42.595  1.00  0.00           O  
ATOM    738  N   LEU    95      31.839  38.761  44.572  1.00  0.00           N  
ATOM    739  CA  LEU    95      32.523  37.535  44.129  1.00  0.00           C  
ATOM    740  CB  LEU    95      33.399  37.012  45.284  1.00  0.00           C  
ATOM    741  CG  LEU    95      34.622  37.904  45.569  1.00  0.00           C  
ATOM    742  CD1 LEU    95      35.103  37.711  47.002  1.00  0.00           C  
ATOM    743  CD2 LEU    95      35.784  37.570  44.631  1.00  0.00           C  
ATOM    744  C   LEU    95      31.538  36.450  43.659  1.00  0.00           C  
ATOM    745  O   LEU    95      31.801  35.755  42.674  1.00  0.00           O  
ATOM    746  N   CYS    96      30.391  36.316  44.330  1.00  0.00           N  
ATOM    747  CA  CYS    96      29.337  35.370  43.968  1.00  0.00           C  
ATOM    748  CB  CYS    96      28.355  35.273  45.144  1.00  0.00           C  
ATOM    749  SG  CYS    96      27.182  33.911  44.891  1.00  0.00           S  
ATOM    750  C   CYS    96      28.660  35.750  42.640  1.00  0.00           C  
ATOM    751  O   CYS    96      28.646  34.947  41.707  1.00  0.00           O  
ATOM    752  N   THR    97      28.179  36.991  42.510  1.00  0.00           N  
ATOM    753  CA  THR    97      27.544  37.493  41.274  1.00  0.00           C  
ATOM    754  CB  THR    97      26.908  38.880  41.479  1.00  0.00           C  
ATOM    755  CG2 THR    97      25.665  38.810  42.365  1.00  0.00           C  
ATOM    756  OG1 THR    97      27.792  39.802  42.082  1.00  0.00           O  
ATOM    757  C   THR    97      28.509  37.506  40.081  1.00  0.00           C  
ATOM    758  O   THR    97      28.143  37.040  39.002  1.00  0.00           O  
ATOM    759  N   MET    98      29.772  37.904  40.283  1.00  0.00           N  
ATOM    760  CA  MET    98      30.847  37.799  39.286  1.00  0.00           C  
ATOM    761  CB  MET    98      32.141  38.356  39.908  1.00  0.00           C  
ATOM    762  CG  MET    98      33.371  38.299  38.994  1.00  0.00           C  
ATOM    763  SD  MET    98      34.942  38.568  39.862  1.00  0.00           S  
ATOM    764  CE  MET    98      34.877  40.350  40.174  1.00  0.00           C  
ATOM    765  C   MET    98      31.052  36.351  38.806  1.00  0.00           C  
ATOM    766  O   MET    98      31.164  36.107  37.605  1.00  0.00           O  
ATOM    767  N   SER    99      31.082  35.386  39.731  1.00  0.00           N  
ATOM    768  CA  SER    99      31.261  33.960  39.420  1.00  0.00           C  
ATOM    769  CB  SER    99      31.452  33.160  40.708  1.00  0.00           C  
ATOM    770  OG  SER    99      32.642  33.563  41.356  1.00  0.00           O  
ATOM    771  C   SER    99      30.080  33.364  38.653  1.00  0.00           C  
ATOM    772  O   SER    99      30.285  32.582  37.722  1.00  0.00           O  
ATOM    773  N   VAL   100      28.849  33.748  39.007  1.00  0.00           N  
ATOM    774  CA  VAL   100      27.640  33.354  38.267  1.00  0.00           C  
ATOM    775  CB  VAL   100      26.362  33.768  39.025  1.00  0.00           C  
ATOM    776  CG1 VAL   100      25.099  33.531  38.189  1.00  0.00           C  
ATOM    777  CG2 VAL   100      26.205  32.957  40.318  1.00  0.00           C  
ATOM    778  C   VAL   100      27.676  33.911  36.841  1.00  0.00           C  
ATOM    779  O   VAL   100      27.419  33.167  35.899  1.00  0.00           O  
ATOM    780  N   ASP   101      28.080  35.171  36.644  1.00  0.00           N  
ATOM    781  CA  ASP   101      28.237  35.750  35.304  1.00  0.00           C  
ATOM    782  CB  ASP   101      28.557  37.245  35.417  1.00  0.00           C  
ATOM    783  CG  ASP   101      28.766  37.874  34.039  1.00  0.00           C  
ATOM    784  OD1 ASP   101      27.776  38.177  33.336  1.00  0.00           O  
ATOM    785  OD2 ASP   101      29.939  38.064  33.642  1.00  0.00           O1-
ATOM    786  C   ASP   101      29.282  35.008  34.440  1.00  0.00           C  
ATOM    787  O   ASP   101      29.039  34.807  33.252  1.00  0.00           O  
ATOM    788  N   ARG   102      30.399  34.533  35.017  1.00  0.00           N  
ATOM    789  CA  ARG   102      31.380  33.694  34.292  1.00  0.00           C  
ATOM    790  CB  ARG   102      32.664  33.487  35.116  1.00  0.00           C  
ATOM    791  CG  ARG   102      33.516  34.742  35.383  1.00  0.00           C  
ATOM    792  CD  ARG   102      34.035  35.453  34.126  1.00  0.00           C  
ATOM    793  NE  ARG   102      32.994  36.278  33.488  1.00  0.00           N  
ATOM    794  CZ  ARG   102      32.880  36.559  32.205  1.00  0.00           C  
ATOM    795  NH1 ARG   102      33.792  36.230  31.340  1.00  0.00           N1+
ATOM    796  NH2 ARG   102      31.826  37.176  31.766  1.00  0.00           N  
ATOM    797  C   ARG   102      30.804  32.345  33.858  1.00  0.00           C  
ATOM    798  O   ARG   102      30.988  31.955  32.707  1.00  0.00           O  
ATOM    799  N   TYR   103      30.061  31.666  34.735  1.00  0.00           N  
ATOM    800  CA  TYR   103      29.324  30.444  34.382  1.00  0.00           C  
ATOM    801  CB  TYR   103      28.645  29.886  35.646  1.00  0.00           C  
ATOM    802  CG  TYR   103      27.449  28.979  35.403  1.00  0.00           C  
ATOM    803  CD1 TYR   103      27.592  27.812  34.628  1.00  0.00           C  
ATOM    804  CE1 TYR   103      26.477  27.000  34.356  1.00  0.00           C  
ATOM    805  CZ  TYR   103      25.208  27.341  34.866  1.00  0.00           C  
ATOM    806  OH  TYR   103      24.125  26.577  34.570  1.00  0.00           O  
ATOM    807  CE2 TYR   103      25.064  28.500  35.658  1.00  0.00           C  
ATOM    808  CD2 TYR   103      26.182  29.318  35.922  1.00  0.00           C  
ATOM    809  C   TYR   103      28.323  30.702  33.242  1.00  0.00           C  
ATOM    810  O   TYR   103      28.318  29.989  32.235  1.00  0.00           O  
ATOM    811  N   ILE   104      27.526  31.767  33.352  1.00  0.00           N  
ATOM    812  CA  ILE   104      26.532  32.160  32.347  1.00  0.00           C  
ATOM    813  CB  ILE   104      25.652  33.289  32.935  1.00  0.00           C  
ATOM    814  CG2 ILE   104      24.744  33.946  31.889  1.00  0.00           C  
ATOM    815  CG1 ILE   104      24.753  32.718  34.061  1.00  0.00           C  
ATOM    816  CD1 ILE   104      23.885  33.768  34.767  1.00  0.00           C  
ATOM    817  C   ILE   104      27.192  32.515  30.999  1.00  0.00           C  
ATOM    818  O   ILE   104      26.678  32.111  29.958  1.00  0.00           O  
ATOM    819  N   ALA   105      28.342  33.194  30.990  1.00  0.00           N  
ATOM    820  CA  ALA   105      29.077  33.555  29.771  1.00  0.00           C  
ATOM    821  CB  ALA   105      30.198  34.525  30.160  1.00  0.00           C  
ATOM    822  C   ALA   105      29.642  32.350  28.980  1.00  0.00           C  
ATOM    823  O   ALA   105      29.915  32.484  27.781  1.00  0.00           O  
ATOM    824  N   VAL   106      29.803  31.187  29.625  1.00  0.00           N  
ATOM    825  CA  VAL   106      30.146  29.905  28.979  1.00  0.00           C  
ATOM    826  CB  VAL   106      31.051  29.059  29.905  1.00  0.00           C  
ATOM    827  CG1 VAL   106      31.332  27.652  29.354  1.00  0.00           C  
ATOM    828  CG2 VAL   106      32.406  29.748  30.123  1.00  0.00           C  
ATOM    829  C   VAL   106      28.885  29.124  28.585  1.00  0.00           C  
ATOM    830  O   VAL   106      28.752  28.698  27.434  1.00  0.00           O  
ATOM    831  N   CYS   107      27.969  28.917  29.531  1.00  0.00           N  
ATOM    832  CA  CYS   107      26.868  27.958  29.405  1.00  0.00           C  
ATOM    833  CB  CYS   107      26.618  27.365  30.800  1.00  0.00           C  
ATOM    834  SG  CYS   107      28.064  26.380  31.302  1.00  0.00           S  
ATOM    835  C   CYS   107      25.586  28.539  28.777  1.00  0.00           C  
ATOM    836  O   CYS   107      24.919  27.845  28.015  1.00  0.00           O  
ATOM    837  N   HIE   108      25.250  29.811  29.022  1.00  0.00           N  
ATOM    838  CA  HIE   108      23.974  30.442  28.624  1.00  0.00           C  
ATOM    839  CB  HIE   108      23.156  30.725  29.899  1.00  0.00           C  
ATOM    840  CG  HIE   108      22.834  29.522  30.747  1.00  0.00           C  
ATOM    841  ND1 HIE   108      21.759  28.653  30.538  1.00  0.00           N  
ATOM    842  CE1 HIE   108      21.802  27.770  31.552  1.00  0.00           C  
ATOM    843  NE2 HIE   108      22.850  28.025  32.352  1.00  0.00           N  
ATOM    844  CD2 HIE   108      23.509  29.129  31.865  1.00  0.00           C  
ATOM    845  C   HIE   108      24.146  31.709  27.747  1.00  0.00           C  
ATOM    846  O   HIE   108      23.462  32.710  27.994  1.00  0.00           O  
ATOM    847  N   PRO   109      25.047  31.727  26.739  1.00  0.00           N  
ATOM    848  CD  PRO   109      25.720  30.581  26.140  1.00  0.00           C  
ATOM    849  CG  PRO   109      26.250  31.068  24.795  1.00  0.00           C  
ATOM    850  CB  PRO   109      26.605  32.518  25.111  1.00  0.00           C  
ATOM    851  CA  PRO   109      25.488  32.958  26.069  1.00  0.00           C  
ATOM    852  C   PRO   109      24.392  33.729  25.315  1.00  0.00           C  
ATOM    853  O   PRO   109      24.571  34.926  25.086  1.00  0.00           O  
ATOM    854  N   VAL   110      23.274  33.093  24.938  1.00  0.00           N  
ATOM    855  CA  VAL   110      22.111  33.763  24.312  1.00  0.00           C  
ATOM    856  CB  VAL   110      21.760  33.131  22.953  1.00  0.00           C  
ATOM    857  CG1 VAL   110      20.629  33.890  22.245  1.00  0.00           C  
ATOM    858  CG2 VAL   110      22.968  33.095  22.007  1.00  0.00           C  
ATOM    859  C   VAL   110      20.900  33.773  25.254  1.00  0.00           C  
ATOM    860  O   VAL   110      20.213  34.790  25.383  1.00  0.00           O  
ATOM    861  N   LYS   111      20.667  32.675  25.983  1.00  0.00           N  
ATOM    862  CA  LYS   111      19.540  32.516  26.922  1.00  0.00           C  
ATOM    863  CB  LYS   111      19.586  31.073  27.450  1.00  0.00           C  
ATOM    864  CG  LYS   111      18.431  30.752  28.408  1.00  0.00           C  
ATOM    865  CD  LYS   111      18.338  29.244  28.646  1.00  0.00           C  
ATOM    866  CE  LYS   111      17.150  28.954  29.559  1.00  0.00           C  
ATOM    867  NZ  LYS   111      16.845  27.511  29.600  1.00  0.00           N1+
ATOM    868  C   LYS   111      19.517  33.553  28.058  1.00  0.00           C  
ATOM    869  O   LYS   111      18.443  33.904  28.545  1.00  0.00           O  
ATOM    870  N   ALA   112      20.685  34.067  28.445  1.00  0.00           N  
ATOM    871  CA  ALA   112      20.868  35.071  29.496  1.00  0.00           C  
ATOM    872  CB  ALA   112      21.798  34.445  30.533  1.00  0.00           C  
ATOM    873  C   ALA   112      21.410  36.422  28.973  1.00  0.00           C  
ATOM    874  O   ALA   112      22.002  37.200  29.727  1.00  0.00           O  
ATOM    875  N   LEU   113      21.284  36.691  27.671  1.00  0.00           N  
ATOM    876  CA  LEU   113      21.994  37.784  27.000  1.00  0.00           C  
ATOM    877  CB  LEU   113      21.996  37.475  25.495  1.00  0.00           C  
ATOM    878  CG  LEU   113      22.795  38.406  24.571  1.00  0.00           C  
ATOM    879  CD1 LEU   113      24.235  38.634  25.034  1.00  0.00           C  
ATOM    880  CD2 LEU   113      22.859  37.773  23.178  1.00  0.00           C  
ATOM    881  C   LEU   113      21.529  39.204  27.399  1.00  0.00           C  
ATOM    882  O   LEU   113      22.278  40.159  27.203  1.00  0.00           O  
ATOM    883  N   ASP   114      20.371  39.361  28.056  1.00  0.00           N  
ATOM    884  CA  ASP   114      20.003  40.618  28.738  1.00  0.00           C  
ATOM    885  CB  ASP   114      18.490  40.676  29.011  1.00  0.00           C  
ATOM    886  CG  ASP   114      17.592  40.383  27.802  1.00  0.00           C  
ATOM    887  OD1 ASP   114      17.833  40.894  26.681  1.00  0.00           O  
ATOM    888  OD2 ASP   114      16.615  39.615  27.981  1.00  0.00           O1-
ATOM    889  C   ASP   114      20.784  40.815  30.059  1.00  0.00           C  
ATOM    890  O   ASP   114      21.274  41.911  30.345  1.00  0.00           O  
ATOM    891  N   PHE   115      20.973  39.757  30.860  1.00  0.00           N  
ATOM    892  CA  PHE   115      21.799  39.792  32.083  1.00  0.00           C  
ATOM    893  CB  PHE   115      21.528  38.525  32.905  1.00  0.00           C  
ATOM    894  CG  PHE   115      22.420  38.371  34.122  1.00  0.00           C  
ATOM    895  CD1 PHE   115      23.603  37.611  34.037  1.00  0.00           C  
ATOM    896  CE1 PHE   115      24.468  37.529  35.141  1.00  0.00           C  
ATOM    897  CZ  PHE   115      24.149  38.197  36.336  1.00  0.00           C  
ATOM    898  CE2 PHE   115      22.958  38.935  36.429  1.00  0.00           C  
ATOM    899  CD2 PHE   115      22.097  39.030  35.322  1.00  0.00           C  
ATOM    900  C   PHE   115      23.300  39.962  31.793  1.00  0.00           C  
ATOM    901  O   PHE   115      24.037  40.556  32.581  1.00  0.00           O  
ATOM    902  N   ARG   116      23.755  39.490  30.627  1.00  0.00           N  
ATOM    903  CA  ARG   116      25.126  39.665  30.114  1.00  0.00           C  
ATOM    904  CB  ARG   116      25.364  38.623  29.003  1.00  0.00           C  
ATOM    905  CG  ARG   116      25.374  37.167  29.522  1.00  0.00           C  
ATOM    906  CD  ARG   116      26.772  36.587  29.801  1.00  0.00           C  
ATOM    907  NE  ARG   116      27.634  37.478  30.598  1.00  0.00           N  
ATOM    908  CZ  ARG   116      28.602  38.250  30.145  1.00  0.00           C  
ATOM    909  NH1 ARG   116      29.269  38.972  30.986  1.00  0.00           N1+
ATOM    910  NH2 ARG   116      28.914  38.315  28.884  1.00  0.00           N  
ATOM    911  C   ARG   116      25.432  41.098  29.637  1.00  0.00           C  
ATOM    912  O   ARG   116      26.541  41.355  29.163  1.00  0.00           O  
ATOM    913  N   THR   117      24.489  42.040  29.732  1.00  0.00           N  
ATOM    914  CA  THR   117      24.727  43.464  29.425  1.00  0.00           C  
ATOM    915  CB  THR   117      23.433  44.223  29.077  1.00  0.00           C  
ATOM    916  CG2 THR   117      22.708  43.626  27.878  1.00  0.00           C  
ATOM    917  OG1 THR   117      22.517  44.256  30.149  1.00  0.00           O  
ATOM    918  C   THR   117      25.427  44.191  30.586  1.00  0.00           C  
ATOM    919  O   THR   117      25.082  43.958  31.749  1.00  0.00           O  
ATOM    920  N   PRO   118      26.342  45.150  30.321  1.00  0.00           N  
ATOM    921  CD  PRO   118      27.003  45.419  29.052  1.00  0.00           C  
ATOM    922  CG  PRO   118      28.302  46.136  29.417  1.00  0.00           C  
ATOM    923  CB  PRO   118      27.933  46.907  30.683  1.00  0.00           C  
ATOM    924  CA  PRO   118      26.874  46.028  31.364  1.00  0.00           C  
ATOM    925  C   PRO   118      25.771  46.853  32.057  1.00  0.00           C  
ATOM    926  O   PRO   118      25.869  47.115  33.253  1.00  0.00           O  
ATOM    927  N   ARG   119      24.680  47.172  31.341  1.00  0.00           N  
ATOM    928  CA  ARG   119      23.457  47.821  31.856  1.00  0.00           C  
ATOM    929  CB  ARG   119      22.457  47.963  30.685  1.00  0.00           C  
ATOM    930  CG  ARG   119      21.262  48.892  30.954  1.00  0.00           C  
ATOM    931  CD  ARG   119      20.042  48.249  31.624  1.00  0.00           C  
ATOM    932  NE  ARG   119      18.983  49.257  31.802  1.00  0.00           N  
ATOM    933  CZ  ARG   119      17.978  49.219  32.653  1.00  0.00           C  
ATOM    934  NH1 ARG   119      17.734  48.222  33.450  1.00  0.00           N1+
ATOM    935  NH2 ARG   119      17.163  50.221  32.732  1.00  0.00           N  
ATOM    936  C   ARG   119      22.846  47.080  33.045  1.00  0.00           C  
ATOM    937  O   ARG   119      22.513  47.711  34.053  1.00  0.00           O  
ATOM    938  N   ASN   120      22.740  45.753  32.949  1.00  0.00           N  
ATOM    939  CA  ASN   120      22.286  44.903  34.049  1.00  0.00           C  
ATOM    940  CB  ASN   120      21.810  43.558  33.469  1.00  0.00           C  
ATOM    941  CG  ASN   120      20.692  42.921  34.276  1.00  0.00           C  
ATOM    942  OD1 ASN   120      20.616  42.988  35.493  1.00  0.00           O  
ATOM    943  ND2 ASN   120      19.744  42.315  33.608  1.00  0.00           N  
ATOM    944  C   ASN   120      23.390  44.745  35.107  1.00  0.00           C  
ATOM    945  O   ASN   120      23.143  44.962  36.289  1.00  0.00           O  
ATOM    946  N   ALA   121      24.637  44.474  34.706  1.00  0.00           N  
ATOM    947  CA  ALA   121      25.755  44.298  35.642  1.00  0.00           C  
ATOM    948  CB  ALA   121      27.001  43.924  34.839  1.00  0.00           C  
ATOM    949  C   ALA   121      26.020  45.528  36.540  1.00  0.00           C  
ATOM    950  O   ALA   121      26.426  45.374  37.696  1.00  0.00           O  
ATOM    951  N   LYS   122      25.752  46.749  36.056  1.00  0.00           N  
ATOM    952  CA  LYS   122      25.790  47.986  36.854  1.00  0.00           C  
ATOM    953  CB  LYS   122      25.635  49.194  35.908  1.00  0.00           C  
ATOM    954  CG  LYS   122      26.013  50.528  36.579  1.00  0.00           C  
ATOM    955  CD  LYS   122      25.881  51.730  35.630  1.00  0.00           C  
ATOM    956  CE  LYS   122      26.874  51.687  34.461  1.00  0.00           C  
ATOM    957  NZ  LYS   122      26.800  52.897  33.607  1.00  0.00           N1+
ATOM    958  C   LYS   122      24.743  47.962  37.976  1.00  0.00           C  
ATOM    959  O   LYS   122      25.086  48.249  39.122  1.00  0.00           O  
ATOM    960  N   ILE   123      23.512  47.527  37.681  1.00  0.00           N  
ATOM    961  CA  ILE   123      22.463  47.285  38.687  1.00  0.00           C  
ATOM    962  CB  ILE   123      21.097  46.973  38.022  1.00  0.00           C  
ATOM    963  CG2 ILE   123      20.071  46.424  39.035  1.00  0.00           C  
ATOM    964  CG1 ILE   123      20.541  48.238  37.331  1.00  0.00           C  
ATOM    965  CD1 ILE   123      19.437  47.929  36.314  1.00  0.00           C  
ATOM    966  C   ILE   123      22.888  46.178  39.659  1.00  0.00           C  
ATOM    967  O   ILE   123      22.802  46.386  40.866  1.00  0.00           O  
ATOM    968  N   VAL   124      23.394  45.036  39.174  1.00  0.00           N  
ATOM    969  CA  VAL   124      23.829  43.901  40.020  1.00  0.00           C  
ATOM    970  CB  VAL   124      24.403  42.751  39.160  1.00  0.00           C  
ATOM    971  CG1 VAL   124      24.927  41.588  40.013  1.00  0.00           C  
ATOM    972  CG2 VAL   124      23.368  42.158  38.200  1.00  0.00           C  
ATOM    973  C   VAL   124      24.867  44.341  41.056  1.00  0.00           C  
ATOM    974  O   VAL   124      24.720  44.069  42.247  1.00  0.00           O  
ATOM    975  N   ASN   125      25.893  45.079  40.628  1.00  0.00           N  
ATOM    976  CA  ASN   125      26.936  45.563  41.531  1.00  0.00           C  
ATOM    977  CB  ASN   125      28.154  45.998  40.707  1.00  0.00           C  
ATOM    978  CG  ASN   125      28.915  44.775  40.223  1.00  0.00           C  
ATOM    979  OD1 ASN   125      29.657  44.154  40.965  1.00  0.00           O  
ATOM    980  ND2 ASN   125      28.714  44.354  38.999  1.00  0.00           N  
ATOM    981  C   ASN   125      26.425  46.628  42.517  1.00  0.00           C  
ATOM    982  O   ASN   125      26.815  46.598  43.682  1.00  0.00           O  
ATOM    983  N   VAL   126      25.483  47.495  42.119  1.00  0.00           N  
ATOM    984  CA  VAL   126      24.760  48.377  43.058  1.00  0.00           C  
ATOM    985  CB  VAL   126      23.925  49.421  42.285  1.00  0.00           C  
ATOM    986  CG1 VAL   126      22.928  50.177  43.172  1.00  0.00           C  
ATOM    987  CG2 VAL   126      24.847  50.468  41.645  1.00  0.00           C  
ATOM    988  C   VAL   126      23.911  47.575  44.059  1.00  0.00           C  
ATOM    989  O   VAL   126      23.884  47.916  45.241  1.00  0.00           O  
ATOM    990  N   CYS   127      23.275  46.475  43.644  1.00  0.00           N  
ATOM    991  CA  CYS   127      22.502  45.600  44.533  1.00  0.00           C  
ATOM    992  CB  CYS   127      21.724  44.562  43.715  1.00  0.00           C  
ATOM    993  SG  CYS   127      20.468  45.386  42.700  1.00  0.00           S  
ATOM    994  C   CYS   127      23.370  44.933  45.616  1.00  0.00           C  
ATOM    995  O   CYS   127      22.908  44.789  46.749  1.00  0.00           O  
ATOM    996  N   ASN   128      24.637  44.614  45.318  1.00  0.00           N  
ATOM    997  CA  ASN   128      25.600  44.123  46.315  1.00  0.00           C  
ATOM    998  CB  ASN   128      26.929  43.738  45.624  1.00  0.00           C  
ATOM    999  CG  ASN   128      26.791  42.646  44.570  1.00  0.00           C  
ATOM   1000  OD1 ASN   128      25.938  41.784  44.638  1.00  0.00           O  
ATOM   1001  ND2 ASN   128      27.649  42.617  43.576  1.00  0.00           N  
ATOM   1002  C   ASN   128      25.825  45.140  47.460  1.00  0.00           C  
ATOM   1003  O   ASN   128      25.905  44.744  48.628  1.00  0.00           O  
ATOM   1004  N   TRP   129      25.865  46.445  47.156  1.00  0.00           N  
ATOM   1005  CA  TRP   129      25.895  47.513  48.171  1.00  0.00           C  
ATOM   1006  CB  TRP   129      26.359  48.842  47.549  1.00  0.00           C  
ATOM   1007  CG  TRP   129      27.768  48.876  47.048  1.00  0.00           C  
ATOM   1008  CD1 TRP   129      28.147  48.692  45.764  1.00  0.00           C  
ATOM   1009  NE1 TRP   129      29.520  48.730  45.671  1.00  0.00           N  
ATOM   1010  CE2 TRP   129      30.109  48.953  46.894  1.00  0.00           C  
ATOM   1011  CZ2 TRP   129      31.444  49.043  47.311  1.00  0.00           C  
ATOM   1012  CH2 TRP   129      31.721  49.309  48.662  1.00  0.00           C  
ATOM   1013  CZ3 TRP   129      30.662  49.477  49.573  1.00  0.00           C  
ATOM   1014  CE3 TRP   129      29.324  49.365  49.145  1.00  0.00           C  
ATOM   1015  CD2 TRP   129      29.010  49.087  47.796  1.00  0.00           C  
ATOM   1016  C   TRP   129      24.536  47.706  48.861  1.00  0.00           C  
ATOM   1017  O   TRP   129      24.495  47.869  50.080  1.00  0.00           O  
ATOM   1018  N   ILE   130      23.420  47.685  48.121  1.00  0.00           N  
ATOM   1019  CA  ILE   130      22.070  47.899  48.682  1.00  0.00           C  
ATOM   1020  CB  ILE   130      21.011  48.048  47.561  1.00  0.00           C  
ATOM   1021  CG2 ILE   130      19.568  47.880  48.077  1.00  0.00           C  
ATOM   1022  CG1 ILE   130      21.187  49.432  46.891  1.00  0.00           C  
ATOM   1023  CD1 ILE   130      20.267  49.695  45.692  1.00  0.00           C  
ATOM   1024  C   ILE   130      21.710  46.816  49.707  1.00  0.00           C  
ATOM   1025  O   ILE   130      21.337  47.157  50.831  1.00  0.00           O  
ATOM   1026  N   LEU   131      21.859  45.531  49.372  1.00  0.00           N  
ATOM   1027  CA  LEU   131      21.481  44.433  50.274  1.00  0.00           C  
ATOM   1028  CB  LEU   131      21.590  43.101  49.505  1.00  0.00           C  
ATOM   1029  CG  LEU   131      21.160  41.856  50.309  1.00  0.00           C  
ATOM   1030  CD1 LEU   131      19.692  41.915  50.741  1.00  0.00           C  
ATOM   1031  CD2 LEU   131      21.343  40.604  49.451  1.00  0.00           C  
ATOM   1032  C   LEU   131      22.310  44.433  51.572  1.00  0.00           C  
ATOM   1033  O   LEU   131      21.782  44.159  52.648  1.00  0.00           O  
ATOM   1034  N   SER   132      23.587  44.814  51.490  1.00  0.00           N  
ATOM   1035  CA  SER   132      24.500  44.877  52.643  1.00  0.00           C  
ATOM   1036  CB  SER   132      25.933  45.092  52.156  1.00  0.00           C  
ATOM   1037  OG  SER   132      26.302  44.034  51.293  1.00  0.00           O  
ATOM   1038  C   SER   132      24.118  45.939  53.691  1.00  0.00           C  
ATOM   1039  O   SER   132      24.514  45.823  54.855  1.00  0.00           O  
ATOM   1040  N   SER   133      23.284  46.927  53.331  1.00  0.00           N  
ATOM   1041  CA  SER   133      22.747  47.921  54.281  1.00  0.00           C  
ATOM   1042  CB  SER   133      21.883  48.963  53.557  1.00  0.00           C  
ATOM   1043  OG  SER   133      20.680  48.404  53.072  1.00  0.00           O  
ATOM   1044  C   SER   133      21.941  47.279  55.419  1.00  0.00           C  
ATOM   1045  O   SER   133      22.016  47.740  56.558  1.00  0.00           O  
ATOM   1046  N   ALA   134      21.253  46.164  55.139  1.00  0.00           N  
ATOM   1047  CA  ALA   134      20.470  45.404  56.113  1.00  0.00           C  
ATOM   1048  CB  ALA   134      19.590  44.412  55.343  1.00  0.00           C  
ATOM   1049  C   ALA   134      21.321  44.699  57.188  1.00  0.00           C  
ATOM   1050  O   ALA   134      20.768  44.224  58.179  1.00  0.00           O  
ATOM   1051  N   ILE   135      22.649  44.647  57.024  1.00  0.00           N  
ATOM   1052  CA  ILE   135      23.595  44.223  58.066  1.00  0.00           C  
ATOM   1053  CB  ILE   135      24.638  43.224  57.512  1.00  0.00           C  
ATOM   1054  CG2 ILE   135      25.534  42.731  58.663  1.00  0.00           C  
ATOM   1055  CG1 ILE   135      23.992  42.003  56.812  1.00  0.00           C  
ATOM   1056  CD1 ILE   135      23.882  42.177  55.290  1.00  0.00           C  
ATOM   1057  C   ILE   135      24.270  45.447  58.695  1.00  0.00           C  
ATOM   1058  O   ILE   135      24.240  45.620  59.914  1.00  0.00           O  
ATOM   1059  N   GLY   136      24.861  46.321  57.870  1.00  0.00           N  
ATOM   1060  CA  GLY   136      25.690  47.431  58.349  1.00  0.00           C  
ATOM   1061  C   GLY   136      24.936  48.450  59.212  1.00  0.00           C  
ATOM   1062  O   GLY   136      25.487  48.928  60.207  1.00  0.00           O  
ATOM   1063  N   LEU   137      23.678  48.768  58.877  1.00  0.00           N  
ATOM   1064  CA  LEU   137      22.891  49.755  59.624  1.00  0.00           C  
ATOM   1065  CB  LEU   137      21.757  50.334  58.748  1.00  0.00           C  
ATOM   1066  CG  LEU   137      22.249  51.049  57.469  1.00  0.00           C  
ATOM   1067  CD1 LEU   137      21.062  51.439  56.589  1.00  0.00           C  
ATOM   1068  CD2 LEU   137      23.043  52.322  57.774  1.00  0.00           C  
ATOM   1069  C   LEU   137      22.441  49.230  61.008  1.00  0.00           C  
ATOM   1070  O   LEU   137      22.713  49.922  61.990  1.00  0.00           O  
ATOM   1071  N   PRO   138      21.877  48.010  61.166  1.00  0.00           N  
ATOM   1072  CD  PRO   138      21.222  47.192  60.149  1.00  0.00           C  
ATOM   1073  CG  PRO   138      20.300  46.247  60.915  1.00  0.00           C  
ATOM   1074  CB  PRO   138      21.050  46.032  62.224  1.00  0.00           C  
ATOM   1075  CA  PRO   138      21.669  47.406  62.490  1.00  0.00           C  
ATOM   1076  C   PRO   138      22.945  47.281  63.335  1.00  0.00           C  
ATOM   1077  O   PRO   138      22.907  47.537  64.539  1.00  0.00           O  
ATOM   1078  N   VAL   139      24.090  46.942  62.725  1.00  0.00           N  
ATOM   1079  CA  VAL   139      25.384  46.842  63.429  1.00  0.00           C  
ATOM   1080  CB  VAL   139      26.481  46.304  62.483  1.00  0.00           C  
ATOM   1081  CG1 VAL   139      27.911  46.515  62.995  1.00  0.00           C  
ATOM   1082  CG2 VAL   139      26.310  44.790  62.288  1.00  0.00           C  
ATOM   1083  C   VAL   139      25.792  48.160  64.100  1.00  0.00           C  
ATOM   1084  O   VAL   139      26.359  48.122  65.191  1.00  0.00           O  
ATOM   1085  N   MET   140      25.449  49.321  63.532  1.00  0.00           N  
ATOM   1086  CA  MET   140      25.775  50.631  64.123  1.00  0.00           C  
ATOM   1087  CB  MET   140      25.402  51.733  63.117  1.00  0.00           C  
ATOM   1088  CG  MET   140      26.019  53.086  63.494  1.00  0.00           C  
ATOM   1089  SD  MET   140      25.745  54.422  62.298  1.00  0.00           S  
ATOM   1090  CE  MET   140      26.784  53.864  60.919  1.00  0.00           C  
ATOM   1091  C   MET   140      25.116  50.869  65.501  1.00  0.00           C  
ATOM   1092  O   MET   140      25.676  51.581  66.334  1.00  0.00           O  
ATOM   1093  N   PHE   141      23.964  50.236  65.764  1.00  0.00           N  
ATOM   1094  CA  PHE   141      23.267  50.262  67.060  1.00  0.00           C  
ATOM   1095  CB  PHE   141      21.751  50.223  66.813  1.00  0.00           C  
ATOM   1096  CG  PHE   141      21.230  51.414  66.031  1.00  0.00           C  
ATOM   1097  CD1 PHE   141      21.064  51.334  64.636  1.00  0.00           C  
ATOM   1098  CE1 PHE   141      20.625  52.456  63.911  1.00  0.00           C  
ATOM   1099  CZ  PHE   141      20.355  53.664  64.578  1.00  0.00           C  
ATOM   1100  CE2 PHE   141      20.517  53.747  65.974  1.00  0.00           C  
ATOM   1101  CD2 PHE   141      20.947  52.621  66.699  1.00  0.00           C  
ATOM   1102  C   PHE   141      23.704  49.139  68.024  1.00  0.00           C  
ATOM   1103  O   PHE   141      23.310  49.134  69.193  1.00  0.00           O  
ATOM   1104  N   MET   142      24.515  48.185  67.557  1.00  0.00           N  
ATOM   1105  CA  MET   142      25.145  47.158  68.397  1.00  0.00           C  
ATOM   1106  CB  MET   142      25.089  45.790  67.697  1.00  0.00           C  
ATOM   1107  CG  MET   142      23.638  45.312  67.529  1.00  0.00           C  
ATOM   1108  SD  MET   142      23.429  43.622  66.902  1.00  0.00           S  
ATOM   1109  CE  MET   142      24.018  43.805  65.198  1.00  0.00           C  
ATOM   1110  C   MET   142      26.580  47.536  68.788  1.00  0.00           C  
ATOM   1111  O   MET   142      26.970  47.328  69.935  1.00  0.00           O  
ATOM   1112  N   ALA   143      27.368  48.104  67.875  1.00  0.00           N  
ATOM   1113  CA  ALA   143      28.739  48.539  68.146  1.00  0.00           C  
ATOM   1114  CB  ALA   143      29.393  48.932  66.815  1.00  0.00           C  
ATOM   1115  C   ALA   143      28.795  49.694  69.167  1.00  0.00           C  
ATOM   1116  O   ALA   143      28.035  50.659  69.071  1.00  0.00           O  
ATOM   1117  N   THR   144      29.718  49.627  70.128  1.00  0.00           N  
ATOM   1118  CA  THR   144      30.070  50.732  71.034  1.00  0.00           C  
ATOM   1119  CB  THR   144      28.945  50.979  72.057  1.00  0.00           C  
ATOM   1120  CG2 THR   144      28.929  50.023  73.245  1.00  0.00           C  
ATOM   1121  OG1 THR   144      29.046  52.293  72.551  1.00  0.00           O  
ATOM   1122  C   THR   144      31.419  50.477  71.719  1.00  0.00           C  
ATOM   1123  O   THR   144      32.004  49.403  71.581  1.00  0.00           O  
ATOM   1124  N   THR   145      31.947  51.458  72.451  1.00  0.00           N  
ATOM   1125  CA  THR   145      33.164  51.285  73.259  1.00  0.00           C  
ATOM   1126  CB  THR   145      34.004  52.571  73.317  1.00  0.00           C  
ATOM   1127  CG2 THR   145      34.701  52.850  71.987  1.00  0.00           C  
ATOM   1128  OG1 THR   145      33.206  53.696  73.610  1.00  0.00           O  
ATOM   1129  C   THR   145      32.858  50.749  74.665  1.00  0.00           C  
ATOM   1130  O   THR   145      31.920  51.207  75.326  1.00  0.00           O  
ATOM   1131  N   LYS   146      33.684  49.806  75.145  1.00  0.00           N  
ATOM   1132  CA  LYS   146      33.636  49.189  76.486  1.00  0.00           C  
ATOM   1133  CB  LYS   146      33.127  47.734  76.383  1.00  0.00           C  
ATOM   1134  CG  LYS   146      32.981  47.047  77.758  1.00  0.00           C  
ATOM   1135  CD  LYS   146      32.556  45.574  77.661  1.00  0.00           C  
ATOM   1136  CE  LYS   146      32.371  44.991  79.072  1.00  0.00           C  
ATOM   1137  NZ  LYS   146      32.174  43.520  79.060  1.00  0.00           N1+
ATOM   1138  C   LYS   146      35.018  49.247  77.143  1.00  0.00           C  
ATOM   1139  O   LYS   146      36.005  48.893  76.505  1.00  0.00           O  
ATOM   1140  N   TYR   147      35.111  49.650  78.410  1.00  0.00           N  
ATOM   1141  CA  TYR   147      36.368  49.567  79.170  1.00  0.00           C  
ATOM   1142  CB  TYR   147      36.393  50.662  80.245  1.00  0.00           C  
ATOM   1143  CG  TYR   147      37.678  50.733  81.052  1.00  0.00           C  
ATOM   1144  CD1 TYR   147      38.874  51.160  80.444  1.00  0.00           C  
ATOM   1145  CE1 TYR   147      40.066  51.248  81.192  1.00  0.00           C  
ATOM   1146  CZ  TYR   147      40.063  50.935  82.566  1.00  0.00           C  
ATOM   1147  OH  TYR   147      41.211  51.026  83.291  1.00  0.00           O  
ATOM   1148  CE2 TYR   147      38.859  50.515  83.179  1.00  0.00           C  
ATOM   1149  CD2 TYR   147      37.676  50.410  82.424  1.00  0.00           C  
ATOM   1150  C   TYR   147      36.567  48.155  79.755  1.00  0.00           C  
ATOM   1151  O   TYR   147      35.737  47.702  80.547  1.00  0.00           O  
ATOM   1152  N   ARG   148      37.644  47.455  79.364  1.00  0.00           N  
ATOM   1153  CA  ARG   148      38.016  46.099  79.829  1.00  0.00           C  
ATOM   1154  CB  ARG   148      37.141  45.026  79.143  1.00  0.00           C  
ATOM   1155  CG  ARG   148      37.267  44.929  77.606  1.00  0.00           C  
ATOM   1156  CD  ARG   148      36.388  43.771  77.112  1.00  0.00           C  
ATOM   1157  NE  ARG   148      36.361  43.624  75.642  1.00  0.00           N  
ATOM   1158  CZ  ARG   148      35.611  42.779  74.957  1.00  0.00           C  
ATOM   1159  NH1 ARG   148      34.770  41.954  75.504  1.00  0.00           N1+
ATOM   1160  NH2 ARG   148      35.685  42.739  73.665  1.00  0.00           N  
ATOM   1161  C   ARG   148      39.508  45.799  79.637  1.00  0.00           C  
ATOM   1162  O   ARG   148      40.153  46.386  78.768  1.00  0.00           O  
ATOM   1163  N   GLN   149      40.054  44.843  80.394  1.00  0.00           N  
ATOM   1164  CA  GLN   149      41.427  44.321  80.255  1.00  0.00           C  
ATOM   1165  CB  GLN   149      41.561  43.504  78.953  1.00  0.00           C  
ATOM   1166  CG  GLN   149      40.578  42.328  78.811  1.00  0.00           C  
ATOM   1167  CD  GLN   149      40.673  41.585  77.474  1.00  0.00           C  
ATOM   1168  OE1 GLN   149      40.029  40.560  77.282  1.00  0.00           O  
ATOM   1169  NE2 GLN   149      41.427  42.042  76.496  1.00  0.00           N  
ATOM   1170  C   GLN   149      42.547  45.380  80.406  1.00  0.00           C  
ATOM   1171  O   GLN   149      43.651  45.198  79.890  1.00  0.00           O  
ATOM   1172  N   GLY   150      42.274  46.504  81.079  1.00  0.00           N  
ATOM   1173  CA  GLY   150      43.194  47.644  81.175  1.00  0.00           C  
ATOM   1174  C   GLY   150      43.243  48.473  79.891  1.00  0.00           C  
ATOM   1175  O   GLY   150      44.319  48.884  79.451  1.00  0.00           O  
ATOM   1176  N   SER   151      42.092  48.646  79.240  1.00  0.00           N  
ATOM   1177  CA  SER   151      41.983  49.304  77.937  1.00  0.00           C  
ATOM   1178  CB  SER   151      42.466  48.333  76.852  1.00  0.00           C  
ATOM   1179  OG  SER   151      41.610  47.212  76.683  1.00  0.00           O  
ATOM   1180  C   SER   151      40.553  49.754  77.635  1.00  0.00           C  
ATOM   1181  O   SER   151      39.591  49.174  78.141  1.00  0.00           O  
ATOM   1182  N   ILE   152      40.388  50.755  76.771  1.00  0.00           N  
ATOM   1183  CA  ILE   152      39.136  50.938  76.031  1.00  0.00           C  
ATOM   1184  CB  ILE   152      38.934  52.402  75.572  1.00  0.00           C  
ATOM   1185  CG2 ILE   152      37.594  52.534  74.821  1.00  0.00           C  
ATOM   1186  CG1 ILE   152      38.909  53.415  76.742  1.00  0.00           C  
ATOM   1187  CD1 ILE   152      40.290  53.924  77.181  1.00  0.00           C  
ATOM   1188  C   ILE   152      39.169  49.967  74.846  1.00  0.00           C  
ATOM   1189  O   ILE   152      40.162  49.913  74.125  1.00  0.00           O  
ATOM   1190  N   ASP   153      38.091  49.224  74.629  1.00  0.00           N  
ATOM   1191  CA  ASP   153      37.902  48.310  73.501  1.00  0.00           C  
ATOM   1192  CB  ASP   153      37.809  46.876  74.049  1.00  0.00           C  
ATOM   1193  CG  ASP   153      37.951  45.783  72.987  1.00  0.00           C  
ATOM   1194  OD1 ASP   153      37.698  44.607  73.328  1.00  0.00           O  
ATOM   1195  OD2 ASP   153      38.334  46.089  71.833  1.00  0.00           O1-
ATOM   1196  C   ASP   153      36.658  48.719  72.687  1.00  0.00           C  
ATOM   1197  O   ASP   153      35.756  49.371  73.214  1.00  0.00           O  
ATOM   1198  N   CYX   154      36.596  48.341  71.411  1.00  0.00           N  
ATOM   1199  CA  CYX   154      35.452  48.585  70.524  1.00  0.00           C  
ATOM   1200  CB  CYX   154      35.949  49.319  69.270  1.00  0.00           C  
ATOM   1201  SG  CYX   154      34.705  49.570  67.979  1.00  0.00           S  
ATOM   1202  C   CYX   154      34.741  47.254  70.222  1.00  0.00           C  
ATOM   1203  O   CYX   154      35.382  46.298  69.767  1.00  0.00           O  
ATOM   1204  N   THR   155      33.444  47.148  70.530  1.00  0.00           N  
ATOM   1205  CA  THR   155      32.760  45.848  70.633  1.00  0.00           C  
ATOM   1206  CB  THR   155      33.074  45.224  72.010  1.00  0.00           C  
ATOM   1207  CG2 THR   155      32.187  45.701  73.161  1.00  0.00           C  
ATOM   1208  OG1 THR   155      32.973  43.826  71.933  1.00  0.00           O  
ATOM   1209  C   THR   155      31.253  45.899  70.361  1.00  0.00           C  
ATOM   1210  O   THR   155      30.608  46.928  70.553  1.00  0.00           O  
ATOM   1211  N   LEU   156      30.676  44.780  69.914  1.00  0.00           N  
ATOM   1212  CA  LEU   156      29.226  44.608  69.775  1.00  0.00           C  
ATOM   1213  CB  LEU   156      28.919  43.446  68.813  1.00  0.00           C  
ATOM   1214  CG  LEU   156      29.483  43.598  67.386  1.00  0.00           C  
ATOM   1215  CD1 LEU   156      29.181  42.332  66.586  1.00  0.00           C  
ATOM   1216  CD2 LEU   156      28.871  44.783  66.638  1.00  0.00           C  
ATOM   1217  C   LEU   156      28.544  44.394  71.141  1.00  0.00           C  
ATOM   1218  O   LEU   156      29.065  43.697  72.015  1.00  0.00           O  
ATOM   1219  N   THR   157      27.359  44.973  71.315  1.00  0.00           N  
ATOM   1220  CA  THR   157      26.585  44.986  72.564  1.00  0.00           C  
ATOM   1221  CB  THR   157      26.808  46.280  73.363  1.00  0.00           C  
ATOM   1222  CG2 THR   157      28.255  46.480  73.800  1.00  0.00           C  
ATOM   1223  OG1 THR   157      26.397  47.425  72.640  1.00  0.00           O  
ATOM   1224  C   THR   157      25.097  44.781  72.288  1.00  0.00           C  
ATOM   1225  O   THR   157      24.556  45.289  71.300  1.00  0.00           O  
ATOM   1226  N   PHE   158      24.432  44.019  73.158  1.00  0.00           N  
ATOM   1227  CA  PHE   158      23.188  43.310  72.847  1.00  0.00           C  
ATOM   1228  CB  PHE   158      23.510  41.833  72.553  1.00  0.00           C  
ATOM   1229  CG  PHE   158      24.540  41.571  71.465  1.00  0.00           C  
ATOM   1230  CD1 PHE   158      24.144  41.491  70.118  1.00  0.00           C  
ATOM   1231  CE1 PHE   158      25.090  41.190  69.120  1.00  0.00           C  
ATOM   1232  CZ  PHE   158      26.437  40.977  69.466  1.00  0.00           C  
ATOM   1233  CE2 PHE   158      26.841  41.078  70.808  1.00  0.00           C  
ATOM   1234  CD2 PHE   158      25.893  41.369  71.805  1.00  0.00           C  
ATOM   1235  C   PHE   158      22.151  43.397  73.976  1.00  0.00           C  
ATOM   1236  O   PHE   158      22.471  43.675  75.138  1.00  0.00           O  
ATOM   1237  N   SER   159      20.897  43.108  73.633  1.00  0.00           N  
ATOM   1238  CA  SER   159      19.826  42.840  74.593  1.00  0.00           C  
ATOM   1239  CB  SER   159      18.468  42.955  73.888  1.00  0.00           C  
ATOM   1240  OG  SER   159      17.429  43.074  74.844  1.00  0.00           O  
ATOM   1241  C   SER   159      19.997  41.466  75.265  1.00  0.00           C  
ATOM   1242  O   SER   159      20.839  40.663  74.868  1.00  0.00           O  
ATOM   1243  N   HIE   160      19.196  41.159  76.287  1.00  0.00           N  
ATOM   1244  CA  HIE   160      19.151  39.826  76.897  1.00  0.00           C  
ATOM   1245  CB  HIE   160      18.374  39.922  78.216  1.00  0.00           C  
ATOM   1246  CG  HIE   160      18.302  38.628  78.981  1.00  0.00           C  
ATOM   1247  ND1 HIE   160      19.298  38.130  79.827  1.00  0.00           N  
ATOM   1248  CE1 HIE   160      18.832  36.955  80.279  1.00  0.00           C  
ATOM   1249  NE2 HIE   160      17.623  36.696  79.761  1.00  0.00           N  
ATOM   1250  CD2 HIE   160      17.269  37.739  78.937  1.00  0.00           C  
ATOM   1251  C   HIE   160      18.507  38.788  75.946  1.00  0.00           C  
ATOM   1252  O   HIE   160      17.528  39.132  75.271  1.00  0.00           O  
ATOM   1253  N   PRO   161      18.974  37.523  75.893  1.00  0.00           N  
ATOM   1254  CD  PRO   161      18.230  36.429  75.298  1.00  0.00           C  
ATOM   1255  CG  PRO   161      18.635  35.200  76.105  1.00  0.00           C  
ATOM   1256  CB  PRO   161      20.088  35.482  76.490  1.00  0.00           C  
ATOM   1257  CA  PRO   161      20.241  37.012  76.423  1.00  0.00           C  
ATOM   1258  C   PRO   161      21.415  37.408  75.512  1.00  0.00           C  
ATOM   1259  O   PRO   161      21.387  37.115  74.315  1.00  0.00           O  
ATOM   1260  N   THR   162      22.471  38.033  76.039  1.00  0.00           N  
ATOM   1261  CA  THR   162      23.547  38.582  75.181  1.00  0.00           C  
ATOM   1262  CB  THR   162      24.512  39.496  75.946  1.00  0.00           C  
ATOM   1263  CG2 THR   162      23.817  40.677  76.610  1.00  0.00           C  
ATOM   1264  OG1 THR   162      25.222  38.794  76.938  1.00  0.00           O  
ATOM   1265  C   THR   162      24.352  37.509  74.443  1.00  0.00           C  
ATOM   1266  O   THR   162      24.839  37.767  73.341  1.00  0.00           O  
ATOM   1267  N   TRP   163      24.449  36.292  74.994  1.00  0.00           N  
ATOM   1268  CA  TRP   163      25.043  35.136  74.310  1.00  0.00           C  
ATOM   1269  CB  TRP   163      25.235  33.989  75.318  1.00  0.00           C  
ATOM   1270  CG  TRP   163      23.990  33.323  75.832  1.00  0.00           C  
ATOM   1271  CD1 TRP   163      23.383  33.587  77.011  1.00  0.00           C  
ATOM   1272  NE1 TRP   163      22.262  32.795  77.148  1.00  0.00           N  
ATOM   1273  CE2 TRP   163      22.078  31.983  76.056  1.00  0.00           C  
ATOM   1274  CZ2 TRP   163      21.102  31.033  75.732  1.00  0.00           C  
ATOM   1275  CH2 TRP   163      21.183  30.356  74.508  1.00  0.00           C  
ATOM   1276  CZ3 TRP   163      22.238  30.642  73.627  1.00  0.00           C  
ATOM   1277  CE3 TRP   163      23.228  31.584  73.968  1.00  0.00           C  
ATOM   1278  CD2 TRP   163      23.168  32.292  75.191  1.00  0.00           C  
ATOM   1279  C   TRP   163      24.197  34.672  73.115  1.00  0.00           C  
ATOM   1280  O   TRP   163      24.744  34.265  72.093  1.00  0.00           O  
ATOM   1281  N   TYR   164      22.863  34.752  73.216  1.00  0.00           N  
ATOM   1282  CA  TYR   164      21.936  34.262  72.193  1.00  0.00           C  
ATOM   1283  CB  TYR   164      20.513  34.201  72.772  1.00  0.00           C  
ATOM   1284  CG  TYR   164      19.430  33.884  71.759  1.00  0.00           C  
ATOM   1285  CD1 TYR   164      18.720  34.927  71.130  1.00  0.00           C  
ATOM   1286  CE1 TYR   164      17.734  34.635  70.167  1.00  0.00           C  
ATOM   1287  CZ  TYR   164      17.453  33.293  69.834  1.00  0.00           C  
ATOM   1288  OH  TYR   164      16.476  32.991  68.942  1.00  0.00           O  
ATOM   1289  CE2 TYR   164      18.148  32.249  70.479  1.00  0.00           C  
ATOM   1290  CD2 TYR   164      19.140  32.545  71.435  1.00  0.00           C  
ATOM   1291  C   TYR   164      22.008  35.126  70.934  1.00  0.00           C  
ATOM   1292  O   TYR   164      22.211  34.601  69.841  1.00  0.00           O  
ATOM   1293  N   TRP   165      21.909  36.451  71.088  1.00  0.00           N  
ATOM   1294  CA  TRP   165      22.003  37.389  69.963  1.00  0.00           C  
ATOM   1295  CB  TRP   165      21.568  38.786  70.422  1.00  0.00           C  
ATOM   1296  CG  TRP   165      20.177  38.859  70.984  1.00  0.00           C  
ATOM   1297  CD1 TRP   165      19.871  39.022  72.289  1.00  0.00           C  
ATOM   1298  NE1 TRP   165      18.501  39.008  72.463  1.00  0.00           N  
ATOM   1299  CE2 TRP   165      17.846  38.820  71.266  1.00  0.00           C  
ATOM   1300  CZ2 TRP   165      16.491  38.714  70.924  1.00  0.00           C  
ATOM   1301  CH2 TRP   165      16.143  38.505  69.578  1.00  0.00           C  
ATOM   1302  CZ3 TRP   165      17.148  38.414  68.599  1.00  0.00           C  
ATOM   1303  CE3 TRP   165      18.506  38.532  68.954  1.00  0.00           C  
ATOM   1304  CD2 TRP   165      18.892  38.730  70.296  1.00  0.00           C  
ATOM   1305  C   TRP   165      23.403  37.406  69.328  1.00  0.00           C  
ATOM   1306  O   TRP   165      23.510  37.478  68.104  1.00  0.00           O  
ATOM   1307  N   GLU   166      24.468  37.268  70.126  1.00  0.00           N  
ATOM   1308  CA  GLU   166      25.837  37.155  69.609  1.00  0.00           C  
ATOM   1309  CB  GLU   166      26.847  37.307  70.761  1.00  0.00           C  
ATOM   1310  CG  GLU   166      28.294  37.167  70.265  1.00  0.00           C  
ATOM   1311  CD  GLU   166      29.336  37.872  71.142  1.00  0.00           C  
ATOM   1312  OE1 GLU   166      29.160  38.031  72.375  1.00  0.00           O  
ATOM   1313  OE2 GLU   166      30.384  38.265  70.584  1.00  0.00           O1-
ATOM   1314  C   GLU   166      26.058  35.854  68.817  1.00  0.00           C  
ATOM   1315  O   GLU   166      26.506  35.902  67.670  1.00  0.00           O  
ATOM   1316  N   ASN   167      25.703  34.692  69.381  1.00  0.00           N  
ATOM   1317  CA  ASN   167      25.848  33.408  68.690  1.00  0.00           C  
ATOM   1318  CB  ASN   167      25.578  32.243  69.663  1.00  0.00           C  
ATOM   1319  CG  ASN   167      26.591  32.085  70.791  1.00  0.00           C  
ATOM   1320  OD1 ASN   167      27.610  32.764  70.881  1.00  0.00           O  
ATOM   1321  ND2 ASN   167      26.350  31.151  71.681  1.00  0.00           N  
ATOM   1322  C   ASN   167      24.949  33.335  67.439  1.00  0.00           C  
ATOM   1323  O   ASN   167      25.397  32.837  66.406  1.00  0.00           O  
ATOM   1324  N   LEU   168      23.726  33.886  67.484  1.00  0.00           N  
ATOM   1325  CA  LEU   168      22.846  34.035  66.316  1.00  0.00           C  
ATOM   1326  CB  LEU   168      21.515  34.685  66.755  1.00  0.00           C  
ATOM   1327  CG  LEU   168      20.562  35.094  65.614  1.00  0.00           C  
ATOM   1328  CD1 LEU   168      20.089  33.902  64.783  1.00  0.00           C  
ATOM   1329  CD2 LEU   168      19.324  35.779  66.191  1.00  0.00           C  
ATOM   1330  C   LEU   168      23.517  34.848  65.201  1.00  0.00           C  
ATOM   1331  O   LEU   168      23.524  34.409  64.051  1.00  0.00           O  
ATOM   1332  N   LEU   169      24.099  36.006  65.526  1.00  0.00           N  
ATOM   1333  CA  LEU   169      24.785  36.852  64.548  1.00  0.00           C  
ATOM   1334  CB  LEU   169      25.171  38.184  65.220  1.00  0.00           C  
ATOM   1335  CG  LEU   169      25.927  39.171  64.309  1.00  0.00           C  
ATOM   1336  CD1 LEU   169      25.103  39.598  63.090  1.00  0.00           C  
ATOM   1337  CD2 LEU   169      26.279  40.424  65.107  1.00  0.00           C  
ATOM   1338  C   LEU   169      25.988  36.128  63.921  1.00  0.00           C  
ATOM   1339  O   LEU   169      26.112  36.112  62.697  1.00  0.00           O  
ATOM   1340  N   LYS   170      26.823  35.463  64.731  1.00  0.00           N  
ATOM   1341  CA  LYS   170      27.969  34.666  64.255  1.00  0.00           C  
ATOM   1342  CB  LYS   170      28.782  34.169  65.464  1.00  0.00           C  
ATOM   1343  CG  LYS   170      29.526  35.313  66.183  1.00  0.00           C  
ATOM   1344  CD  LYS   170      30.394  34.762  67.321  1.00  0.00           C  
ATOM   1345  CE  LYS   170      31.024  35.891  68.154  1.00  0.00           C  
ATOM   1346  NZ  LYS   170      31.916  35.342  69.203  1.00  0.00           N1+
ATOM   1347  C   LYS   170      27.541  33.504  63.343  1.00  0.00           C  
ATOM   1348  O   LYS   170      28.144  33.299  62.289  1.00  0.00           O  
ATOM   1349  N   ILE   171      26.458  32.799  63.685  1.00  0.00           N  
ATOM   1350  CA  ILE   171      25.847  31.765  62.827  1.00  0.00           C  
ATOM   1351  CB  ILE   171      24.720  31.030  63.598  1.00  0.00           C  
ATOM   1352  CG2 ILE   171      23.818  30.202  62.665  1.00  0.00           C  
ATOM   1353  CG1 ILE   171      25.323  30.102  64.679  1.00  0.00           C  
ATOM   1354  CD1 ILE   171      24.325  29.674  65.763  1.00  0.00           C  
ATOM   1355  C   ILE   171      25.363  32.368  61.497  1.00  0.00           C  
ATOM   1356  O   ILE   171      25.658  31.822  60.432  1.00  0.00           O  
ATOM   1357  N   CYS   172      24.674  33.513  61.525  1.00  0.00           N  
ATOM   1358  CA  CYS   172      24.205  34.191  60.313  1.00  0.00           C  
ATOM   1359  CB  CYS   172      23.287  35.357  60.694  1.00  0.00           C  
ATOM   1360  SG  CYS   172      21.763  34.735  61.461  1.00  0.00           S  
ATOM   1361  C   CYS   172      25.356  34.673  59.414  1.00  0.00           C  
ATOM   1362  O   CYS   172      25.254  34.560  58.193  1.00  0.00           O  
ATOM   1363  N   VAL   173      26.462  35.161  59.990  1.00  0.00           N  
ATOM   1364  CA  VAL   173      27.681  35.509  59.238  1.00  0.00           C  
ATOM   1365  CB  VAL   173      28.731  36.169  60.157  1.00  0.00           C  
ATOM   1366  CG1 VAL   173      30.114  36.302  59.506  1.00  0.00           C  
ATOM   1367  CG2 VAL   173      28.282  37.585  60.545  1.00  0.00           C  
ATOM   1368  C   VAL   173      28.235  34.279  58.515  1.00  0.00           C  
ATOM   1369  O   VAL   173      28.424  34.334  57.303  1.00  0.00           O  
ATOM   1370  N   PHE   174      28.411  33.147  59.203  1.00  0.00           N  
ATOM   1371  CA  PHE   174      28.910  31.919  58.569  1.00  0.00           C  
ATOM   1372  CB  PHE   174      29.075  30.835  59.641  1.00  0.00           C  
ATOM   1373  CG  PHE   174      29.638  29.523  59.120  1.00  0.00           C  
ATOM   1374  CD1 PHE   174      28.881  28.336  59.170  1.00  0.00           C  
ATOM   1375  CE1 PHE   174      29.447  27.121  58.738  1.00  0.00           C  
ATOM   1376  CZ  PHE   174      30.760  27.092  58.238  1.00  0.00           C  
ATOM   1377  CE2 PHE   174      31.512  28.277  58.172  1.00  0.00           C  
ATOM   1378  CD2 PHE   174      30.950  29.485  58.617  1.00  0.00           C  
ATOM   1379  C   PHE   174      28.007  31.432  57.422  1.00  0.00           C  
ATOM   1380  O   PHE   174      28.498  31.105  56.338  1.00  0.00           O  
ATOM   1381  N   ILE   175      26.685  31.432  57.628  1.00  0.00           N  
ATOM   1382  CA  ILE   175      25.709  31.003  56.616  1.00  0.00           C  
ATOM   1383  CB  ILE   175      24.299  30.853  57.241  1.00  0.00           C  
ATOM   1384  CG2 ILE   175      23.230  30.581  56.163  1.00  0.00           C  
ATOM   1385  CG1 ILE   175      24.283  29.709  58.282  1.00  0.00           C  
ATOM   1386  CD1 ILE   175      23.024  29.691  59.158  1.00  0.00           C  
ATOM   1387  C   ILE   175      25.711  31.950  55.406  1.00  0.00           C  
ATOM   1388  O   ILE   175      25.897  31.496  54.276  1.00  0.00           O  
ATOM   1389  N   PHE   176      25.495  33.252  55.612  1.00  0.00           N  
ATOM   1390  CA  PHE   176      25.167  34.186  54.526  1.00  0.00           C  
ATOM   1391  CB  PHE   176      24.004  35.086  54.970  1.00  0.00           C  
ATOM   1392  CG  PHE   176      22.729  34.326  55.299  1.00  0.00           C  
ATOM   1393  CD1 PHE   176      21.963  33.754  54.263  1.00  0.00           C  
ATOM   1394  CE1 PHE   176      20.797  33.026  54.565  1.00  0.00           C  
ATOM   1395  CZ  PHE   176      20.391  32.867  55.901  1.00  0.00           C  
ATOM   1396  CE2 PHE   176      21.149  33.442  56.938  1.00  0.00           C  
ATOM   1397  CD2 PHE   176      22.310  34.172  56.635  1.00  0.00           C  
ATOM   1398  C   PHE   176      26.361  34.992  53.991  1.00  0.00           C  
ATOM   1399  O   PHE   176      26.359  35.328  52.808  1.00  0.00           O  
ATOM   1400  N   ALA   177      27.395  35.258  54.799  1.00  0.00           N  
ATOM   1401  CA  ALA   177      28.634  35.900  54.340  1.00  0.00           C  
ATOM   1402  CB  ALA   177      29.197  36.821  55.431  1.00  0.00           C  
ATOM   1403  C   ALA   177      29.700  34.902  53.836  1.00  0.00           C  
ATOM   1404  O   ALA   177      30.779  35.335  53.418  1.00  0.00           O  
ATOM   1405  N   PHE   178      29.421  33.589  53.854  1.00  0.00           N  
ATOM   1406  CA  PHE   178      30.322  32.580  53.281  1.00  0.00           C  
ATOM   1407  CB  PHE   178      31.410  32.202  54.300  1.00  0.00           C  
ATOM   1408  CG  PHE   178      32.687  31.681  53.664  1.00  0.00           C  
ATOM   1409  CD1 PHE   178      33.110  30.355  53.868  1.00  0.00           C  
ATOM   1410  CE1 PHE   178      34.317  29.904  53.297  1.00  0.00           C  
ATOM   1411  CZ  PHE   178      35.099  30.776  52.519  1.00  0.00           C  
ATOM   1412  CE2 PHE   178      34.677  32.101  52.310  1.00  0.00           C  
ATOM   1413  CD2 PHE   178      33.475  32.550  52.880  1.00  0.00           C  
ATOM   1414  C   PHE   178      29.614  31.349  52.694  1.00  0.00           C  
ATOM   1415  O   PHE   178      29.653  31.165  51.481  1.00  0.00           O  
ATOM   1416  N   ILE   179      28.957  30.504  53.496  1.00  0.00           N  
ATOM   1417  CA  ILE   179      28.557  29.153  53.050  1.00  0.00           C  
ATOM   1418  CB  ILE   179      28.100  28.306  54.261  1.00  0.00           C  
ATOM   1419  CG2 ILE   179      27.389  27.002  53.854  1.00  0.00           C  
ATOM   1420  CG1 ILE   179      29.279  27.983  55.210  1.00  0.00           C  
ATOM   1421  CD1 ILE   179      30.416  27.130  54.620  1.00  0.00           C  
ATOM   1422  C   ILE   179      27.538  29.151  51.899  1.00  0.00           C  
ATOM   1423  O   ILE   179      27.754  28.452  50.911  1.00  0.00           O  
ATOM   1424  N   MET   180      26.457  29.932  51.967  1.00  0.00           N  
ATOM   1425  CA  MET   180      25.477  30.036  50.872  1.00  0.00           C  
ATOM   1426  CB  MET   180      24.231  30.824  51.316  1.00  0.00           C  
ATOM   1427  CG  MET   180      23.418  30.144  52.427  1.00  0.00           C  
ATOM   1428  SD  MET   180      22.520  28.633  51.964  1.00  0.00           S  
ATOM   1429  CE  MET   180      23.707  27.348  52.443  1.00  0.00           C  
ATOM   1430  C   MET   180      26.083  30.588  49.563  1.00  0.00           C  
ATOM   1431  O   MET   180      25.945  29.920  48.534  1.00  0.00           O  
ATOM   1432  N   PRO   181      26.790  31.739  49.542  1.00  0.00           N  
ATOM   1433  CD  PRO   181      26.932  32.724  50.608  1.00  0.00           C  
ATOM   1434  CG  PRO   181      27.990  33.712  50.130  1.00  0.00           C  
ATOM   1435  CB  PRO   181      27.894  33.646  48.607  1.00  0.00           C  
ATOM   1436  CA  PRO   181      27.419  32.221  48.311  1.00  0.00           C  
ATOM   1437  C   PRO   181      28.551  31.314  47.796  1.00  0.00           C  
ATOM   1438  O   PRO   181      28.667  31.149  46.583  1.00  0.00           O  
ATOM   1439  N   VAL   182      29.352  30.679  48.664  1.00  0.00           N  
ATOM   1440  CA  VAL   182      30.393  29.715  48.250  1.00  0.00           C  
ATOM   1441  CB  VAL   182      31.400  29.436  49.388  1.00  0.00           C  
ATOM   1442  CG1 VAL   182      32.387  28.303  49.069  1.00  0.00           C  
ATOM   1443  CG2 VAL   182      32.251  30.688  49.654  1.00  0.00           C  
ATOM   1444  C   VAL   182      29.787  28.425  47.685  1.00  0.00           C  
ATOM   1445  O   VAL   182      30.318  27.889  46.710  1.00  0.00           O  
ATOM   1446  N   LEU   183      28.648  27.955  48.206  1.00  0.00           N  
ATOM   1447  CA  LEU   183      27.887  26.849  47.612  1.00  0.00           C  
ATOM   1448  CB  LEU   183      26.727  26.473  48.556  1.00  0.00           C  
ATOM   1449  CG  LEU   183      25.784  25.369  48.040  1.00  0.00           C  
ATOM   1450  CD1 LEU   183      26.500  24.031  47.857  1.00  0.00           C  
ATOM   1451  CD2 LEU   183      24.643  25.172  49.040  1.00  0.00           C  
ATOM   1452  C   LEU   183      27.400  27.204  46.195  1.00  0.00           C  
ATOM   1453  O   LEU   183      27.590  26.412  45.273  1.00  0.00           O  
ATOM   1454  N   ILE   184      26.846  28.408  46.003  1.00  0.00           N  
ATOM   1455  CA  ILE   184      26.423  28.910  44.683  1.00  0.00           C  
ATOM   1456  CB  ILE   184      25.701  30.275  44.823  1.00  0.00           C  
ATOM   1457  CG2 ILE   184      25.491  30.955  43.455  1.00  0.00           C  
ATOM   1458  CG1 ILE   184      24.338  30.090  45.529  1.00  0.00           C  
ATOM   1459  CD1 ILE   184      23.751  31.387  46.104  1.00  0.00           C  
ATOM   1460  C   ILE   184      27.613  28.971  43.712  1.00  0.00           C  
ATOM   1461  O   ILE   184      27.515  28.440  42.605  1.00  0.00           O  
ATOM   1462  N   ILE   185      28.749  29.546  44.136  1.00  0.00           N  
ATOM   1463  CA  ILE   185      29.998  29.584  43.352  1.00  0.00           C  
ATOM   1464  CB  ILE   185      31.115  30.316  44.145  1.00  0.00           C  
ATOM   1465  CG2 ILE   185      32.509  30.116  43.515  1.00  0.00           C  
ATOM   1466  CG1 ILE   185      30.820  31.830  44.255  1.00  0.00           C  
ATOM   1467  CD1 ILE   185      31.609  32.547  45.363  1.00  0.00           C  
ATOM   1468  C   ILE   185      30.428  28.166  42.956  1.00  0.00           C  
ATOM   1469  O   ILE   185      30.674  27.901  41.782  1.00  0.00           O  
ATOM   1470  N   THR   186      30.472  27.240  43.917  1.00  0.00           N  
ATOM   1471  CA  THR   186      30.949  25.861  43.716  1.00  0.00           C  
ATOM   1472  CB  THR   186      31.019  25.115  45.058  1.00  0.00           C  
ATOM   1473  CG2 THR   186      31.579  23.699  44.941  1.00  0.00           C  
ATOM   1474  OG1 THR   186      31.875  25.801  45.943  1.00  0.00           O  
ATOM   1475  C   THR   186      30.078  25.089  42.722  1.00  0.00           C  
ATOM   1476  O   THR   186      30.605  24.422  41.833  1.00  0.00           O  
ATOM   1477  N   VAL   187      28.748  25.206  42.819  1.00  0.00           N  
ATOM   1478  CA  VAL   187      27.812  24.567  41.878  1.00  0.00           C  
ATOM   1479  CB  VAL   187      26.363  24.647  42.404  1.00  0.00           C  
ATOM   1480  CG1 VAL   187      25.338  24.168  41.369  1.00  0.00           C  
ATOM   1481  CG2 VAL   187      26.189  23.764  43.648  1.00  0.00           C  
ATOM   1482  C   VAL   187      27.943  25.159  40.470  1.00  0.00           C  
ATOM   1483  O   VAL   187      28.069  24.407  39.500  1.00  0.00           O  
ATOM   1484  N   CYS   188      27.983  26.490  40.345  1.00  0.00           N  
ATOM   1485  CA  CYS   188      28.141  27.162  39.051  1.00  0.00           C  
ATOM   1486  CB  CYS   188      27.950  28.674  39.237  1.00  0.00           C  
ATOM   1487  SG  CYS   188      26.254  29.022  39.786  1.00  0.00           S  
ATOM   1488  C   CYS   188      29.494  26.841  38.394  1.00  0.00           C  
ATOM   1489  O   CYS   188      29.551  26.579  37.194  1.00  0.00           O  
ATOM   1490  N   TYR   189      30.582  26.791  39.167  1.00  0.00           N  
ATOM   1491  CA  TYR   189      31.895  26.372  38.667  1.00  0.00           C  
ATOM   1492  CB  TYR   189      32.998  26.747  39.665  1.00  0.00           C  
ATOM   1493  CG  TYR   189      33.379  28.221  39.758  1.00  0.00           C  
ATOM   1494  CD1 TYR   189      34.440  28.572  40.616  1.00  0.00           C  
ATOM   1495  CE1 TYR   189      34.879  29.907  40.705  1.00  0.00           C  
ATOM   1496  CZ  TYR   189      34.256  30.903  39.930  1.00  0.00           C  
ATOM   1497  OH  TYR   189      34.664  32.190  40.034  1.00  0.00           O  
ATOM   1498  CE2 TYR   189      33.196  30.562  39.065  1.00  0.00           C  
ATOM   1499  CD2 TYR   189      32.758  29.227  38.982  1.00  0.00           C  
ATOM   1500  C   TYR   189      31.942  24.883  38.308  1.00  0.00           C  
ATOM   1501  O   TYR   189      32.567  24.548  37.309  1.00  0.00           O  
ATOM   1502  N   GLY   190      31.247  23.994  39.025  1.00  0.00           N  
ATOM   1503  CA  GLY   190      31.123  22.583  38.627  1.00  0.00           C  
ATOM   1504  C   GLY   190      30.455  22.415  37.254  1.00  0.00           C  
ATOM   1505  O   GLY   190      30.976  21.708  36.390  1.00  0.00           O  
ATOM   1506  N   LEU   191      29.345  23.127  37.027  1.00  0.00           N  
ATOM   1507  CA  LEU   191      28.643  23.176  35.736  1.00  0.00           C  
ATOM   1508  CB  LEU   191      27.332  23.971  35.918  1.00  0.00           C  
ATOM   1509  CG  LEU   191      26.277  23.282  36.806  1.00  0.00           C  
ATOM   1510  CD1 LEU   191      25.254  24.297  37.311  1.00  0.00           C  
ATOM   1511  CD2 LEU   191      25.519  22.204  36.033  1.00  0.00           C  
ATOM   1512  C   LEU   191      29.511  23.801  34.625  1.00  0.00           C  
ATOM   1513  O   LEU   191      29.561  23.276  33.508  1.00  0.00           O  
ATOM   1514  N   MET   192      30.219  24.895  34.924  1.00  0.00           N  
ATOM   1515  CA  MET   192      31.125  25.573  33.990  1.00  0.00           C  
ATOM   1516  CB  MET   192      31.605  26.889  34.626  1.00  0.00           C  
ATOM   1517  CG  MET   192      32.480  27.736  33.695  1.00  0.00           C  
ATOM   1518  SD  MET   192      33.056  29.294  34.432  1.00  0.00           S  
ATOM   1519  CE  MET   192      34.297  28.688  35.611  1.00  0.00           C  
ATOM   1520  C   MET   192      32.317  24.687  33.594  1.00  0.00           C  
ATOM   1521  O   MET   192      32.588  24.518  32.408  1.00  0.00           O  
ATOM   1522  N   ILE   193      33.015  24.095  34.568  1.00  0.00           N  
ATOM   1523  CA  ILE   193      34.216  23.273  34.346  1.00  0.00           C  
ATOM   1524  CB  ILE   193      34.912  22.953  35.693  1.00  0.00           C  
ATOM   1525  CG2 ILE   193      35.987  21.859  35.551  1.00  0.00           C  
ATOM   1526  CG1 ILE   193      35.551  24.246  36.265  1.00  0.00           C  
ATOM   1527  CD1 ILE   193      35.945  24.156  37.745  1.00  0.00           C  
ATOM   1528  C   ILE   193      33.878  22.024  33.525  1.00  0.00           C  
ATOM   1529  O   ILE   193      34.630  21.698  32.604  1.00  0.00           O  
ATOM   1530  N   LEU   194      32.730  21.374  33.767  1.00  0.00           N  
ATOM   1531  CA  LEU   194      32.261  20.282  32.907  1.00  0.00           C  
ATOM   1532  CB  LEU   194      30.998  19.635  33.509  1.00  0.00           C  
ATOM   1533  CG  LEU   194      30.461  18.479  32.631  1.00  0.00           C  
ATOM   1534  CD1 LEU   194      30.002  17.309  33.493  1.00  0.00           C  
ATOM   1535  CD2 LEU   194      29.278  18.905  31.759  1.00  0.00           C  
ATOM   1536  C   LEU   194      32.039  20.751  31.462  1.00  0.00           C  
ATOM   1537  O   LEU   194      32.506  20.092  30.534  1.00  0.00           O  
ATOM   1538  N   ARG   195      31.373  21.893  31.246  1.00  0.00           N  
ATOM   1539  CA  ARG   195      31.097  22.398  29.891  1.00  0.00           C  
ATOM   1540  CB  ARG   195      30.009  23.484  29.965  1.00  0.00           C  
ATOM   1541  CG  ARG   195      29.397  23.885  28.609  1.00  0.00           C  
ATOM   1542  CD  ARG   195      28.831  22.722  27.775  1.00  0.00           C  
ATOM   1543  NE  ARG   195      27.754  21.978  28.462  1.00  0.00           N  
ATOM   1544  CZ  ARG   195      27.655  20.668  28.633  1.00  0.00           C  
ATOM   1545  NH1 ARG   195      28.551  19.837  28.176  1.00  0.00           N1+
ATOM   1546  NH2 ARG   195      26.639  20.163  29.266  1.00  0.00           N  
ATOM   1547  C   ARG   195      32.368  22.847  29.155  1.00  0.00           C  
ATOM   1548  O   ARG   195      32.482  22.605  27.954  1.00  0.00           O  
ATOM   1549  N   LEU   196      33.363  23.394  29.863  1.00  0.00           N  
ATOM   1550  CA  LEU   196      34.710  23.660  29.330  1.00  0.00           C  
ATOM   1551  CB  LEU   196      35.544  24.434  30.376  1.00  0.00           C  
ATOM   1552  CG  LEU   196      35.087  25.875  30.673  1.00  0.00           C  
ATOM   1553  CD1 LEU   196      35.874  26.438  31.859  1.00  0.00           C  
ATOM   1554  CD2 LEU   196      35.305  26.803  29.482  1.00  0.00           C  
ATOM   1555  C   LEU   196      35.438  22.362  28.928  1.00  0.00           C  
ATOM   1556  O   LEU   196      35.967  22.263  27.817  1.00  0.00           O  
ATOM   1557  N   LYS   197      35.448  21.357  29.815  1.00  0.00           N  
ATOM   1558  CA  LYS   197      36.122  20.061  29.620  1.00  0.00           C  
ATOM   1559  CB  LYS   197      36.237  19.380  31.000  1.00  0.00           C  
ATOM   1560  CG  LYS   197      36.987  18.038  31.046  1.00  0.00           C  
ATOM   1561  CD  LYS   197      38.406  18.090  30.459  1.00  0.00           C  
ATOM   1562  CE  LYS   197      39.126  16.763  30.724  1.00  0.00           C  
ATOM   1563  NZ  LYS   197      40.444  16.724  30.058  1.00  0.00           N1+
ATOM   1564  C   LYS   197      35.430  19.160  28.583  1.00  0.00           C  
ATOM   1565  O   LYS   197      36.097  18.337  27.959  1.00  0.00           O  
ATOM   1566  N   SER   198      34.123  19.306  28.375  1.00  0.00           N  
ATOM   1567  CA  SER   198      33.315  18.508  27.440  1.00  0.00           C  
ATOM   1568  CB  SER   198      31.871  19.019  27.455  1.00  0.00           C  
ATOM   1569  OG  SER   198      31.083  18.394  26.459  1.00  0.00           O  
ATOM   1570  C   SER   198      33.863  18.518  26.004  1.00  0.00           C  
ATOM   1571  O   SER   198      34.222  19.578  25.486  1.00  0.00           O  
ATOM   1572  N   VAL   199      33.914  17.348  25.356  1.00  0.00           N  
ATOM   1573  CA  VAL   199      34.175  17.225  23.909  1.00  0.00           C  
ATOM   1574  CB  VAL   199      34.529  15.774  23.523  1.00  0.00           C  
ATOM   1575  CG1 VAL   199      34.588  15.550  22.003  1.00  0.00           C  
ATOM   1576  CG2 VAL   199      35.897  15.394  24.093  1.00  0.00           C  
ATOM   1577  C   VAL   199      32.958  17.695  23.117  1.00  0.00           C  
ATOM   1578  O   VAL   199      31.856  17.166  23.297  1.00  0.00           O  
ATOM   1579  N   ARG   200      33.158  18.656  22.208  1.00  0.00           N  
ATOM   1580  CA  ARG   200      32.107  19.147  21.306  1.00  0.00           C  
ATOM   1581  CB  ARG   200      32.344  20.634  20.982  1.00  0.00           C  
ATOM   1582  CG  ARG   200      32.151  21.465  22.260  1.00  0.00           C  
ATOM   1583  CD  ARG   200      32.175  22.984  22.051  1.00  0.00           C  
ATOM   1584  NE  ARG   200      33.454  23.477  21.512  1.00  0.00           N  
ATOM   1585  CZ  ARG   200      34.614  23.580  22.128  1.00  0.00           C  
ATOM   1586  NH1 ARG   200      35.637  24.045  21.486  1.00  0.00           N1+
ATOM   1587  NH2 ARG   200      34.821  23.244  23.364  1.00  0.00           N  
ATOM   1588  C   ARG   200      32.021  18.244  20.077  1.00  0.00           C  
ATOM   1589  O   ARG   200      32.877  18.300  19.190  1.00  0.00           O  
ATOM   1590  N   MET   201      31.012  17.370  20.044  1.00  0.00           N  
ATOM   1591  CA  MET   201      30.863  16.320  19.025  1.00  0.00           C  
ATOM   1592  CB  MET   201      29.618  15.466  19.304  1.00  0.00           C  
ATOM   1593  CG  MET   201      29.720  14.628  20.583  1.00  0.00           C  
ATOM   1594  SD  MET   201      28.189  13.747  21.013  1.00  0.00           S  
ATOM   1595  CE  MET   201      27.973  12.678  19.560  1.00  0.00           C  
ATOM   1596  C   MET   201      30.759  16.917  17.618  1.00  0.00           C  
ATOM   1597  O   MET   201      29.867  17.732  17.364  1.00  0.00           O  
ATOM   1598  N   LEU   202      31.674  16.535  16.718  1.00  0.00           N  
ATOM   1599  CA  LEU   202      31.788  17.047  15.337  1.00  0.00           C  
ATOM   1600  CB  LEU   202      30.787  16.323  14.410  1.00  0.00           C  
ATOM   1601  CG  LEU   202      30.842  14.781  14.441  1.00  0.00           C  
ATOM   1602  CD1 LEU   202      29.849  14.217  13.427  1.00  0.00           C  
ATOM   1603  CD2 LEU   202      32.230  14.232  14.105  1.00  0.00           C  
ATOM   1604  C   LEU   202      31.718  18.592  15.231  1.00  0.00           C  
ATOM   1605  O   LEU   202      31.125  19.139  14.302  1.00  0.00           O  
ATOM   1606  N   SER   203      32.242  19.295  16.243  1.00  0.00           N  
ATOM   1607  CA  SER   203      32.109  20.751  16.431  1.00  0.00           C  
ATOM   1608  CB  SER   203      30.684  21.076  16.915  1.00  0.00           C  
ATOM   1609  OG  SER   203      30.329  20.308  18.055  1.00  0.00           O  
ATOM   1610  C   SER   203      33.188  21.353  17.360  1.00  0.00           C  
ATOM   1611  O   SER   203      32.991  22.427  17.939  1.00  0.00           O  
ATOM   1612  N   GLY   204      34.333  20.681  17.523  1.00  0.00           N  
ATOM   1613  CA  GLY   204      35.468  21.122  18.350  1.00  0.00           C  
ATOM   1614  C   GLY   204      36.334  22.221  17.715  1.00  0.00           C  
ATOM   1615  O   GLY   204      36.284  22.444  16.500  1.00  0.00           O  
ATOM   1616  N   SER   205      37.113  22.918  18.550  1.00  0.00           N  
ATOM   1617  CA  SER   205      38.122  23.922  18.163  1.00  0.00           C  
ATOM   1618  CB  SER   205      37.460  25.199  17.622  1.00  0.00           C  
ATOM   1619  OG  SER   205      38.393  26.263  17.563  1.00  0.00           O  
ATOM   1620  C   SER   205      39.006  24.285  19.366  1.00  0.00           C  
ATOM   1621  O   SER   205      38.501  24.731  20.403  1.00  0.00           O  
ATOM   1622  N   LYS   206      40.331  24.150  19.220  1.00  0.00           N  
ATOM   1623  CA  LYS   206      41.313  24.615  20.215  1.00  0.00           C  
ATOM   1624  CB  LYS   206      42.722  24.073  19.900  1.00  0.00           C  
ATOM   1625  CG  LYS   206      42.899  22.596  20.304  1.00  0.00           C  
ATOM   1626  CD  LYS   206      44.349  22.133  20.082  1.00  0.00           C  
ATOM   1627  CE  LYS   206      44.641  20.743  20.668  1.00  0.00           C  
ATOM   1628  NZ  LYS   206      43.889  19.664  19.986  1.00  0.00           N1+
ATOM   1629  C   LYS   206      41.331  26.141  20.336  1.00  0.00           C  
ATOM   1630  O   LYS   206      41.532  26.648  21.435  1.00  0.00           O  
ATOM   1631  N   GLU   207      41.074  26.889  19.264  1.00  0.00           N  
ATOM   1632  CA  GLU   207      40.955  28.354  19.307  1.00  0.00           C  
ATOM   1633  CB  GLU   207      40.988  28.902  17.869  1.00  0.00           C  
ATOM   1634  CG  GLU   207      40.873  30.431  17.749  1.00  0.00           C  
ATOM   1635  CD  GLU   207      42.061  31.216  18.326  1.00  0.00           C  
ATOM   1636  OE1 GLU   207      43.065  30.627  18.791  1.00  0.00           O  
ATOM   1637  OE2 GLU   207      41.999  32.471  18.354  1.00  0.00           O1-
ATOM   1638  C   GLU   207      39.702  28.817  20.075  1.00  0.00           C  
ATOM   1639  O   GLU   207      39.760  29.805  20.818  1.00  0.00           O  
ATOM   1640  N   LYS   208      38.594  28.068  19.968  1.00  0.00           N  
ATOM   1641  CA  LYS   208      37.385  28.282  20.779  1.00  0.00           C  
ATOM   1642  CB  LYS   208      36.211  27.500  20.160  1.00  0.00           C  
ATOM   1643  CG  LYS   208      34.823  27.835  20.735  1.00  0.00           C  
ATOM   1644  CD  LYS   208      34.373  29.266  20.395  1.00  0.00           C  
ATOM   1645  CE  LYS   208      32.962  29.578  20.910  1.00  0.00           C  
ATOM   1646  NZ  LYS   208      31.903  28.879  20.149  1.00  0.00           N1+
ATOM   1647  C   LYS   208      37.629  27.912  22.246  1.00  0.00           C  
ATOM   1648  O   LYS   208      37.279  28.689  23.131  1.00  0.00           O  
ATOM   1649  N   ASP   209      38.318  26.799  22.510  1.00  0.00           N  
ATOM   1650  CA  ASP   209      38.800  26.449  23.859  1.00  0.00           C  
ATOM   1651  CB  ASP   209      39.540  25.096  23.847  1.00  0.00           C  
ATOM   1652  CG  ASP   209      38.678  23.869  23.561  1.00  0.00           C  
ATOM   1653  OD1 ASP   209      37.447  23.910  23.803  1.00  0.00           O  
ATOM   1654  OD2 ASP   209      39.248  22.821  23.182  1.00  0.00           O1-
ATOM   1655  C   ASP   209      39.723  27.531  24.453  1.00  0.00           C  
ATOM   1656  O   ASP   209      39.638  27.816  25.648  1.00  0.00           O  
ATOM   1657  N   ARG   210      40.567  28.173  23.629  1.00  0.00           N  
ATOM   1658  CA  ARG   210      41.455  29.279  24.030  1.00  0.00           C  
ATOM   1659  CB  ARG   210      42.460  29.574  22.897  1.00  0.00           C  
ATOM   1660  CG  ARG   210      43.682  30.375  23.369  1.00  0.00           C  
ATOM   1661  CD  ARG   210      44.686  30.597  22.225  1.00  0.00           C  
ATOM   1662  NE  ARG   210      44.190  31.551  21.215  1.00  0.00           N  
ATOM   1663  CZ  ARG   210      44.349  32.862  21.195  1.00  0.00           C  
ATOM   1664  NH1 ARG   210      43.858  33.548  20.208  1.00  0.00           N1+
ATOM   1665  NH2 ARG   210      44.972  33.519  22.130  1.00  0.00           N  
ATOM   1666  C   ARG   210      40.661  30.525  24.429  1.00  0.00           C  
ATOM   1667  O   ARG   210      40.958  31.124  25.459  1.00  0.00           O  
ATOM   1668  N   ASN   211      39.615  30.880  23.677  1.00  0.00           N  
ATOM   1669  CA  ASN   211      38.687  31.961  24.037  1.00  0.00           C  
ATOM   1670  CB  ASN   211      37.707  32.186  22.866  1.00  0.00           C  
ATOM   1671  CG  ASN   211      36.480  33.012  23.223  1.00  0.00           C  
ATOM   1672  OD1 ASN   211      35.353  32.629  22.935  1.00  0.00           O  
ATOM   1673  ND2 ASN   211      36.626  34.146  23.869  1.00  0.00           N  
ATOM   1674  C   ASN   211      37.958  31.660  25.361  1.00  0.00           C  
ATOM   1675  O   ASN   211      37.996  32.476  26.281  1.00  0.00           O  
ATOM   1676  N   LEU   212      37.350  30.476  25.481  1.00  0.00           N  
ATOM   1677  CA  LEU   212      36.618  30.048  26.680  1.00  0.00           C  
ATOM   1678  CB  LEU   212      35.984  28.674  26.401  1.00  0.00           C  
ATOM   1679  CG  LEU   212      34.840  28.683  25.366  1.00  0.00           C  
ATOM   1680  CD1 LEU   212      34.495  27.249  24.961  1.00  0.00           C  
ATOM   1681  CD2 LEU   212      33.575  29.335  25.930  1.00  0.00           C  
ATOM   1682  C   LEU   212      37.515  30.017  27.935  1.00  0.00           C  
ATOM   1683  O   LEU   212      37.098  30.450  29.015  1.00  0.00           O  
ATOM   1684  N   ARG   213      38.776  29.594  27.784  1.00  0.00           N  
ATOM   1685  CA  ARG   213      39.828  29.708  28.806  1.00  0.00           C  
ATOM   1686  CB  ARG   213      41.073  28.968  28.294  1.00  0.00           C  
ATOM   1687  CG  ARG   213      42.256  28.930  29.270  1.00  0.00           C  
ATOM   1688  CD  ARG   213      43.401  28.149  28.611  1.00  0.00           C  
ATOM   1689  NE  ARG   213      44.536  27.928  29.524  1.00  0.00           N  
ATOM   1690  CZ  ARG   213      45.439  28.812  29.889  1.00  0.00           C  
ATOM   1691  NH1 ARG   213      45.486  30.021  29.414  1.00  0.00           N1+
ATOM   1692  NH2 ARG   213      46.330  28.494  30.773  1.00  0.00           N  
ATOM   1693  C   ARG   213      40.113  31.168  29.159  1.00  0.00           C  
ATOM   1694  O   ARG   213      39.999  31.543  30.324  1.00  0.00           O  
ATOM   1695  N   ARG   214      40.423  32.018  28.175  1.00  0.00           N  
ATOM   1696  CA  ARG   214      40.779  33.436  28.389  1.00  0.00           C  
ATOM   1697  CB  ARG   214      41.150  34.086  27.045  1.00  0.00           C  
ATOM   1698  CG  ARG   214      42.546  33.652  26.564  1.00  0.00           C  
ATOM   1699  CD  ARG   214      42.759  33.920  25.067  1.00  0.00           C  
ATOM   1700  NE  ARG   214      42.664  35.346  24.705  1.00  0.00           N  
ATOM   1701  CZ  ARG   214      43.616  36.252  24.823  1.00  0.00           C  
ATOM   1702  NH1 ARG   214      44.766  35.985  25.372  1.00  0.00           N1+
ATOM   1703  NH2 ARG   214      43.430  37.459  24.375  1.00  0.00           N  
ATOM   1704  C   ARG   214      39.688  34.227  29.118  1.00  0.00           C  
ATOM   1705  O   ARG   214      40.024  34.986  30.021  1.00  0.00           O  
ATOM   1706  N   ILE   215      38.401  34.007  28.830  1.00  0.00           N  
ATOM   1707  CA  ILE   215      37.302  34.697  29.541  1.00  0.00           C  
ATOM   1708  CB  ILE   215      36.021  34.779  28.676  1.00  0.00           C  
ATOM   1709  CG2 ILE   215      36.307  35.495  27.343  1.00  0.00           C  
ATOM   1710  CG1 ILE   215      35.328  33.415  28.475  1.00  0.00           C  
ATOM   1711  CD1 ILE   215      33.903  33.521  27.918  1.00  0.00           C  
ATOM   1712  C   ILE   215      37.013  34.152  30.960  1.00  0.00           C  
ATOM   1713  O   ILE   215      36.285  34.801  31.717  1.00  0.00           O  
ATOM   1714  N   THR   216      37.569  32.999  31.358  1.00  0.00           N  
ATOM   1715  CA  THR   216      37.340  32.374  32.685  1.00  0.00           C  
ATOM   1716  CB  THR   216      36.790  30.942  32.548  1.00  0.00           C  
ATOM   1717  CG2 THR   216      35.373  30.897  31.979  1.00  0.00           C  
ATOM   1718  OG1 THR   216      37.607  30.138  31.727  1.00  0.00           O  
ATOM   1719  C   THR   216      38.568  32.338  33.608  1.00  0.00           C  
ATOM   1720  O   THR   216      38.398  32.321  34.829  1.00  0.00           O  
ATOM   1721  N   ARG   217      39.790  32.339  33.054  1.00  0.00           N  
ATOM   1722  CA  ARG   217      41.048  32.071  33.777  1.00  0.00           C  
ATOM   1723  CB  ARG   217      42.220  32.136  32.774  1.00  0.00           C  
ATOM   1724  CG  ARG   217      43.597  31.721  33.321  1.00  0.00           C  
ATOM   1725  CD  ARG   217      43.626  30.250  33.757  1.00  0.00           C  
ATOM   1726  NE  ARG   217      45.005  29.744  33.888  1.00  0.00           N  
ATOM   1727  CZ  ARG   217      45.344  28.467  33.946  1.00  0.00           C  
ATOM   1728  NH1 ARG   217      44.487  27.490  34.007  1.00  0.00           N1+
ATOM   1729  NH2 ARG   217      46.585  28.097  33.932  1.00  0.00           N  
ATOM   1730  C   ARG   217      41.281  32.996  34.974  1.00  0.00           C  
ATOM   1731  O   ARG   217      41.548  32.500  36.067  1.00  0.00           O  
ATOM   1732  N   MET   218      41.200  34.317  34.791  1.00  0.00           N  
ATOM   1733  CA  MET   218      41.564  35.265  35.848  1.00  0.00           C  
ATOM   1734  CB  MET   218      41.741  36.673  35.261  1.00  0.00           C  
ATOM   1735  CG  MET   218      42.148  37.693  36.331  1.00  0.00           C  
ATOM   1736  SD  MET   218      43.064  39.124  35.700  1.00  0.00           S  
ATOM   1737  CE  MET   218      41.788  39.953  34.719  1.00  0.00           C  
ATOM   1738  C   MET   218      40.594  35.238  37.037  1.00  0.00           C  
ATOM   1739  O   MET   218      41.042  35.130  38.179  1.00  0.00           O  
ATOM   1740  N   VAL   219      39.277  35.279  36.791  1.00  0.00           N  
ATOM   1741  CA  VAL   219      38.273  35.270  37.874  1.00  0.00           C  
ATOM   1742  CB  VAL   219      36.858  35.540  37.324  1.00  0.00           C  
ATOM   1743  CG1 VAL   219      35.760  35.295  38.366  1.00  0.00           C  
ATOM   1744  CG2 VAL   219      36.738  36.998  36.856  1.00  0.00           C  
ATOM   1745  C   VAL   219      38.325  33.969  38.682  1.00  0.00           C  
ATOM   1746  O   VAL   219      38.323  34.023  39.913  1.00  0.00           O  
ATOM   1747  N   LEU   220      38.441  32.812  38.018  1.00  0.00           N  
ATOM   1748  CA  LEU   220      38.496  31.503  38.680  1.00  0.00           C  
ATOM   1749  CB  LEU   220      38.580  30.421  37.583  1.00  0.00           C  
ATOM   1750  CG  LEU   220      38.744  28.973  38.083  1.00  0.00           C  
ATOM   1751  CD1 LEU   220      37.590  28.522  38.978  1.00  0.00           C  
ATOM   1752  CD2 LEU   220      38.801  28.024  36.884  1.00  0.00           C  
ATOM   1753  C   LEU   220      39.653  31.412  39.689  1.00  0.00           C  
ATOM   1754  O   LEU   220      39.464  30.943  40.814  1.00  0.00           O  
ATOM   1755  N   VAL   221      40.841  31.901  39.318  1.00  0.00           N  
ATOM   1756  CA  VAL   221      42.019  31.924  40.201  1.00  0.00           C  
ATOM   1757  CB  VAL   221      43.294  32.210  39.385  1.00  0.00           C  
ATOM   1758  CG1 VAL   221      44.532  32.307  40.281  1.00  0.00           C  
ATOM   1759  CG2 VAL   221      43.580  31.109  38.356  1.00  0.00           C  
ATOM   1760  C   VAL   221      41.858  32.929  41.349  1.00  0.00           C  
ATOM   1761  O   VAL   221      42.153  32.595  42.498  1.00  0.00           O  
ATOM   1762  N   VAL   222      41.359  34.142  41.077  1.00  0.00           N  
ATOM   1763  CA  VAL   222      41.122  35.178  42.105  1.00  0.00           C  
ATOM   1764  CB  VAL   222      40.650  36.491  41.433  1.00  0.00           C  
ATOM   1765  CG1 VAL   222      40.063  37.517  42.412  1.00  0.00           C  
ATOM   1766  CG2 VAL   222      41.826  37.169  40.716  1.00  0.00           C  
ATOM   1767  C   VAL   222      40.136  34.698  43.178  1.00  0.00           C  
ATOM   1768  O   VAL   222      40.372  34.907  44.373  1.00  0.00           O  
ATOM   1769  N   VAL   223      39.066  34.010  42.767  1.00  0.00           N  
ATOM   1770  CA  VAL   223      38.063  33.412  43.664  1.00  0.00           C  
ATOM   1771  CB  VAL   223      36.792  33.055  42.863  1.00  0.00           C  
ATOM   1772  CG1 VAL   223      35.774  32.236  43.667  1.00  0.00           C  
ATOM   1773  CG2 VAL   223      36.086  34.342  42.413  1.00  0.00           C  
ATOM   1774  C   VAL   223      38.624  32.216  44.442  1.00  0.00           C  
ATOM   1775  O   VAL   223      38.356  32.094  45.638  1.00  0.00           O  
ATOM   1776  N   ALA   224      39.454  31.366  43.820  1.00  0.00           N  
ATOM   1777  CA  ALA   224      40.135  30.270  44.514  1.00  0.00           C  
ATOM   1778  CB  ALA   224      40.903  29.431  43.483  1.00  0.00           C  
ATOM   1779  C   ALA   224      41.057  30.773  45.643  1.00  0.00           C  
ATOM   1780  O   ALA   224      41.014  30.244  46.757  1.00  0.00           O  
ATOM   1781  N   VAL   225      41.840  31.834  45.393  1.00  0.00           N  
ATOM   1782  CA  VAL   225      42.673  32.484  46.423  1.00  0.00           C  
ATOM   1783  CB  VAL   225      43.617  33.538  45.803  1.00  0.00           C  
ATOM   1784  CG1 VAL   225      44.373  34.354  46.865  1.00  0.00           C  
ATOM   1785  CG2 VAL   225      44.672  32.861  44.920  1.00  0.00           C  
ATOM   1786  C   VAL   225      41.813  33.085  47.541  1.00  0.00           C  
ATOM   1787  O   VAL   225      42.114  32.863  48.717  1.00  0.00           O  
ATOM   1788  N   PHE   226      40.714  33.774  47.208  1.00  0.00           N  
ATOM   1789  CA  PHE   226      39.786  34.328  48.203  1.00  0.00           C  
ATOM   1790  CB  PHE   226      38.646  35.093  47.505  1.00  0.00           C  
ATOM   1791  CG  PHE   226      37.444  35.342  48.401  1.00  0.00           C  
ATOM   1792  CD1 PHE   226      37.417  36.438  49.282  1.00  0.00           C  
ATOM   1793  CE1 PHE   226      36.333  36.610  50.164  1.00  0.00           C  
ATOM   1794  CZ  PHE   226      35.284  35.675  50.184  1.00  0.00           C  
ATOM   1795  CE2 PHE   226      35.304  34.583  49.298  1.00  0.00           C  
ATOM   1796  CD2 PHE   226      36.373  34.430  48.399  1.00  0.00           C  
ATOM   1797  C   PHE   226      39.233  33.247  49.145  1.00  0.00           C  
ATOM   1798  O   PHE   226      39.274  33.427  50.363  1.00  0.00           O  
ATOM   1799  N   ILE   227      38.767  32.112  48.605  1.00  0.00           N  
ATOM   1800  CA  ILE   227      38.175  31.024  49.402  1.00  0.00           C  
ATOM   1801  CB  ILE   227      37.594  29.924  48.478  1.00  0.00           C  
ATOM   1802  CG2 ILE   227      37.286  28.616  49.235  1.00  0.00           C  
ATOM   1803  CG1 ILE   227      36.306  30.456  47.807  1.00  0.00           C  
ATOM   1804  CD1 ILE   227      35.806  29.609  46.633  1.00  0.00           C  
ATOM   1805  C   ILE   227      39.186  30.472  50.416  1.00  0.00           C  
ATOM   1806  O   ILE   227      38.833  30.293  51.584  1.00  0.00           O  
ATOM   1807  N   VAL   228      40.445  30.254  50.020  1.00  0.00           N  
ATOM   1808  CA  VAL   228      41.496  29.803  50.950  1.00  0.00           C  
ATOM   1809  CB  VAL   228      42.750  29.327  50.185  1.00  0.00           C  
ATOM   1810  CG1 VAL   228      43.908  28.943  51.117  1.00  0.00           C  
ATOM   1811  CG2 VAL   228      42.403  28.087  49.348  1.00  0.00           C  
ATOM   1812  C   VAL   228      41.826  30.871  52.001  1.00  0.00           C  
ATOM   1813  O   VAL   228      42.010  30.530  53.168  1.00  0.00           O  
ATOM   1814  N   CYS   229      41.834  32.157  51.634  1.00  0.00           N  
ATOM   1815  CA  CYS   229      42.093  33.249  52.580  1.00  0.00           C  
ATOM   1816  CB  CYS   229      42.348  34.553  51.813  1.00  0.00           C  
ATOM   1817  SG  CYS   229      43.856  34.432  50.807  1.00  0.00           S  
ATOM   1818  C   CYS   229      40.968  33.458  53.615  1.00  0.00           C  
ATOM   1819  O   CYS   229      41.252  33.817  54.757  1.00  0.00           O  
ATOM   1820  N   TRP   230      39.701  33.251  53.237  1.00  0.00           N  
ATOM   1821  CA  TRP   230      38.530  33.538  54.081  1.00  0.00           C  
ATOM   1822  CB  TRP   230      37.519  34.360  53.272  1.00  0.00           C  
ATOM   1823  CG  TRP   230      37.852  35.818  53.256  1.00  0.00           C  
ATOM   1824  CD1 TRP   230      38.693  36.427  52.393  1.00  0.00           C  
ATOM   1825  NE1 TRP   230      38.827  37.758  52.739  1.00  0.00           N  
ATOM   1826  CE2 TRP   230      38.098  38.067  53.870  1.00  0.00           C  
ATOM   1827  CZ2 TRP   230      37.938  39.234  54.634  1.00  0.00           C  
ATOM   1828  CH2 TRP   230      37.086  39.219  55.752  1.00  0.00           C  
ATOM   1829  CZ3 TRP   230      36.413  38.035  56.099  1.00  0.00           C  
ATOM   1830  CE3 TRP   230      36.600  36.863  55.341  1.00  0.00           C  
ATOM   1831  CD2 TRP   230      37.446  36.846  54.210  1.00  0.00           C  
ATOM   1832  C   TRP   230      37.892  32.317  54.760  1.00  0.00           C  
ATOM   1833  O   TRP   230      37.117  32.492  55.702  1.00  0.00           O  
ATOM   1834  N   THR   231      38.243  31.089  54.365  1.00  0.00           N  
ATOM   1835  CA  THR   231      37.780  29.878  55.072  1.00  0.00           C  
ATOM   1836  CB  THR   231      38.238  28.580  54.379  1.00  0.00           C  
ATOM   1837  CG2 THR   231      37.841  27.313  55.139  1.00  0.00           C  
ATOM   1838  OG1 THR   231      37.627  28.477  53.117  1.00  0.00           O  
ATOM   1839  C   THR   231      38.157  29.879  56.566  1.00  0.00           C  
ATOM   1840  O   THR   231      37.270  29.590  57.372  1.00  0.00           O  
ATOM   1841  N   PRO   232      39.395  30.221  56.993  1.00  0.00           N  
ATOM   1842  CD  PRO   232      40.589  30.460  56.189  1.00  0.00           C  
ATOM   1843  CG  PRO   232      41.758  30.041  57.075  1.00  0.00           C  
ATOM   1844  CB  PRO   232      41.281  30.452  58.465  1.00  0.00           C  
ATOM   1845  CA  PRO   232      39.777  30.158  58.406  1.00  0.00           C  
ATOM   1846  C   PRO   232      38.953  31.082  59.314  1.00  0.00           C  
ATOM   1847  O   PRO   232      38.367  30.593  60.277  1.00  0.00           O  
ATOM   1848  N   ILE   233      38.829  32.380  59.005  1.00  0.00           N  
ATOM   1849  CA  ILE   233      38.042  33.322  59.827  1.00  0.00           C  
ATOM   1850  CB  ILE   233      38.301  34.783  59.387  1.00  0.00           C  
ATOM   1851  CG2 ILE   233      37.772  35.076  57.974  1.00  0.00           C  
ATOM   1852  CG1 ILE   233      37.712  35.771  60.418  1.00  0.00           C  
ATOM   1853  CD1 ILE   233      38.126  37.227  60.184  1.00  0.00           C  
ATOM   1854  C   ILE   233      36.540  32.988  59.867  1.00  0.00           C  
ATOM   1855  O   ILE   233      35.887  33.207  60.889  1.00  0.00           O  
ATOM   1856  N   HIE   234      35.964  32.432  58.797  1.00  0.00           N  
ATOM   1857  CA  HIE   234      34.562  31.995  58.806  1.00  0.00           C  
ATOM   1858  CB  HIE   234      34.004  31.987  57.377  1.00  0.00           C  
ATOM   1859  CG  HIE   234      33.666  33.384  56.907  1.00  0.00           C  
ATOM   1860  ND1 HIE   234      32.748  34.231  57.536  1.00  0.00           N  
ATOM   1861  CE1 HIE   234      32.665  35.327  56.764  1.00  0.00           C  
ATOM   1862  NE2 HIE   234      33.484  35.219  55.705  1.00  0.00           N  
ATOM   1863  CD2 HIE   234      34.129  34.000  55.783  1.00  0.00           C  
ATOM   1864  C   HIE   234      34.347  30.688  59.577  1.00  0.00           C  
ATOM   1865  O   HIE   234      33.414  30.618  60.376  1.00  0.00           O  
ATOM   1866  N   ILE   235      35.232  29.693  59.439  1.00  0.00           N  
ATOM   1867  CA  ILE   235      35.206  28.479  60.275  1.00  0.00           C  
ATOM   1868  CB  ILE   235      36.209  27.425  59.745  1.00  0.00           C  
ATOM   1869  CG2 ILE   235      36.465  26.295  60.759  1.00  0.00           C  
ATOM   1870  CG1 ILE   235      35.749  26.827  58.393  1.00  0.00           C  
ATOM   1871  CD1 ILE   235      34.539  25.879  58.459  1.00  0.00           C  
ATOM   1872  C   ILE   235      35.443  28.818  61.757  1.00  0.00           C  
ATOM   1873  O   ILE   235      34.781  28.255  62.627  1.00  0.00           O  
ATOM   1874  N   TYR   236      36.329  29.769  62.060  1.00  0.00           N  
ATOM   1875  CA  TYR   236      36.571  30.221  63.429  1.00  0.00           C  
ATOM   1876  CB  TYR   236      37.710  31.252  63.439  1.00  0.00           C  
ATOM   1877  CG  TYR   236      38.164  31.637  64.831  1.00  0.00           C  
ATOM   1878  CD1 TYR   236      37.855  32.899  65.378  1.00  0.00           C  
ATOM   1879  CE1 TYR   236      38.305  33.234  66.674  1.00  0.00           C  
ATOM   1880  CZ  TYR   236      39.057  32.298  67.418  1.00  0.00           C  
ATOM   1881  OH  TYR   236      39.488  32.574  68.671  1.00  0.00           O  
ATOM   1882  CE2 TYR   236      39.343  31.031  66.875  1.00  0.00           C  
ATOM   1883  CD2 TYR   236      38.900  30.704  65.583  1.00  0.00           C  
ATOM   1884  C   TYR   236      35.299  30.785  64.073  1.00  0.00           C  
ATOM   1885  O   TYR   236      34.898  30.329  65.140  1.00  0.00           O  
ATOM   1886  N   VAL   237      34.616  31.715  63.401  1.00  0.00           N  
ATOM   1887  CA  VAL   237      33.420  32.391  63.933  1.00  0.00           C  
ATOM   1888  CB  VAL   237      33.036  33.558  62.999  1.00  0.00           C  
ATOM   1889  CG1 VAL   237      31.631  34.118  63.222  1.00  0.00           C  
ATOM   1890  CG2 VAL   237      34.025  34.710  63.229  1.00  0.00           C  
ATOM   1891  C   VAL   237      32.257  31.430  64.227  1.00  0.00           C  
ATOM   1892  O   VAL   237      31.595  31.592  65.253  1.00  0.00           O  
ATOM   1893  N   ILE   238      32.032  30.389  63.410  1.00  0.00           N  
ATOM   1894  CA  ILE   238      31.028  29.356  63.734  1.00  0.00           C  
ATOM   1895  CB  ILE   238      30.586  28.572  62.476  1.00  0.00           C  
ATOM   1896  CG2 ILE   238      31.728  27.781  61.825  1.00  0.00           C  
ATOM   1897  CG1 ILE   238      29.423  27.588  62.730  1.00  0.00           C  
ATOM   1898  CD1 ILE   238      28.121  28.279  63.140  1.00  0.00           C  
ATOM   1899  C   ILE   238      31.474  28.438  64.885  1.00  0.00           C  
ATOM   1900  O   ILE   238      30.667  28.124  65.758  1.00  0.00           O  
ATOM   1901  N   ILE   239      32.754  28.051  64.956  1.00  0.00           N  
ATOM   1902  CA  ILE   239      33.292  27.244  66.066  1.00  0.00           C  
ATOM   1903  CB  ILE   239      34.740  26.804  65.731  1.00  0.00           C  
ATOM   1904  CG2 ILE   239      35.545  26.330  66.956  1.00  0.00           C  
ATOM   1905  CG1 ILE   239      34.765  25.715  64.627  1.00  0.00           C  
ATOM   1906  CD1 ILE   239      34.223  24.330  65.012  1.00  0.00           C  
ATOM   1907  C   ILE   239      33.166  28.002  67.399  1.00  0.00           C  
ATOM   1908  O   ILE   239      32.667  27.446  68.378  1.00  0.00           O  
ATOM   1909  N   LYS   240      33.498  29.299  67.423  1.00  0.00           N  
ATOM   1910  CA  LYS   240      33.340  30.192  68.586  1.00  0.00           C  
ATOM   1911  CB  LYS   240      34.051  31.527  68.282  1.00  0.00           C  
ATOM   1912  CG  LYS   240      35.587  31.426  68.145  1.00  0.00           C  
ATOM   1913  CD  LYS   240      36.341  31.009  69.415  1.00  0.00           C  
ATOM   1914  CE  LYS   240      36.264  32.107  70.476  1.00  0.00           C  
ATOM   1915  NZ  LYS   240      36.702  31.613  71.795  1.00  0.00           N1+
ATOM   1916  C   LYS   240      31.878  30.420  69.013  1.00  0.00           C  
ATOM   1917  O   LYS   240      31.647  30.919  70.117  1.00  0.00           O  
ATOM   1918  N   ALA   241      30.896  30.049  68.187  1.00  0.00           N  
ATOM   1919  CA  ALA   241      29.470  30.036  68.531  1.00  0.00           C  
ATOM   1920  CB  ALA   241      28.685  30.537  67.311  1.00  0.00           C  
ATOM   1921  C   ALA   241      28.948  28.662  69.021  1.00  0.00           C  
ATOM   1922  O   ALA   241      27.808  28.589  69.489  1.00  0.00           O  
ATOM   1923  N   LEU   242      29.741  27.581  68.924  1.00  0.00           N  
ATOM   1924  CA  LEU   242      29.300  26.193  69.172  1.00  0.00           C  
ATOM   1925  CB  LEU   242      29.219  25.438  67.827  1.00  0.00           C  
ATOM   1926  CG  LEU   242      28.201  25.987  66.806  1.00  0.00           C  
ATOM   1927  CD1 LEU   242      28.288  25.167  65.517  1.00  0.00           C  
ATOM   1928  CD2 LEU   242      26.755  25.907  67.297  1.00  0.00           C  
ATOM   1929  C   LEU   242      30.149  25.399  70.189  1.00  0.00           C  
ATOM   1930  O   LEU   242      29.702  24.343  70.647  1.00  0.00           O  
ATOM   1931  N   ILE   243      31.345  25.861  70.572  1.00  0.00           N  
ATOM   1932  CA  ILE   243      32.184  25.192  71.586  1.00  0.00           C  
ATOM   1933  CB  ILE   243      33.036  24.067  70.947  1.00  0.00           C  
ATOM   1934  CG2 ILE   243      33.970  24.583  69.841  1.00  0.00           C  
ATOM   1935  CG1 ILE   243      33.841  23.290  72.010  1.00  0.00           C  
ATOM   1936  CD1 ILE   243      34.247  21.889  71.543  1.00  0.00           C  
ATOM   1937  C   ILE   243      33.006  26.172  72.434  1.00  0.00           C  
ATOM   1938  O   ILE   243      33.573  27.145  71.931  1.00  0.00           O  
ATOM   1939  N   THR   244      33.091  25.902  73.740  1.00  0.00           N  
ATOM   1940  CA  THR   244      33.881  26.683  74.703  1.00  0.00           C  
ATOM   1941  CB  THR   244      33.459  26.346  76.143  1.00  0.00           C  
ATOM   1942  CG2 THR   244      34.269  27.084  77.210  1.00  0.00           C  
ATOM   1943  OG1 THR   244      32.102  26.686  76.325  1.00  0.00           O  
ATOM   1944  C   THR   244      35.384  26.453  74.523  1.00  0.00           C  
ATOM   1945  O   THR   244      35.868  25.319  74.565  1.00  0.00           O  
ATOM   1946  N   ILE   245      36.131  27.550  74.386  1.00  0.00           N  
ATOM   1947  CA  ILE   245      37.593  27.617  74.265  1.00  0.00           C  
ATOM   1948  CB  ILE   245      38.022  27.813  72.787  1.00  0.00           C  
ATOM   1949  CG2 ILE   245      39.559  27.860  72.694  1.00  0.00           C  
ATOM   1950  CG1 ILE   245      37.449  26.702  71.869  1.00  0.00           C  
ATOM   1951  CD1 ILE   245      37.818  26.832  70.385  1.00  0.00           C  
ATOM   1952  C   ILE   245      38.096  28.762  75.176  1.00  0.00           C  
ATOM   1953  O   ILE   245      37.847  29.935  74.862  1.00  0.00           O  
ATOM   1954  N   PRO   246      38.738  28.458  76.322  1.00  0.00           N  
ATOM   1955  CD  PRO   246      38.697  27.156  76.976  1.00  0.00           C  
ATOM   1956  CG  PRO   246      38.958  27.419  78.454  1.00  0.00           C  
ATOM   1957  CB  PRO   246      39.901  28.616  78.395  1.00  0.00           C  
ATOM   1958  CA  PRO   246      39.332  29.442  77.237  1.00  0.00           C  
ATOM   1959  C   PRO   246      40.428  30.336  76.633  1.00  0.00           C  
ATOM   1960  O   PRO   246      41.040  29.996  75.620  1.00  0.00           O  
ATOM   1961  N   GLU   247      40.713  31.459  77.294  1.00  0.00           N  
ATOM   1962  CA  GLU   247      41.723  32.444  76.871  1.00  0.00           C  
ATOM   1963  CB  GLU   247      41.734  33.637  77.844  1.00  0.00           C  
ATOM   1964  CG  GLU   247      40.469  34.511  77.823  1.00  0.00           C  
ATOM   1965  CD  GLU   247      40.364  35.479  76.638  1.00  0.00           C  
ATOM   1966  OE1 GLU   247      39.274  36.079  76.470  1.00  0.00           O  
ATOM   1967  OE2 GLU   247      41.345  35.694  75.885  1.00  0.00           O1-
ATOM   1968  C   GLU   247      43.152  31.870  76.793  1.00  0.00           C  
ATOM   1969  O   GLU   247      43.597  31.123  77.670  1.00  0.00           O  
ATOM   1970  N   THR   248      43.900  32.281  75.767  1.00  0.00           N  
ATOM   1971  CA  THR   248      45.351  32.065  75.613  1.00  0.00           C  
ATOM   1972  CB  THR   248      45.701  30.586  75.315  1.00  0.00           C  
ATOM   1973  CG2 THR   248      44.826  29.901  74.267  1.00  0.00           C  
ATOM   1974  OG1 THR   248      47.022  30.474  74.836  1.00  0.00           O  
ATOM   1975  C   THR   248      45.892  32.995  74.522  1.00  0.00           C  
ATOM   1976  O   THR   248      45.198  33.274  73.542  1.00  0.00           O  
ATOM   1977  N   THR   249      47.141  33.447  74.657  1.00  0.00           N  
ATOM   1978  CA  THR   249      47.872  34.199  73.618  1.00  0.00           C  
ATOM   1979  CB  THR   249      49.320  34.495  74.059  1.00  0.00           C  
ATOM   1980  CG2 THR   249      49.399  35.504  75.203  1.00  0.00           C  
ATOM   1981  OG1 THR   249      49.990  33.326  74.488  1.00  0.00           O  
ATOM   1982  C   THR   249      47.884  33.467  72.270  1.00  0.00           C  
ATOM   1983  O   THR   249      47.756  34.106  71.226  1.00  0.00           O  
ATOM   1984  N   PHE   250      47.908  32.127  72.272  1.00  0.00           N  
ATOM   1985  CA  PHE   250      47.755  31.297  71.070  1.00  0.00           C  
ATOM   1986  CB  PHE   250      47.901  29.818  71.479  1.00  0.00           C  
ATOM   1987  CG  PHE   250      47.506  28.765  70.452  1.00  0.00           C  
ATOM   1988  CD1 PHE   250      47.857  28.897  69.094  1.00  0.00           C  
ATOM   1989  CE1 PHE   250      47.461  27.923  68.160  1.00  0.00           C  
ATOM   1990  CZ  PHE   250      46.732  26.797  68.581  1.00  0.00           C  
ATOM   1991  CE2 PHE   250      46.398  26.647  69.939  1.00  0.00           C  
ATOM   1992  CD2 PHE   250      46.783  27.628  70.869  1.00  0.00           C  
ATOM   1993  C   PHE   250      46.428  31.556  70.333  1.00  0.00           C  
ATOM   1994  O   PHE   250      46.429  31.701  69.110  1.00  0.00           O  
ATOM   1995  N   GLN   251      45.311  31.673  71.059  1.00  0.00           N  
ATOM   1996  CA  GLN   251      43.996  31.980  70.486  1.00  0.00           C  
ATOM   1997  CB  GLN   251      42.896  31.741  71.544  1.00  0.00           C  
ATOM   1998  CG  GLN   251      41.476  32.002  71.012  1.00  0.00           C  
ATOM   1999  CD  GLN   251      40.386  31.860  72.075  1.00  0.00           C  
ATOM   2000  OE1 GLN   251      39.446  31.085  71.951  1.00  0.00           O  
ATOM   2001  NE2 GLN   251      40.448  32.603  73.158  1.00  0.00           N  
ATOM   2002  C   GLN   251      43.976  33.410  69.929  1.00  0.00           C  
ATOM   2003  O   GLN   251      43.638  33.606  68.762  1.00  0.00           O  
ATOM   2004  N   THR   252      44.402  34.395  70.730  1.00  0.00           N  
ATOM   2005  CA  THR   252      44.382  35.822  70.357  1.00  0.00           C  
ATOM   2006  CB  THR   252      44.900  36.693  71.514  1.00  0.00           C  
ATOM   2007  CG2 THR   252      44.641  38.180  71.281  1.00  0.00           C  
ATOM   2008  OG1 THR   252      44.264  36.357  72.730  1.00  0.00           O  
ATOM   2009  C   THR   252      45.210  36.107  69.097  1.00  0.00           C  
ATOM   2010  O   THR   252      44.729  36.761  68.173  1.00  0.00           O  
ATOM   2011  N   VAL   253      46.436  35.573  69.024  1.00  0.00           N  
ATOM   2012  CA  VAL   253      47.332  35.746  67.868  1.00  0.00           C  
ATOM   2013  CB  VAL   253      48.775  35.351  68.244  1.00  0.00           C  
ATOM   2014  CG1 VAL   253      49.723  35.334  67.041  1.00  0.00           C  
ATOM   2015  CG2 VAL   253      49.354  36.339  69.265  1.00  0.00           C  
ATOM   2016  C   VAL   253      46.832  34.981  66.638  1.00  0.00           C  
ATOM   2017  O   VAL   253      46.894  35.509  65.529  1.00  0.00           O  
ATOM   2018  N   SER   254      46.282  33.772  66.800  1.00  0.00           N  
ATOM   2019  CA  SER   254      45.726  33.005  65.670  1.00  0.00           C  
ATOM   2020  CB  SER   254      45.374  31.577  66.085  1.00  0.00           C  
ATOM   2021  OG  SER   254      46.509  30.900  66.579  1.00  0.00           O  
ATOM   2022  C   SER   254      44.474  33.658  65.072  1.00  0.00           C  
ATOM   2023  O   SER   254      44.298  33.654  63.853  1.00  0.00           O  
ATOM   2024  N   TRP   255      43.623  34.262  65.906  1.00  0.00           N  
ATOM   2025  CA  TRP   255      42.478  35.073  65.480  1.00  0.00           C  
ATOM   2026  CB  TRP   255      41.668  35.425  66.734  1.00  0.00           C  
ATOM   2027  CG  TRP   255      40.611  36.480  66.615  1.00  0.00           C  
ATOM   2028  CD1 TRP   255      39.481  36.404  65.876  1.00  0.00           C  
ATOM   2029  NE1 TRP   255      38.723  37.545  66.066  1.00  0.00           N  
ATOM   2030  CE2 TRP   255      39.345  38.426  66.925  1.00  0.00           C  
ATOM   2031  CZ2 TRP   255      38.997  39.690  67.420  1.00  0.00           C  
ATOM   2032  CH2 TRP   255      39.877  40.349  68.297  1.00  0.00           C  
ATOM   2033  CZ3 TRP   255      41.083  39.735  68.675  1.00  0.00           C  
ATOM   2034  CE3 TRP   255      41.420  38.461  68.177  1.00  0.00           C  
ATOM   2035  CD2 TRP   255      40.563  37.776  67.286  1.00  0.00           C  
ATOM   2036  C   TRP   255      42.929  36.302  64.671  1.00  0.00           C  
ATOM   2037  O   TRP   255      42.450  36.507  63.554  1.00  0.00           O  
ATOM   2038  N   HIE   256      43.938  37.039  65.154  1.00  0.00           N  
ATOM   2039  CA  HIE   256      44.588  38.120  64.394  1.00  0.00           C  
ATOM   2040  CB  HIE   256      45.629  38.830  65.272  1.00  0.00           C  
ATOM   2041  CG  HIE   256      45.082  40.084  65.898  1.00  0.00           C  
ATOM   2042  ND1 HIE   256      44.987  41.314  65.244  1.00  0.00           N  
ATOM   2043  CE1 HIE   256      44.408  42.146  66.120  1.00  0.00           C  
ATOM   2044  NE2 HIE   256      44.126  41.503  67.265  1.00  0.00           N  
ATOM   2045  CD2 HIE   256      44.543  40.196  67.145  1.00  0.00           C  
ATOM   2046  C   HIE   256      45.214  37.643  63.077  1.00  0.00           C  
ATOM   2047  O   HIE   256      45.057  38.310  62.058  1.00  0.00           O  
ATOM   2048  N   PHE   257      45.859  36.473  63.045  1.00  0.00           N  
ATOM   2049  CA  PHE   257      46.385  35.889  61.807  1.00  0.00           C  
ATOM   2050  CB  PHE   257      47.229  34.653  62.143  1.00  0.00           C  
ATOM   2051  CG  PHE   257      47.746  33.900  60.930  1.00  0.00           C  
ATOM   2052  CD1 PHE   257      48.817  34.421  60.177  1.00  0.00           C  
ATOM   2053  CE1 PHE   257      49.291  33.726  59.049  1.00  0.00           C  
ATOM   2054  CZ  PHE   257      48.699  32.508  58.672  1.00  0.00           C  
ATOM   2055  CE2 PHE   257      47.632  31.985  59.422  1.00  0.00           C  
ATOM   2056  CD2 PHE   257      47.154  32.681  60.549  1.00  0.00           C  
ATOM   2057  C   PHE   257      45.276  35.565  60.788  1.00  0.00           C  
ATOM   2058  O   PHE   257      45.432  35.853  59.602  1.00  0.00           O  
ATOM   2059  N   CYS   258      44.126  35.042  61.230  1.00  0.00           N  
ATOM   2060  CA  CYS   258      42.975  34.795  60.352  1.00  0.00           C  
ATOM   2061  CB  CYS   258      41.914  33.980  61.106  1.00  0.00           C  
ATOM   2062  SG  CYS   258      42.560  32.341  61.551  1.00  0.00           S  
ATOM   2063  C   CYS   258      42.379  36.098  59.780  1.00  0.00           C  
ATOM   2064  O   CYS   258      41.982  36.122  58.611  1.00  0.00           O  
ATOM   2065  N   ILE   259      42.357  37.183  60.567  1.00  0.00           N  
ATOM   2066  CA  ILE   259      41.973  38.532  60.111  1.00  0.00           C  
ATOM   2067  CB  ILE   259      41.798  39.480  61.326  1.00  0.00           C  
ATOM   2068  CG2 ILE   259      41.638  40.944  60.878  1.00  0.00           C  
ATOM   2069  CG1 ILE   259      40.577  39.064  62.177  1.00  0.00           C  
ATOM   2070  CD1 ILE   259      40.576  39.654  63.593  1.00  0.00           C  
ATOM   2071  C   ILE   259      42.991  39.074  59.093  1.00  0.00           C  
ATOM   2072  O   ILE   259      42.610  39.516  58.007  1.00  0.00           O  
ATOM   2073  N   ALA   260      44.288  38.982  59.401  1.00  0.00           N  
ATOM   2074  CA  ALA   260      45.367  39.407  58.513  1.00  0.00           C  
ATOM   2075  CB  ALA   260      46.709  39.198  59.227  1.00  0.00           C  
ATOM   2076  C   ALA   260      45.327  38.677  57.164  1.00  0.00           C  
ATOM   2077  O   ALA   260      45.453  39.317  56.121  1.00  0.00           O  
ATOM   2078  N   LEU   261      45.087  37.363  57.164  1.00  0.00           N  
ATOM   2079  CA  LEU   261      44.919  36.556  55.956  1.00  0.00           C  
ATOM   2080  CB  LEU   261      44.840  35.081  56.392  1.00  0.00           C  
ATOM   2081  CG  LEU   261      44.694  34.082  55.234  1.00  0.00           C  
ATOM   2082  CD1 LEU   261      45.928  34.043  54.333  1.00  0.00           C  
ATOM   2083  CD2 LEU   261      44.460  32.681  55.796  1.00  0.00           C  
ATOM   2084  C   LEU   261      43.697  36.999  55.125  1.00  0.00           C  
ATOM   2085  O   LEU   261      43.801  37.137  53.905  1.00  0.00           O  
ATOM   2086  N   GLY   262      42.568  37.300  55.778  1.00  0.00           N  
ATOM   2087  CA  GLY   262      41.358  37.804  55.117  1.00  0.00           C  
ATOM   2088  C   GLY   262      41.575  39.149  54.411  1.00  0.00           C  
ATOM   2089  O   GLY   262      41.240  39.300  53.233  1.00  0.00           O  
ATOM   2090  N   TYR   263      42.202  40.120  55.077  1.00  0.00           N  
ATOM   2091  CA  TYR   263      42.573  41.393  54.439  1.00  0.00           C  
ATOM   2092  CB  TYR   263      42.881  42.443  55.515  1.00  0.00           C  
ATOM   2093  CG  TYR   263      41.726  42.849  56.426  1.00  0.00           C  
ATOM   2094  CD1 TYR   263      40.454  43.170  55.901  1.00  0.00           C  
ATOM   2095  CE1 TYR   263      39.432  43.662  56.742  1.00  0.00           C  
ATOM   2096  CZ  TYR   263      39.681  43.840  58.121  1.00  0.00           C  
ATOM   2097  OH  TYR   263      38.725  44.340  58.953  1.00  0.00           O  
ATOM   2098  CE2 TYR   263      40.942  43.497  58.649  1.00  0.00           C  
ATOM   2099  CD2 TYR   263      41.952  42.990  57.807  1.00  0.00           C  
ATOM   2100  C   TYR   263      43.737  41.253  53.432  1.00  0.00           C  
ATOM   2101  O   TYR   263      43.830  42.041  52.492  1.00  0.00           O  
ATOM   2102  N   THR   264      44.597  40.235  53.560  1.00  0.00           N  
ATOM   2103  CA  THR   264      45.697  39.979  52.608  1.00  0.00           C  
ATOM   2104  CB  THR   264      46.676  38.910  53.131  1.00  0.00           C  
ATOM   2105  CG2 THR   264      47.790  38.534  52.153  1.00  0.00           C  
ATOM   2106  OG1 THR   264      47.337  39.407  54.269  1.00  0.00           O  
ATOM   2107  C   THR   264      45.188  39.621  51.211  1.00  0.00           C  
ATOM   2108  O   THR   264      45.811  40.033  50.233  1.00  0.00           O  
ATOM   2109  N   ASN   265      44.033  38.953  51.065  1.00  0.00           N  
ATOM   2110  CA  ASN   265      43.458  38.675  49.736  1.00  0.00           C  
ATOM   2111  CB  ASN   265      42.221  37.752  49.860  1.00  0.00           C  
ATOM   2112  CG  ASN   265      40.897  38.437  49.569  1.00  0.00           C  
ATOM   2113  OD1 ASN   265      40.266  39.016  50.438  1.00  0.00           O  
ATOM   2114  ND2 ASN   265      40.430  38.401  48.345  1.00  0.00           N  
ATOM   2115  C   ASN   265      43.210  39.979  48.937  1.00  0.00           C  
ATOM   2116  O   ASN   265      43.585  40.067  47.769  1.00  0.00           O  
ATOM   2117  N   SER   266      42.708  41.028  49.595  1.00  0.00           N  
ATOM   2118  CA  SER   266      42.515  42.363  49.007  1.00  0.00           C  
ATOM   2119  CB  SER   266      41.783  43.259  50.014  1.00  0.00           C  
ATOM   2120  OG  SER   266      40.518  42.706  50.333  1.00  0.00           O  
ATOM   2121  C   SER   266      43.823  43.048  48.580  1.00  0.00           C  
ATOM   2122  O   SER   266      43.808  43.893  47.685  1.00  0.00           O  
ATOM   2123  N   CYS   267      44.957  42.684  49.189  1.00  0.00           N  
ATOM   2124  CA  CYS   267      46.291  43.131  48.781  1.00  0.00           C  
ATOM   2125  CB  CYS   267      47.192  43.124  50.023  1.00  0.00           C  
ATOM   2126  SG  CYS   267      48.767  43.940  49.654  1.00  0.00           S  
ATOM   2127  C   CYS   267      46.900  42.273  47.651  1.00  0.00           C  
ATOM   2128  O   CYS   267      47.685  42.780  46.852  1.00  0.00           O  
ATOM   2129  N   LEU   268      46.548  40.985  47.574  1.00  0.00           N  
ATOM   2130  CA  LEU   268      46.983  40.082  46.500  1.00  0.00           C  
ATOM   2131  CB  LEU   268      46.777  38.618  46.933  1.00  0.00           C  
ATOM   2132  CG  LEU   268      47.737  38.129  48.035  1.00  0.00           C  
ATOM   2133  CD1 LEU   268      47.267  36.770  48.562  1.00  0.00           C  
ATOM   2134  CD2 LEU   268      49.169  37.965  47.517  1.00  0.00           C  
ATOM   2135  C   LEU   268      46.258  40.355  45.173  1.00  0.00           C  
ATOM   2136  O   LEU   268      46.868  40.192  44.120  1.00  0.00           O  
ATOM   2137  N   ASN   269      44.990  40.779  45.198  1.00  0.00           N  
ATOM   2138  CA  ASN   269      44.175  40.937  43.984  1.00  0.00           C  
ATOM   2139  CB  ASN   269      42.732  41.319  44.354  1.00  0.00           C  
ATOM   2140  CG  ASN   269      41.962  40.197  45.025  1.00  0.00           C  
ATOM   2141  OD1 ASN   269      42.287  39.019  44.938  1.00  0.00           O  
ATOM   2142  ND2 ASN   269      40.903  40.527  45.717  1.00  0.00           N  
ATOM   2143  C   ASN   269      44.799  41.846  42.896  1.00  0.00           C  
ATOM   2144  O   ASN   269      44.884  41.386  41.759  1.00  0.00           O  
ATOM   2145  N   PRO   270      45.347  43.047  43.187  1.00  0.00           N  
ATOM   2146  CD  PRO   270      45.183  43.821  44.411  1.00  0.00           C  
ATOM   2147  CG  PRO   270      45.462  45.269  44.015  1.00  0.00           C  
ATOM   2148  CB  PRO   270      46.505  45.115  42.911  1.00  0.00           C  
ATOM   2149  CA  PRO   270      46.061  43.844  42.179  1.00  0.00           C  
ATOM   2150  C   PRO   270      47.254  43.123  41.524  1.00  0.00           C  
ATOM   2151  O   PRO   270      47.504  43.294  40.330  1.00  0.00           O  
ATOM   2152  N   VAL   271      47.974  42.288  42.281  1.00  0.00           N  
ATOM   2153  CA  VAL   271      49.108  41.490  41.774  1.00  0.00           C  
ATOM   2154  CB  VAL   271      50.028  41.034  42.926  1.00  0.00           C  
ATOM   2155  CG1 VAL   271      51.280  40.320  42.404  1.00  0.00           C  
ATOM   2156  CG2 VAL   271      50.476  42.228  43.781  1.00  0.00           C  
ATOM   2157  C   VAL   271      48.618  40.290  40.956  1.00  0.00           C  
ATOM   2158  O   VAL   271      49.183  39.992  39.905  1.00  0.00           O  
ATOM   2159  N   LEU   272      47.528  39.644  41.384  1.00  0.00           N  
ATOM   2160  CA  LEU   272      46.828  38.618  40.608  1.00  0.00           C  
ATOM   2161  CB  LEU   272      45.655  38.047  41.429  1.00  0.00           C  
ATOM   2162  CG  LEU   272      46.084  37.059  42.532  1.00  0.00           C  
ATOM   2163  CD1 LEU   272      45.011  36.941  43.615  1.00  0.00           C  
ATOM   2164  CD2 LEU   272      46.294  35.659  41.948  1.00  0.00           C  
ATOM   2165  C   LEU   272      46.359  39.176  39.256  1.00  0.00           C  
ATOM   2166  O   LEU   272      46.597  38.527  38.242  1.00  0.00           O  
ATOM   2167  N   TYR   273      45.789  40.387  39.204  1.00  0.00           N  
ATOM   2168  CA  TYR   273      45.411  41.029  37.937  1.00  0.00           C  
ATOM   2169  CB  TYR   273      44.677  42.361  38.175  1.00  0.00           C  
ATOM   2170  CG  TYR   273      43.465  42.355  39.095  1.00  0.00           C  
ATOM   2171  CD1 TYR   273      42.609  41.235  39.194  1.00  0.00           C  
ATOM   2172  CE1 TYR   273      41.510  41.264  40.079  1.00  0.00           C  
ATOM   2173  CZ  TYR   273      41.263  42.409  40.864  1.00  0.00           C  
ATOM   2174  OH  TYR   273      40.233  42.422  41.748  1.00  0.00           O  
ATOM   2175  CE2 TYR   273      42.101  43.536  40.744  1.00  0.00           C  
ATOM   2176  CD2 TYR   273      43.186  43.510  39.850  1.00  0.00           C  
ATOM   2177  C   TYR   273      46.622  41.258  37.019  1.00  0.00           C  
ATOM   2178  O   TYR   273      46.566  40.921  35.837  1.00  0.00           O  
ATOM   2179  N   ALA   274      47.738  41.774  37.548  1.00  0.00           N  
ATOM   2180  CA  ALA   274      48.971  41.980  36.775  1.00  0.00           C  
ATOM   2181  CB  ALA   274      49.972  42.726  37.667  1.00  0.00           C  
ATOM   2182  C   ALA   274      49.591  40.666  36.249  1.00  0.00           C  
ATOM   2183  O   ALA   274      50.226  40.648  35.193  1.00  0.00           O  
ATOM   2184  N   PHE   275      49.413  39.564  36.980  1.00  0.00           N  
ATOM   2185  CA  PHE   275      49.977  38.253  36.654  1.00  0.00           C  
ATOM   2186  CB  PHE   275      50.241  37.533  37.984  1.00  0.00           C  
ATOM   2187  CG  PHE   275      50.911  36.177  37.875  1.00  0.00           C  
ATOM   2188  CD1 PHE   275      50.257  35.024  38.347  1.00  0.00           C  
ATOM   2189  CE1 PHE   275      50.908  33.779  38.304  1.00  0.00           C  
ATOM   2190  CZ  PHE   275      52.207  33.678  37.779  1.00  0.00           C  
ATOM   2191  CE2 PHE   275      52.856  34.826  37.300  1.00  0.00           C  
ATOM   2192  CD2 PHE   275      52.215  36.076  37.357  1.00  0.00           C  
ATOM   2193  C   PHE   275      49.096  37.411  35.711  1.00  0.00           C  
ATOM   2194  O   PHE   275      49.626  36.725  34.839  1.00  0.00           O  
ATOM   2195  N   LEU   276      47.769  37.433  35.877  1.00  0.00           N  
ATOM   2196  CA  LEU   276      46.828  36.527  35.194  1.00  0.00           C  
ATOM   2197  CB  LEU   276      45.637  36.240  36.124  1.00  0.00           C  
ATOM   2198  CG  LEU   276      46.001  35.423  37.375  1.00  0.00           C  
ATOM   2199  CD1 LEU   276      44.864  35.511  38.389  1.00  0.00           C  
ATOM   2200  CD2 LEU   276      46.229  33.948  37.037  1.00  0.00           C  
ATOM   2201  C   LEU   276      46.327  37.015  33.826  1.00  0.00           C  
ATOM   2202  O   LEU   276      45.703  36.227  33.108  1.00  0.00           O  
ATOM   2203  N   ASP   277      46.590  38.264  33.448  1.00  0.00           N  
ATOM   2204  CA  ASP   277      46.160  38.833  32.168  1.00  0.00           C  
ATOM   2205  CB  ASP   277      44.881  39.652  32.375  1.00  0.00           C  
ATOM   2206  CG  ASP   277      44.456  40.296  31.064  1.00  0.00           C  
ATOM   2207  OD1 ASP   277      44.000  39.559  30.164  1.00  0.00           O  
ATOM   2208  OD2 ASP   277      44.654  41.517  30.890  1.00  0.00           O1-
ATOM   2209  C   ASP   277      47.258  39.668  31.488  1.00  0.00           C  
ATOM   2210  O   ASP   277      47.982  40.433  32.133  1.00  0.00           O  
ATOM   2211  N   GLU   278      47.375  39.546  30.167  1.00  0.00           N  
ATOM   2212  CA  GLU   278      48.414  40.197  29.369  1.00  0.00           C  
ATOM   2213  CB  GLU   278      48.382  39.665  27.926  1.00  0.00           C  
ATOM   2214  CG  GLU   278      48.861  38.211  27.776  1.00  0.00           C  
ATOM   2215  CD  GLU   278      47.729  37.176  27.782  1.00  0.00           C  
ATOM   2216  OE1 GLU   278      46.884  37.167  28.707  1.00  0.00           O  
ATOM   2217  OE2 GLU   278      47.701  36.336  26.847  1.00  0.00           O1-
ATOM   2218  C   GLU   278      48.337  41.736  29.341  1.00  0.00           C  
ATOM   2219  O   GLU   278      49.369  42.363  29.116  1.00  0.00           O  
ATOM   2220  N   ASN   279      47.185  42.373  29.581  1.00  0.00           N  
ATOM   2221  CA  ASN   279      47.000  43.822  29.371  1.00  0.00           C  
ATOM   2222  CB  ASN   279      45.514  44.135  29.108  1.00  0.00           C  
ATOM   2223  CG  ASN   279      44.952  43.337  27.945  1.00  0.00           C  
ATOM   2224  OD1 ASN   279      45.182  43.662  26.787  1.00  0.00           O  
ATOM   2225  ND2 ASN   279      44.292  42.237  28.209  1.00  0.00           N  
ATOM   2226  C   ASN   279      47.638  44.728  30.455  1.00  0.00           C  
ATOM   2227  O   ASN   279      47.411  45.940  30.451  1.00  0.00           O  
ATOM   2228  N   PHE   280      48.465  44.184  31.358  1.00  0.00           N  
ATOM   2229  CA  PHE   280      49.066  44.925  32.477  1.00  0.00           C  
ATOM   2230  CB  PHE   280      49.882  43.967  33.375  1.00  0.00           C  
ATOM   2231  CG  PHE   280      51.365  43.856  33.059  1.00  0.00           C  
ATOM   2232  CD1 PHE   280      51.807  43.077  31.972  1.00  0.00           C  
ATOM   2233  CE1 PHE   280      53.174  43.041  31.641  1.00  0.00           C  
ATOM   2234  CZ  PHE   280      54.107  43.762  32.406  1.00  0.00           C  
ATOM   2235  CE2 PHE   280      53.670  44.523  33.501  1.00  0.00           C  
ATOM   2236  CD2 PHE   280      52.302  44.580  33.822  1.00  0.00           C  
ATOM   2237  C   PHE   280      49.905  46.141  32.029  1.00  0.00           C  
ATOM   2238  O   PHE   280      49.757  47.224  32.594  1.00  0.00           O  
ATOM   2239  N   LYS   281      50.753  45.997  30.999  1.00  0.00           N  
ATOM   2240  CA  LYS   281      51.649  47.056  30.499  1.00  0.00           C  
ATOM   2241  CB  LYS   281      52.768  46.423  29.646  1.00  0.00           C  
ATOM   2242  CG  LYS   281      54.014  47.325  29.566  1.00  0.00           C  
ATOM   2243  CD  LYS   281      55.080  46.810  28.583  1.00  0.00           C  
ATOM   2244  CE  LYS   281      55.606  45.408  28.924  1.00  0.00           C  
ATOM   2245  NZ  LYS   281      56.608  44.957  27.931  1.00  0.00           N1+
ATOM   2246  C   LYS   281      50.866  48.130  29.734  1.00  0.00           C  
ATOM   2247  O   LYS   281      51.091  49.320  29.958  1.00  0.00           O  
ATOM   2248  N   ARG   282      49.873  47.717  28.928  1.00  0.00           N  
ATOM   2249  CA  ARG   282      48.883  48.617  28.301  1.00  0.00           C  
ATOM   2250  CB  ARG   282      47.852  47.822  27.479  1.00  0.00           C  
ATOM   2251  CG  ARG   282      48.389  47.171  26.191  1.00  0.00           C  
ATOM   2252  CD  ARG   282      47.247  46.370  25.546  1.00  0.00           C  
ATOM   2253  NE  ARG   282      47.636  45.706  24.289  1.00  0.00           N  
ATOM   2254  CZ  ARG   282      46.871  44.899  23.579  1.00  0.00           C  
ATOM   2255  NH1 ARG   282      45.695  44.498  23.969  1.00  0.00           N1+
ATOM   2256  NH2 ARG   282      47.267  44.450  22.432  1.00  0.00           N  
ATOM   2257  C   ARG   282      48.159  49.462  29.356  1.00  0.00           C  
ATOM   2258  O   ARG   282      48.094  50.679  29.209  1.00  0.00           O  
ATOM   2259  N   CYS   283      47.687  48.847  30.444  1.00  0.00           N  
ATOM   2260  CA  CYS   283      47.078  49.560  31.571  1.00  0.00           C  
ATOM   2261  CB  CYS   283      46.484  48.547  32.563  1.00  0.00           C  
ATOM   2262  SG  CYS   283      45.102  47.634  31.817  1.00  0.00           S  
ATOM   2263  C   CYS   283      48.077  50.495  32.277  1.00  0.00           C  
ATOM   2264  O   CYS   283      47.737  51.631  32.596  1.00  0.00           O  
ATOM   2265  N   PHE   284      49.323  50.068  32.495  1.00  0.00           N  
ATOM   2266  CA  PHE   284      50.343  50.882  33.166  1.00  0.00           C  
ATOM   2267  CB  PHE   284      51.552  49.991  33.485  1.00  0.00           C  
ATOM   2268  CG  PHE   284      52.490  50.566  34.527  1.00  0.00           C  
ATOM   2269  CD1 PHE   284      53.782  50.987  34.169  1.00  0.00           C  
ATOM   2270  CE1 PHE   284      54.660  51.477  35.152  1.00  0.00           C  
ATOM   2271  CZ  PHE   284      54.243  51.562  36.492  1.00  0.00           C  
ATOM   2272  CE2 PHE   284      52.950  51.145  36.853  1.00  0.00           C  
ATOM   2273  CD2 PHE   284      52.076  50.645  35.871  1.00  0.00           C  
ATOM   2274  C   PHE   284      50.726  52.148  32.369  1.00  0.00           C  
ATOM   2275  O   PHE   284      50.980  53.196  32.964  1.00  0.00           O  
ATOM   2276  N   ARG   285      50.657  52.107  31.031  1.00  0.00           N  
ATOM   2277  CA  ARG   285      50.767  53.290  30.148  1.00  0.00           C  
ATOM   2278  CB  ARG   285      50.984  52.839  28.690  1.00  0.00           C  
ATOM   2279  CG  ARG   285      52.440  52.947  28.204  1.00  0.00           C  
ATOM   2280  CD  ARG   285      53.454  52.056  28.938  1.00  0.00           C  
ATOM   2281  NE  ARG   285      53.962  52.659  30.185  1.00  0.00           N  
ATOM   2282  CZ  ARG   285      55.073  52.341  30.822  1.00  0.00           C  
ATOM   2283  NH1 ARG   285      55.862  51.382  30.461  1.00  0.00           N1+
ATOM   2284  NH2 ARG   285      55.433  53.012  31.871  1.00  0.00           N  
ATOM   2285  C   ARG   285      49.613  54.300  30.261  1.00  0.00           C  
ATOM   2286  O   ARG   285      49.739  55.408  29.742  1.00  0.00           O  
ATOM   2287  N   GLU   286      48.525  53.980  30.964  1.00  0.00           N  
ATOM   2288  CA  GLU   286      47.513  54.968  31.380  1.00  0.00           C  
ATOM   2289  CB  GLU   286      46.142  54.289  31.564  1.00  0.00           C  
ATOM   2290  CG  GLU   286      45.650  53.509  30.328  1.00  0.00           C  
ATOM   2291  CD  GLU   286      45.583  54.381  29.067  1.00  0.00           C  
ATOM   2292  OE1 GLU   286      45.962  53.925  27.960  1.00  0.00           O  
ATOM   2293  OE2 GLU   286      45.155  55.551  29.165  1.00  0.00           O1-
ATOM   2294  C   GLU   286      47.919  55.745  32.651  1.00  0.00           C  
ATOM   2295  O   GLU   286      47.351  56.796  32.945  1.00  0.00           O  
ATOM   2296  N   PHE   287      48.913  55.255  33.404  1.00  0.00           N  
ATOM   2297  CA  PHE   287      49.474  55.922  34.585  1.00  0.00           C  
ATOM   2298  CB  PHE   287      49.678  54.884  35.699  1.00  0.00           C  
ATOM   2299  CG  PHE   287      50.529  55.362  36.862  1.00  0.00           C  
ATOM   2300  CD1 PHE   287      51.737  54.707  37.167  1.00  0.00           C  
ATOM   2301  CE1 PHE   287      52.533  55.155  38.235  1.00  0.00           C  
ATOM   2302  CZ  PHE   287      52.135  56.272  38.993  1.00  0.00           C  
ATOM   2303  CE2 PHE   287      50.933  56.934  38.686  1.00  0.00           C  
ATOM   2304  CD2 PHE   287      50.130  56.478  37.625  1.00  0.00           C  
ATOM   2305  C   PHE   287      50.763  56.701  34.275  1.00  0.00           C  
ATOM   2306  O   PHE   287      50.859  57.876  34.634  1.00  0.00           O  
ATOM   2307  N   CYS   288      51.752  56.090  33.610  1.00  0.00           N  
ATOM   2308  CA  CYS   288      53.026  56.745  33.255  1.00  0.00           C  
ATOM   2309  CB  CYS   288      54.025  56.603  34.413  1.00  0.00           C  
ATOM   2310  SG  CYS   288      54.656  54.920  34.690  1.00  0.00           S  
ATOM   2311  C   CYS   288      53.617  56.229  31.937  1.00  0.00           C  
ATOM   2312  O   CYS   288      53.475  55.051  31.598  1.00  0.00           O  
ATOM   2313  N   ILE   289      54.300  57.091  31.188  1.00  0.00           N  
ATOM   2314  CA  ILE   289      54.963  56.747  29.916  1.00  0.00           C  
ATOM   2315  CB  ILE   289      55.038  58.019  29.030  1.00  0.00           C  
ATOM   2316  CG2 ILE   289      56.275  58.098  28.121  1.00  0.00           C  
ATOM   2317  CG1 ILE   289      53.793  58.133  28.118  1.00  0.00           C  
ATOM   2318  CD1 ILE   289      52.436  58.099  28.836  1.00  0.00           C  
ATOM   2319  C   ILE   289      56.308  56.042  30.182  1.00  0.00           C  
ATOM   2320  O   ILE   289      56.965  56.300  31.194  1.00  0.00           O  
ATOM   2321  N   NME   290      56.695  55.123  29.289  1.00  0.00           N  
ATOM   2322  CH3 NME   290      57.858  54.250  29.416  1.00  0.00           C  
END
