# Supplementary material for: Activation and allosteric regulation of the orphan GPR88-Gi1 signaling complex
Source: Nat Commun. 2022 May 2;13:2375. doi: 10.1038/s41467-022-30081-5 (PMC9061749; doi:10.1038/s41467-022-30081-5)
Supplement: Supplementary file 6 — Source Data [file 41467_2022_30081_MOESM6_ESM.xlsx]

## Sheet: Figure 1b
Figure 1b
			WT-Gi1			Mock-Gi1			WT-Gs			Mock-Gs			WT-Gq			Mock-Gq			WT-G13			Mock-G13
			Mean	SEM	n =	Mean	SEM	n =	Mean	SEM	n =	Mean	SEM	n =	Mean	SEM	n =	Mean	SEM	n =	Mean	SEM	n =	Mean	SEM	n =
		Vehicle	1	0	6	1	0	6	1	0	3	1	0	3	1	0	4	1	0	3	1	0	4	1	0	4
	Log [M]	-8.5	0.998	0.003	6	0.987	0.004	6	0.989	0.008	3	0.977	0.012	3	0.995	0.004	4	0.999	0.005	3	1.005	0.005	4	1	0.004	4
		-8	0.991	0.007	6	0.985	0.004	6	0.987	0.008	3	0.968	0.007	3	0.995	0.006	4	0.999	0.006	3	1.006	0.005	4	0.997	0.006	4
		-7.5	0.951	0.02	6	0.985	0.004	6	0.985	0.009	3	0.959	0.012	3	0.993	0.007	4	1.001	0.01	3	1.002	0.007	4	1.001	0.005	4
		-7	0.844	0.031	6	0.988	0.005	6	0.973	0.006	3	0.951	0.004	3	0.977	0.006	4	0.994	0.002	3	0.986	0.006	4	0.997	0.004	4
		-6.5	0.681	0.021	6	0.988	0.007	6	0.959	0.008	3	0.943	0.015	3	0.95	0.005	4	0.991	0.006	3	0.954	0.007	4	0.997	0.004	4
		-6	0.601	0.01	6	0.998	0.006	6	0.955	0.007	3	0.94	0.015	3	0.934	0.006	4	0.992	0.007	3	0.928	0.006	4	0.995	0.005	4
		-5.5	0.604	0.008	6	1.036	0.009	6	0.987	0.006	3	0.959	0.006	3	0.949	0.002	4	1.008	0.002	3	0.935	0.008	4	1.005	0.003	4

## Sheet: Figure 1c
Figure 1c
		Gil protein only	Receptor+Gi1 (Apo)	Receptor+Gi1+0.1mM 2-PCAA
	Data 1	59140	9952	4300
		56508	9608	3796
		56064	9972	4140
		Gil protein only	Receptor+Gi1 (Apo)	Receptor+Gi1+0.1mM 2-PCAA
	Data 2	35340	10028	1764
		38204	12584	1932
		37680	13164	1900
		Gil protein only	Receptor+Gi1 (Apo)	Receptor+Gi1+0.1mM 2-PCAA
	Data 3	41016	14872	1584
		40592	19296	1632
		42260	19808	1620
		Gil protein only	Receptor+Gi1 (Apo)	Receptor+Gi1+0.1mM 2-PCAA
	Data 4	57808	8036	2400
		60484	6968	2412
		60728	8560	2500
		Gil protein only	Receptor+Gi1 (Apo)	Receptor+Gi1+0.1mM 2-PCAA
	Data 5	41816	16796	1672
		43164	16284	1288
		42952	17772	2192

## Sheet: Figure 2h-j
Figure 2h-j
		Surface expression (%WT MFI)													Emax (%WT)									∆pEC50 (from WT)
				Exp#1	Exp#2	Exp#3	Exp#4	Exp#5	Exp#6	Exp#7	Exp#8	Exp#9	Exp#10				Exp#1	Exp#2	Exp#3	Exp#4	Exp#5	Exp#6			∆pEC50	Exp#1	Exp#2	Exp#3	Exp#4	Exp#5	Exp#6
		WT	1:1	100	100	100	100	100	100	100	100	100	100		WT	1:1	100	100	100	100	100	100		WT	1:1	0	0	0	0	0	0
		WT	1:8		57.53	50.68	45.68	50.01	39.04	53.55	46.07	54.03	62.62		WT	1:8		98.16	96.21	96.94	97.28	84.95		WT	1:8		-0.255	-0.05	-0.083	-0.184	-0.057
		WT	1:16				28.67	29.18	20.38	31.08	28.72	30.19	39.15		WT	1:16		83.7	79.09	84.93	94.19	82.37		WT	1:16		-0.205	-0.114	-0.058	-0.164	-0.046
		WT	1:32						10.79	16.41	14.04		16.47		WT	1:32			57.18	54.2	73.81	74.05		WT	1:32			-0.181	-0.236	-0.175	-0.228
		WT	1:64						5.4	7.71	6.51		9.63		WT	1:64			29.35	37.2	52.4	47.42		WT	1:64			-0.064	-0.066	-0.118	-0.216
		W84A								22.54	21.51		25.14		W84A		100.45	98.2	120.75			90.66		W84A		-0.373	-0.31	-0.574			-0.278
		W84I								19.65	18.03		16.86		W84I		94.84	86.88	101.59	64.37		74.02		W84I		-0.405	-0.345	-0.518	-0.339		-0.326
		W84L								14.32	13.18		16.53		W84L		56.89	44.9	70.52			45.37		W84L		-0.568	-0.444	-0.79			-0.392
		W84V								44.4	45.36		42.28		W84V		114.48	109.84	122.68	111.68				W84V		-0.198	-0.123	-0.146	-0.161
		G117F								8.67	7.99		8.19		G117F		35.36	26.63	48.98	30.84				G117F		-0.518	-0.272	-0.758	-0.343
		G117L								5.92	7.61		8.67		G117L		14.72	22.6	20.48	20.15				G117L		-0.402	-0.487	-0.499	-0.478
		G117W								12.56	10.88		12.38		G117W		35.31	33.78	48.52	30.1				G117W		-0.527	-0.364	-0.788	-0.352
		G121F								29.6	30.34		26.41		G121F		104.06	104.48	125.1	98.48				G121F		-0.336	-0.196	-0.445	-0.224
		G121L								31.92	32.47		27.95		G121L		109.09	106.53	119.62	96.78				G121L		-0.359	-0.195	-0.55	-0.292
		G121W								6.47	6.26		7.23		G121W		15.7	9.53	24.52	13.12				G121W		-0.457	-0.252	-0.659	-0.286
		T125A		84.4	90.6	89.93	85.02								T125A				109.8	108.09	111			T125A				0.025	0.004	-0.118
		L128A		99.06	99.67	99.91	106.36								L128A				103.69	100.79	108.46			L128A				-0.021	-0.006	-0.07
		P178G								83.9	76.9		77.75		P178G		111.5	104.05	117.13	108.86				P178G		-0.072	-0.072	0.001	-0.151
		P187G/P188G								119.03	114.98		111.59		P187G/P188G		101.15	88.07	98.56	91.02				P187G/P188G		-0.037	-0.015	0.049	-0.056
		W322I					16.51	14.01	12.18				12.29		W322I		69.25	61.5	54.62	59.47				W322I		-0.406	-0.36	-0.225	-0.327
		W322L					16.66	15.76	12.51				13.61		W322L		76.55	68.04	65.46	66.11				W322L		-0.532	-0.423	-0.344	-0.391
		W322V					14.26	12.73	11.25				10.39		W322V		44.31	46.5	25.86	39.81				W322V		-0.435	-0.399	-0.171	-0.282
		L209A		91.8	92.49	93.99	98.61								L209A				91.11	91.61	96.83			L209A				-0.464	-0.241	-0.356
		V216A		100.47	98.17	102.9	102.53								V216A				116.65	112.85	118.26			V216A				-0.972	-0.758	-0.718
		V216F		104.76	102.11	105.11	108.13								V216F									V216F
		V216L		106.82	111.22	102.22	117.83								V216L				97.28	83.48	118.26			V216L				-1.412	-1.093	-1.104
		V219A		105.27	97.96	103.73	106.48								V219A				109.15	109.31	119.6			V219A				-0.571	-0.46	-0.443
		L287A		107.34	103.63	108.9	99.79								L287A				73.46	75.11	81.53			L287A				-0.954	-0.768	-0.599
		G283V		88.82	89.36	94.12	87.12								G283V									G283V

## Sheet: Figure 4
Figure 4
	GPR88 active cryoEM structure	PDB-ID 7EJX, reported in this manuscript	accessible through rcsb.org
	GPR88 inactive model (calculated)	GPR88_calculated_inactive.pdb	provided as Supplemetary File

## Sheet: Supplementary Figure 1b
Supplementary Figure 1b
				0 ng					0.5 ng					1 ng					2 ng					4 ng					8 ng
				Exp#1	Exp#2	Exp#3	Exp#4	Exp#5	Exp#1	Exp#2	Exp#3	Exp#4	Exp#5	Exp#1	Exp#2	Exp#3	Exp#4	Exp#5	Exp#1	Exp#2	Exp#3	Exp#4	Exp#5	Exp#1	Exp#2	Exp#3	Exp#4	Exp#5	Exp#1	Exp#2	Exp#3	Exp#4	Exp#5
		No Gα	M4D		0	0	0			1.1	0.61	1.88			1.34	0.62	1.82			1.18	1.01	1.88			2.81	2.2	3.41			4.76	3.76	5.6
			M4D-CA		0	0	0			5.37	4.97	5.33			8.65	7.68	7.76			11.2	10.09	10.8			13.5	12.31	12			16.9	13.51	15.1
			GPR88-WT	0	0	0	0	0	4.4	6.81	5.53	5.47	5.21	6.57	8.73	8.1	7.93	6.84	8.45	11.3	10.16	9.53	7.12	9.72	13.3	11.35	9.85	7.61	14.4	16.1	13.06	11.9	7.72
		Gαq/i1	M4D		0	0	0			1.79	1.44	0.99			2.09	1.6	2.44			3.41	1.83	4.19			4.71	1.7	4.97			7	8.69	7.09
			M4D-CA		0	0	0			12.1	12.73	14.9			17.6	20.49	19.1			22.7	28.2	25			29.6	32.31	30.8			37.4	41.76	36
			GPR88-WT	0	0	0	0	0	11.8	11.1	12.38	11.5	6.28	17.8	17.6	18.15	16.3	10.7	23.3	23.3	25.34	22.2	13.3	30.3	28.7	30.71	25.7	15.8	36.5	34.7	36.12	28.2	15.7
			GPR88-G283V	0			0	0	11.5			11.4	8.01	17.8			16.8	11.7	24.4			22.9	15.9	31.3			28.6	18	37.7			33.2	19.9

## Sheet: Supplementary Figure 1c
Supplementary Figure 1c			SDS-PAGE of the 2-PCCA-GPR88-Gi1 complex

## Sheet: Supplementary Figure 2a
		Supplementary Figure 2a			SDS-PAGE of the apo-GPR88-Gi1 complex

## Sheet: Supplementary Figure 4
Supplementary Figure 4
				WT*			WT (1:8)			WT (1:16)			WT (1:32)			WT (1:64)
				Mean	SEM	n =	Mean	SEM	n =	Mean	SEM	n =	Mean	SEM	n =	Mean	SEM	n =
			Vehicle	1	0	6	1	0	6	1	0	5	1	0	4	1	0	4
		Log [M]	-8.5	0.998	0.003	6	0.993	0.003	6	0.989	0.003	5	0.995	0.003	4	0.989	0.004	4
			-8	0.991	0.007	6	0.99	0.007	6	0.99	0.006	5	1	0.002	4	0.992	0.003	4
			-7.5	0.951	0.02	6	0.956	0.018	6	0.972	0.007	5	0.988	0.005	4	0.982	0.005	4
			-7	0.844	0.031	6	0.87	0.026	6	0.9	0.021	5	0.955	0.009	4	0.957	0.013	4
			-6.5	0.681	0.021	6	0.719	0.017	6	0.76	0.018	5	0.849	0.019	4	0.888	0.017	4
			-6	0.601	0.01	6	0.628	0.012	6	0.674	0.009	5	0.759	0.011	4	0.833	0.014	4
			-5.5	0.604	0.008	6	0.613	0.01	6	0.658	0.01	5	0.743	0.019	4	0.834	0.02	4
				WT*			T125A			L128A			L209A			V216A			V216F			V216L			V219A			G283V			L287A
				Mean	SEM	n =	Mean	SEM	n =	Mean	SEM	n =	Mean	SEM	n =	Mean	SEM	n =	Mean	SEM	n =	Mean	SEM	n =	Mean	SEM	n =	Mean	SEM	n =	Mean	SEM	n =
			Vehicle	1	0	3	1	0	3	1	0	3	1	0	3	1	0	3	1	0	3	1	0	3	1	0	3	1	0	3	1	0	3
		Log [M]	-8.5	0.987	0.01	3	0.987	0.011	3	0.992	0.01	3	1.001	0.004	3	0.997	0.004	3	0.998	0.004	3	1	0.003	3	0.997	0.005	3	1.001	0.005	3	1.001	0.003	3
			-8	0.966	0.015	3	0.97	0.019	3	0.981	0.016	3	0.999	0.006	3	1.001	0.004	3	0.999	0.005	3	0.999	0.004	3	1	0.002	3	1.003	0.003	3	1.004	0.002	3
			-7.5	0.91	0.05	3	0.902	0.057	3	0.914	0.05	3	0.964	0.022	3	0.989	0.011	3	0.998	0.005	3	1	0.002	3	0.968	0.023	3	1	0.004	3	0.998	0.004	3
			-7	0.808	0.073	3	0.792	0.085	3	0.811	0.082	3	0.91	0.043	3	0.967	0.018	3	1.001	0.009	3	0.999	0.008	3	0.929	0.045	3	1.003	0.007	3	0.994	0.01	3
			-6.5	0.651	0.058	3	0.643	0.075	3	0.658	0.063	3	0.769	0.069	3	0.876	0.053	3	0.988	0.014	3	0.977	0.018	3	0.78	0.077	3	0.996	0.011	3	0.929	0.033	3
			-6	0.578	0.019	3	0.556	0.026	3	0.565	0.021	3	0.644	0.027	3	0.703	0.06	3	0.915	0.026	3	0.869	0.036	3	0.604	0.037	3	0.996	0.008	3	0.788	0.027	3
			-5.5	0.584	0.008	3	0.54	0.005	3	0.565	0.005	3	0.619	0.009	3	0.568	0.028	3	0.741	0.039	3	0.714	0.031	3	0.543	0.008	3	1.002	0.011	3	0.702	0.009	3
				WT*			W84A			W84I			W84L			W84V			G117F			G117L			G117W			G121F			G121L			G121W			P178G			P187G/P188G
				Mean	SEM	n =	Mean	SEM	n =	Mean	SEM	n =	Mean	SEM	n =	Mean	SEM	n =	Mean	SEM	n =	Mean	SEM	n =	Mean	SEM	n =	Mean	SEM	n =	Mean	SEM	n =	Mean	SEM	n =	Mean	SEM	n =	Mean	SEM	n =
			Vehicle	1	0	5	1	0	4	1	0	5	1	0	4	1	0	4	1	0	4	1	0	4	1	0	4	1	0	4	1	0	4	1	0	4	1	0	4	1	0	4
		Log [M]	-8.5	0.999	0.002	5	0.996	0.004	4	0.997	0.001	5	0.995	0.001	4	0.996	0.002	4	0.987	0.002	4	0.994	0.001	4	0.988	0.004	4	0.994	0.003	4	0.995	0.008	4	0.997	0.003	4	0.996	0.005	4	0.997	0.006	4
			-8	0.991	0.006	5	0.994	0.004	4	0.995	0.001	5	0.995	0.001	4	0.991	0.005	4	0.983	0	4	0.993	0.002	4	0.99	0.001	4	0.991	0.003	4	0.995	0.005	4	0.995	0.003	4	0.989	0.011	4	0.992	0.01	4
			-7.5	0.958	0.017	5	0.978	0.005	4	0.985	0.004	5	0.99	0.002	4	0.969	0.018	4	0.977	0.003	4	0.993	0.001	4	0.989	0.003	4	0.982	0.005	4	0.988	0.008	4	0.991	0.004	4	0.957	0.029	4	0.959	0.027	4
			-7	0.852	0.035	5	0.94	0.028	4	0.95	0.018	5	0.977	0.009	4	0.878	0.055	4	0.973	0.005	4	0.985	0.005	4	0.979	0.005	4	0.925	0.035	4	0.943	0.025	4	0.987	0.004	4	0.867	0.066	4	0.866	0.06	4
			-6.5	0.685	0.019	5	0.816	0.04	4	0.845	0.028	5	0.924	0.021	4	0.703	0.046	4	0.936	0.015	4	0.971	0.009	4	0.942	0.014	4	0.771	0.045	4	0.794	0.035	4	0.971	0.011	4	0.685	0.037	4	0.704	0.033	4
			-6	0.587	0.008	5	0.635	0.014	4	0.707	0.016	5	0.83	0.016	4	0.548	0.013	4	0.863	0.014	4	0.925	0.004	4	0.865	0.013	4	0.586	0.024	4	0.593	0.018	4	0.93	0.012	4	0.551	0.012	4	0.6	0.017	4
			-5.5	0.586	0.01	5	0.573	0.021	4	0.654	0.03	5	0.778	0.019	4	0.518	0.016	4	0.839	0.017	4	0.914	0.008	4	0.836	0.015	4	0.547	0.023	4	0.548	0.025	4	0.932	0.012	4	0.535	0.014	4	0.599	0.019	4
				WT*			W322V			W322I			W322L
				Mean	SEM	n =	Mean	SEM	n =	Mean	SEM	n =	Mean	SEM	n =
			Vehicle	1	0	4	1	0	4	1	0	4	1	0	4
		Log [M]	-8.5	0.994	0.004	4	0.984	0.003	4	0.986	0.001	4	0.994	0.002	4
			-8	0.983	0.009	4	0.98	0.004	4	0.981	0.002	4	0.989	0.003	4
			-7.5	0.948	0.016	4	0.975	0.006	4	0.977	0.006	4	0.983	0.006	4
			-7	0.817	0.026	4	0.955	0.008	4	0.945	0.01	4	0.957	0.008	4
			-6.5	0.65	0.02	4	0.886	0.013	4	0.833	0.014	4	0.846	0.014	4
			-6	0.592	0.016	4	0.828	0.022	4	0.754	0.015	4	0.737	0.013	4
			-5.5	0.605	0.013	4	0.83	0.025	4	0.745	0.017	4	0.722	0.016	4
				WT*, experiments were performed in parallel with the mutants in the right

## Sheet: Supplementary Figure 5e, 8b-e
Supplementary Figure 5e,8b-e
				WT*			Q204A			Q204L			Q204P
				Mean	SEM	n =	Mean	SEM	n =	Mean	SEM	n =	Mean	SEM	n =
			Vehicle	1	0	3	1	0	3	1	0	3	1	0	3
		Log [M]	-8.5	1.002	0.002	3	1.007	0.004	3	1.008	0.003	3	1.005	0.008	3
			-8	0.998	0	3	1.006	0.004	3	1.001	0.003	3	1.009	0.006	3
			-7.5	0.964	0.004	3	0.975	0.009	3	0.961	0.009	3	0.975	0.019	3
			-7	0.829	0.011	3	0.859	0.02	3	0.84	0.009	3	0.854	0.017	3
			-6.5	0.669	0.008	3	0.726	0.007	3	0.698	0.007	3	0.678	0.01	3
			-6	0.593	0.011	3	0.678	0.005	3	0.629	0.002	3	0.574	0.004	3
			-5.5	0.595	0.004	3	0.694	0.009	3	0.619	0.008	3	0.556	0.005	3
				WT*			H131A
				Mean	SEM	n =	Mean	SEM	n =
			Vehicle	1	0	5	1	0	5
		Log [M]	-8.5	0.999	0.002	5	1.001	0.002	5
			-8	0.991	0.006	5	0.996	0.004	5
			-7.5	0.958	0.017	5	0.977	0.01	5
			-7	0.852	0.035	5	0.895	0.035	5
			-6.5	0.685	0.019	5	0.714	0.033	5
			-6	0.587	0.008	5	0.569	0.011	5
			-5.5	0.586	0.01	5	0.551	0.006	5
				WT*, experiments were performed in parallel with the mutants in the right
		Surface expression (%WT MFI)												Emax (%WT)									∆pEC50 (from WT)
				Exp#1	Exp#2	Exp#3	Exp#4	Exp#5	Exp#6	Exp#7	Exp#8	Exp#9				Exp#1	Exp#2	Exp#3	Exp#4	Exp#5	Exp#6			∆pEC50	Exp#1	Exp#2	Exp#3	Exp#4	Exp#5	Exp#6
		WT	1:1	100	100	100	100	100	100	100	100	100		WT	1:1	100	100	100	100	100	100		WT	1:1	0	0	0	0	0	0
		WT	1:16	28.67	29.18	20.38	31.08	28.72	30.19	39.15				WT	1:16		83.7	79.09	84.93	94.19	82.37		WT	1:16		-0.205	-0.114	-0.058	-0.164	-0.046
		Q204A							111.2	113.24		116.88		Q204A		75.98	80.23		78.76				Q204A		0.176	-0.026		0.02
		Q204L							101.83	102.68		109.58		Q204L		99.59	93.43		91.62				Q204L		-0.065	-0.003		0.088
		Q204P							84.69	80.42		87.36		Q204P		111.18	112.26		108.22				Q204P		-0.08	-0.207		-0.04
		H131A					34.7	37.03			37.84			H131A		107.9	102.86	114.66		110.13	106.03		H131A		-0.082	-0.114	-0.272		-0.16	-0.17
		H131I					4.99	3.85			5.39			H131I									H131I
		H131L					2.99	3.4			4.67			H131L									H131L

## Sheet: Supplementary Figure 9
Supplementary Figure 9
	b2AR active cryoEM structure	PDB-ID 6NI3	accessible through rcsb.org
	b2AR inactive model (calculated)	b2AR_calculated_inactive.pdb	provided as Supplemetary File
	M2R active cryoEM structure	PDB-ID 6OIK	accessible through rcsb.org
	M2R inactive model (calculated)	M2R_calculated_inactive.pdb	provided as Supplemetary File
	mOR active cryoEM structure	PDB-ID 6DDE	accessible through rcsb.org
	mOR inactive model (calculated)	mOR_calculated_inactive.pdb	provided as Supplemetary File

[truncated: 2 more sheets: Supplementary Figure 10, Raw data of statistical analysi]
